# Supplementary material for: Innate Resistance and Phosphite Treatment Affect Both the Pathogen’s and Host’s Transcriptomes in the Tanoak-Phytophthora ramorum Pathosystem
Source: J Fungi (Basel). 2021 Mar 9;7(3):198. doi: 10.3390/jof7030198 (PMC7999100; doi:10.3390/jof7030198)
Supplement: Supplementary file 1 [file jof-07-00198-s001.zip]

Archive with 21 entries (20 files):
- Supple_Deg_2020/
- Supple_Deg_2020/TableS7.xlsx
- __MACOSX/Supple_Deg_2020/._TableS7.xlsx
- Supple_Deg_2020/.DS_Store
- __MACOSX/Supple_Deg_2020/._.DS_Store
- Supple_Deg_2020/TableS6.xlsx
- __MACOSX/Supple_Deg_2020/._TableS6.xlsx
- Supple_Deg_2020/DocumentS1_2020v1.docx
- __MACOSX/Supple_Deg_2020/._DocumentS1_2020v1.docx
- Supple_Deg_2020/TableS1.xlsx
- __MACOSX/Supple_Deg_2020/._TableS1.xlsx
- Supple_Deg_2020/~$TableS7.xlsx
- __MACOSX/Supple_Deg_2020/._~$TableS7.xlsx
- Supple_Deg_2020/TableS3.xlsx
- __MACOSX/Supple_Deg_2020/._TableS3.xlsx
- Supple_Deg_2020/TableS2.xlsx
- __MACOSX/Supple_Deg_2020/._TableS2.xlsx
- Supple_Deg_2020/TableS5.xlsx
- __MACOSX/Supple_Deg_2020/._TableS5.xlsx
- Supple_Deg_2020/TableS4.xlsx
- __MACOSX/Supple_Deg_2020/._TableS4.xlsx
