# Supplementary material for: Innate Resistance and Phosphite Treatment Affect Both the Pathogen’s and Host’s Transcriptomes in the Tanoak-Phytophthora ramorum Pathosystem
Source: J Fungi (Basel). 2021 Mar 9;7(3):198. doi: 10.3390/jof7030198 (PMC7999100; doi:10.3390/jof7030198)
Supplement: Supplementary file 1 [file jof-07-00198-s001.zip › Supple_Deg_2020/TableS7.xlsx]

## Sheet: inTanoak_C_P
Table S7. DEGs between P. ramorum in phosphite-treated and un-treated tanoak seedlings.
DEG	expression	baseMean	log2 P/C	lfcSE	stat	pvalue	padj	Seqdesc	GO	KEGG	PHI-base (gene)	PHI-base (pathogen)	PHI-base (phenotype)
PR_84291	P_up	83.1385	2.22002	0.464617	4.77817	1.769e-06	0.00270127	Homoserine O-acetyltransferase	GO:0005737_GO:0004414_GO:0009086_GO:0009092	NULL	Fveg_12519	Fusarium_verticillioides	unaffected_pathogenicity
PR_47977	P_up	27.4501	2.59776	0.583489	4.45212	8.50252e-06	0.00944244	elongation factor Tu GTP-binding domain-containing protein, putative	GO:0016021_GO:0003746_GO:0003924_GO:0005525_GO:0006414	map00230, map00730	#N/A	#N/A	#N/A
PR_82868	P_up	71.7045	3.17244	0.785828	4.03707	5.41228e-05	0.0356536	Glutathione S-transferase	GO:0005737_GO:0004364	NULL	#N/A	#N/A	#N/A
PR_76952	P_up	73.2316	3.42531	0.671231	5.10303	3.34263e-07	0.000583337	Alternative oxidase	GO:0016021_GO:0009916_GO:0046872_GO:0055114	NULL	Aoxa	Aspergillus_fumigatus	unaffected_pathogenicity
PR_44402	P_up	18.2526	3.46668	0.852823	4.06495	4.80433e-05	0.0351215	Alternative oxidase	GO:0016021_GO:0009916_GO:0046872_GO:0055114	NULL	Aoxa	Aspergillus_fumigatus	unaffected_pathogenicity
PR_71296	P_up	8.8133	3.50597	0.86334	4.06094	4.88757e-05	0.0351215	Tyramine oxidase	GO:0003677_GO:0005507_GO:0008131_GO:0016301_GO:0048038_GO:0009308_GO:0016310_GO:0055114	map00260, map00350, map00960, map00410, map00950, map00360	Peroxisomal_copper_amine_oxidase	Magnaporthe_oryzae	reduced_virulence
PR_75656	P_up	25.0106	3.50664	0.742353	4.72368	2.3162e-06	0.00282946	Major Facilitator Superfamily (MFS)	GO:0016021_GO:0022857_GO:0008643_GO:0055085	NULL	Most1	Magnaporthe_oryzae	unaffected_pathogenicity
PR_78147	P_up	18.1895	3.97388	0.836998	4.74777	2.0567e-06	0.00279163	ATP-binding Cassette (ABC) Superfamily	GO:0016021_GO:0005524_GO:0016887	map00230, map00730	Bcatra	Botrytis_cinerea	unaffected_pathogenicity
PR_75436	P_up	27.4169	4.17964	1.04386	4.00404	6.22702e-05	0.0380346	Apoptosis-inducing factor B	GO:0016301_GO:0016491_GO:0016310_GO:0055114	NULL	#N/A	#N/A	#N/A
PR_78143	P_up	17.5988	4.20531	0.777429	5.40925	6.32882e-08	0.000193282	ATP-binding Cassette (ABC) Superfamily	GO:0005886_GO:0016021_GO:0005524_GO:0042626_GO:0055085	map00230, map00730	Gpabc1	Fusarium_sambucinum	reduced_virulence
PR_78146	P_up	150.015	4.25822	0.638135	6.67291	2.50772e-11	1.53172e-07	ATP-binding Cassette (ABC) Superfamily	GO:0005886_GO:0016021_GO:0005524_GO:0042626_GO:0055085	map00230, map00730	Bcatrd	Botrytis_cinerea	unaffected_pathogenicity
PR_86529	P_up	17.9598	4.36479	0.99312	4.39503	1.10756e-05	0.011275	NULL	NULL	NULL	#N/A	#N/A	#N/A
PR_83648	P_up	35.2651	4.63729	1.1503	4.03137	5.54534e-05	0.0356536	Multidrug resistance protein ABC Superfamily	GO:0016021_GO:0005524_GO:0042626_GO:0055085	map00230, map00730	Abc3	Magnaporthe_oryzae	loss_of_pathogenicity
PR_93326	P_up	26.2547	4.99435	0.933912	5.34777	8.9043e-08	0.00021755	pyridoxal biosynthesis lyase pdxS	GO:0016829_GO:0016874_GO:0042823	NULL	Pdxs	Actinobacillus_pleuropneumoniae	reduced_virulence
PR_78729	P_up	83.5925	5.16508	1.19692	4.31532	1.59375e-05	0.0149763	Phosphatidate cytidylyltransferase	GO:0016021_GO:0016740	NULL	#N/A	#N/A	#N/A
PR_78719	P_up	64.3112	5.51599	1.07634	5.12479	2.97871e-07	0.000583337	actin-like protein	GO:0005634_GO:0004672_GO:0005524_GO:0006338_GO:0006468	NULL	#N/A	#N/A	#N/A
PR_95213	P_up	14.0296	5.55526	1.36001	4.08473	4.41287e-05	0.0351215	hypothetical protein AM587_10015589	GO:0016021	NULL	#N/A	#N/A	#N/A
PR_38614	P_up	28.4104	5.88881	0.813817	7.23605	4.61957e-13	5.64326e-09	pyridoxal biosynthesis lyase pdxs	GO:0016874_GO:0036381_GO:0042823	map00750	Pdxs	Actinobacillus_pleuropneumoniae	reduced_virulence
PR_84856	P_up	5.55509	6.42109	1.56126	4.11276	3.90959e-05	0.034114	NULL	NULL	NULL	#N/A	#N/A	#N/A
PR_77044	P_up	141.294	6.93204	1.17036	5.92302	3.16089e-09	1.28712e-05	serine protease family S10, putative	GO:0016021_GO:0004185_GO:0006508	NULL	Rs-scp-1	Radopholus_similis	reduced_virulence

## Sheet: ReadMe
Original file name	inTanoak_C_P
Column label	Description
DEG	Differentially expressed gene according to DESeq2
expression	DEG cateogry, up or downregulation
baseMean	the mean of normalized counts of all samples
log2 P/C	Log2 ratio
lfcSE	Log fold standard error
stat	Wald statistics
pvalue	p-value
padj	FDR according to Benjamini-Hochberg
SeqDesc	gene description according to Blast2GO
GO	GO IDs concatenated
KEGG	KEGG ID concatenated
PHI-base (gene)	Pathogen Host Interactions genes ortholog
PHI-base (pathogen)	Pathogen Host Interactions pathogen
PHI-base (phenotype)	Pathogen Host Interactions gene knockout phenotype
