# Supplementary material for: Innate Resistance and Phosphite Treatment Affect Both the Pathogen’s and Host’s Transcriptomes in the Tanoak-Phytophthora ramorum Pathosystem
Source: J Fungi (Basel). 2021 Mar 9;7(3):198. doi: 10.3390/jof7030198 (PMC7999100; doi:10.3390/jof7030198)
Supplement: Supplementary file 1 [file jof-07-00198-s001.zip › Supple_Deg_2020/TableS6.xlsx]

## Sheet: Qrob35_Cs_Pr_t0_Fam12 (2)
Table S6. DEGs between Cs and Pr plants at T0.
DEG	Expression	baseMean	log2 Pr/Cs	lfcSE	stat	pvalue	padj	Cr_Cs_Fam12	Seq Desc	GOterms
Qrob_T0208540.2	Pr_down	64.3866	-1.9075	0.488617	-3.90389	9.46602e-05	0.0385474	Cr_down	disease resistance protein	Pfam LRR
Qrob_T0185640.2	Pr_down	639.477	-0.875922	0.228545	-3.83261	0.000126792	0.0462295	Cr_down	probable glutathione S-transferase	transferase activity
Qrob_T0335670.2	Pr_down	32.8095	-6.29358	1.64673	-3.82187	0.000132443	0.0472624	Cr_down	(-)-germacrene D synthase-like	magnesium ion binding;terpene synthase activity
Qrob_T0425690.2	Pr_down	93.406	-2.33711	0.462552	-5.05265	4.3572e-07	0.00121798	#N/A	pathogenesis-related protein PR-4-like	ribonuclease activity;chitinase activity;chitin binding;response to virus;systemic acquired resistance;response to salt stress;response to ethylene;defense response to fungus, incompatible interaction;defense response to bacterium;response to herbivore;RNA phosphodiester bond hydrolysis
Qrob_T0657280.2	Pr_down	1027.4	-1.03987	0.207833	-5.00339	5.63309e-07	0.00128106	#N/A	60S ribosomal protein L13a-4	large ribosomal subunit;structural constituent of ribosome;translation
Qrob_T0371850.2	Pr_down	132.241	-2.0105	0.437034	-4.60032	4.21838e-06	0.00525454	#N/A	secoisolariciresinol dehydrogenase	3-oxoacyl-[acyl-carrier-protein] reductase (NADPH) activity;3-oxo-glutaryl-[acp] methyl ester reductase activity;3-oxo-pimeloyl-[acp] methyl ester reductase activity;oxidation-reduction process
Qrob_T0549790.2	Pr_down	147.027	-1.93713	0.421832	-4.59219	4.38609e-06	0.00525454	#N/A	putative disease resistance protein RGA4	0
Qrob_T0152790.2	Pr_down	210.038	-1.52578	0.361099	-4.22539	2.38523e-05	0.0190501	#N/A	putative transporter arsb	integral component of membrane;transmembrane transport
Qrob_T0234170.2	Pr_down	21.3266	-7.5865	1.83003	-4.14557	3.38973e-05	0.0246878	#N/A	putative disease resistance protein At3g14460	0
Qrob_T0041100.2	Pr_down	376.201	-1.29854	0.314666	-4.12671	3.67991e-05	0.0246878	#N/A	rho GTPase-activating protein gacZ	0
Qrob_T0456500.2	Pr_down	185.244	-0.931438	0.225377	-4.13281	3.58362e-05	0.0246878	#N/A	histone deacetylase 6	zinc ion binding;NAD-dependent histone deacetylase activity (H3-K14 specific);histone H3 deacetylation
Qrob_T0291790.2	Pr_down	104.414	-1.65924	0.410618	-4.04084	5.32594e-05	0.0304984	#N/A	pentatricopeptide repeat-containing protein At3g12770-like	RNA modification;response to auxin
Qrob_T0153140.2	Pr_down	3623.87	-0.873638	0.217972	-4.00804	6.1225e-05	0.0311171	#N/A	60S ribosomal protein L36-2-like	cytosolic large ribosomal subunit;structural constituent of ribosome;cytoplasmic translation
Qrob_T0510480.2	Pr_down	24.3061	-3.23348	0.812238	-3.98096	6.86389e-05	0.0328918	#N/A	protein NUCLEAR FUSION DEFECTIVE 4-like	membrane
Qrob_T0113050.2	Pr_down	166.376	-1.55414	0.39192	-3.96545	7.32575e-05	0.0331323	#N/A	secoisolariciresinol dehydrogenase-like	oxidoreductase activity;oxidation-reduction process
Qrob_T0373650.2	Pr_down	32.7342	-4.28252	1.10341	-3.88117	0.000103955	0.0405473	#N/A	TMV resistance protein N-like	0
Qrob_T0496250.2	Pr_up	28.556	4.61036	0.78451	5.87674	4.18426e-09	7.01784e-05	Cr_up	3-hydroxyisobutyryl-coa hydrolase 1	3-hydroxyisobutyryl-CoA hydrolase activity;isomerase activity
Qrob_T0656320.2	Pr_up	272.167	2.71401	0.674303	4.02491	5.69983e-05	0.0304984	Cr_up	aquaporin TIP1-1-like	integral component of membrane;channel activity;transmembrane transport
Qrob_T0698250.2	Pr_up	400.843	3.26863	0.568927	5.74526	9.17809e-09	7.69675e-05	Cr_up	tMV resistance protein N-like	intramolecular transferase activity
Qrob_T0536400.2	Pr_up	1554.06	2.46969	0.513361	4.81083	1.50303e-06	0.00252089	Cr_up	beta-amyrin synthase	Cytosolic large ribosomal subunit;structural constituent of ribosome;cytoplasmic translation
Qrob_T0698230.2	Pr_up	203.135	2.35706	0.581117	4.05608	4.99039e-05	0.0304984	Cr_up	beta-amyrin synthase	integral component of membrane;transferase activity;cycloartenol synthase activity;beta-amyrin synthase activity;triterpenoid biosynthetic process
Qrob_T0166740.2	Pr_up	94.861	2.6382	0.598105	4.41094	1.02925e-05	0.00959031	Cr_up	flavonoid 3'-hydroxylase	integral component of membrane;iron ion binding;flavonoid 3'-monooxygenase activity;heme binding;oxidation-reduction process
Qrob_T0166780.2	Pr_up	113.64	2.68469	0.664041	4.04296	5.27818e-05	0.0304984	Cr_up	flavonoid 3'-monooxygenase	membrane;iron ion binding;flavonoid 3'-monooxygenase activity;heme binding;response to auxin;oxidation-reduction process
Qrob_T0166750.2	Pr_up	158.362	2.48954	0.647136	3.84701	0.000119568	0.0445642	Cr_up	flavonoid 3'-monooxygenase	integral component of membrane;iron ion binding;flavonoid 3'-monooxygenase activity;heme binding;response to auxin;oxidation-reduction process
Qrob_T0671250.2	Pr_up	305.891	4.53199	1.12479	4.02919	5.59695e-05	0.0304984	Cr_up	gibberellin 20 oxidase 1-like	gibberellin 3-beta-dioxygenase activity;gibberellin 20-oxidase activity;metal ion binding;gibberellin-44 dioxygenase activity;gibberellin biosynthetic process;unidimensional cell growth;flower development;oxidation-reduction process
Qrob_T0034950.2	Pr_up	149.004	5.83508	1.46999	3.96946	7.20343e-05	0.0331323	Cr_up	kinesin-like protein KIN-14R	microtubule;microtubule motor activity;ATP binding;microtubule binding;microtubule-based movement
Qrob_T0363150.2	Pr_up	51.6131	1.89577	0.48488	3.90977	9.2384e-05	0.0385474	Cr_up	L-ascorbate oxidase-like	extracellular region;copper ion binding;L-ascorbate oxidase activity;oxidation-reduction process
Qrob_T0498180.2	Pr_up	167.942	4.59983	0.835689	5.50423	3.70778e-08	0.000207289	Cr_up	lrr receptor-like serine/threonine-protein kinase gso1	0
Qrob_T0244600.2	Pr_up	84.9843	6.9722	1.69836	4.10524	4.03891e-05	0.026054	Cr_up	lrr receptor-like serine/threonine-protein kinase gso1	0
Qrob_T0765390.2	Pr_up	868.14	2.51839	0.535886	4.6995	2.60801e-06	0.0039765	Cr_up	probable protein phosphatase 2C 24	nucleus;cytosol;magnesium-dependent protein serine/threonine phosphatase activity;cation binding;negative regulation of abscisic acid-activated signaling pathway
Qrob_T0603670.2	Pr_up	810.398	1.96221	0.50815	3.86148	0.0001127	0.0429593	Cr_up	protein PIN-LIKES 3-like isoform X2	membrane
Qrob_T0635280.2	Pr_up	279.57	4.07647	0.757923	5.37847	7.51213e-08	0.000261464	Cr_up	protein SIEVE ELEMENT OCCLUSION B-like	0
Qrob_T0635270.2	Pr_up	2487.94	4.28127	0.95175	4.49832	6.84938e-06	0.00717986	Cr_up	protein SIEVE ELEMENT OCCLUSION B-like	phloem development
Qrob_T0635300.2	Pr_up	2991.76	4.09261	0.945743	4.3274	1.50881e-05	0.0133188	Cr_up	protein SIEVE ELEMENT OCCLUSION B-like	phloem development
Qrob_T0244770.2	Pr_up	57.0108	4.97416	1.00187	4.96488	6.87426e-07	0.00128106	Cr_up	putative inactive leucine-rich repeat receptor kinase xiao	0
Qrob_T0097020.2	Pr_up	172.5	1.80341	0.362703	4.97213	6.62198e-07	0.00128106	Cr_up	putative UDP-rhamnose:rhamnosyltransferase 1	membrane;transferase activity, transferring hexosyl groups
Qrob_T0315170.2	Pr_up	32.7589	1.95615	0.4948	3.95342	7.70428e-05	0.0331323	Cr_up	stress-response A/B barrel domain-containing protein At5g22580	0
Qrob_T0059360.2	Pr_up	43.9829	6.3857	1.18874	5.37182	7.79465e-08	0.000261464	Cr_up	UPF0481 protein At3g47200-like	0
Qrob_T0294200.2	Pr_up	302.968	2.30766	0.498447	4.62969	3.66213e-06	0.00511844	#N/A	probable LRR receptor-like serine/threonine-protein kinase At3g47570	0
Qrob_T0536410.2	Pr_up	223.422	2.67776	0.589125	4.54531	5.48545e-06	0.00613347	#N/A	beta-amyrin synthase	transferase activity;intramolecular transferase activity
Qrob_T0070160.2	Pr_up	254.7	1.45225	0.324813	4.47104	7.78413e-06	0.00767974	#N/A	anthocyanidin 3-O-glucoside 2''-O-glucosyltransferase-like	transferase activity, transferring hexosyl groups
Qrob_T0305160.2	Pr_up	99.4727	2.08063	0.483043	4.30734	1.65233e-05	0.0138564	#N/A	pleiotropic drug resistance protein 3-like	integral component of membrane;ATP binding;ATPase-coupled sulfate transmembrane transporter activity;ATPase-coupled thiosulfate transmembrane transporter activity;thiosulfate transport;ATP hydrolysis coupled anion transmembrane transport;sulfate transmembrane transport
Qrob_T0437600.2	Pr_up	96.3697	3.67054	0.881315	4.16485	3.11558e-05	0.0237521	#N/A	myb-related protein 308-like	DNA binding
Qrob_T0512860.2	Pr_up	931.737	1.29109	0.321164	4.02004	5.81892e-05	0.0304984	#N/A	putative receptor-like protein kinase At1g72540	protein serine/threonine kinase activity;non-membrane spanning protein tyrosine kinase activity;ATP binding;peptidyl-tyrosine phosphorylation
Qrob_T0737310.2	Pr_up	653.184	1.42228	0.355842	3.99695	6.41643e-05	0.0316519	#N/A	adhesive plaque matrix protein-like	0
Qrob_T0536250.2	Pr_up	162.181	2.53423	0.640991	3.95361	7.69798e-05	0.0331323	#N/A	cytochrome P450 78A5-like	integral component of membrane;monooxygenase activity;iron ion binding;oxidoreductase activity, acting on paired donors, with incorporation or reduction of molecular oxygen;heme binding;oxidation-reduction process
Qrob_T0328410.2	Pr_up	79.8594	1.40522	0.360392	3.89915	9.65294e-05	0.0385474	#N/A	EID1-like F-box protein 3	0

## Sheet: ReadMe
Original file name	Qrob35_Cr_Pr_Fam12_t0
Column label	Description
DEG	Differentially expressed gene according to DESeq2
expression	DEG cateogry, up or downregulation
baseMean	the mean of normalized counts of all samples
log2	Log2 ratio
lfcSE	Log fold standard error
stat	Wald statistics
pvalue	p-value
padj	FDR according to Benjamini-Hochberg
Cr_Cs_Fam12	Differentially expressed genes in Cr Cs comparison
SeqDesc	gene description according to Blast2GO
GOTerms	GO terms
