# Supplementary material for: Innate Resistance and Phosphite Treatment Affect Both the Pathogen’s and Host’s Transcriptomes in the Tanoak-Phytophthora ramorum Pathosystem
Source: J Fungi (Basel). 2021 Mar 9;7(3):198. doi: 10.3390/jof7030198 (PMC7999100; doi:10.3390/jof7030198)
Supplement: Supplementary file 1 [file jof-07-00198-s001.zip › Supple_Deg_2020/TableS1.xlsx]

## Sheet: All fastq
Table S1. RNA quality of tanoak samples
file name	Label	RIN	TIN median	Fastq read pairs	Read pairs to de Novo	Reads mapped to Q. rob	ratio mapped to Q. rob	Reads mapped to P. ramorum
HS1A_index3	12 372 C I 4 7	4.6	80.1424	19476954	13236570	15135916	0.777119	2713332
HS3A_index16	10 359 C I 3 7	5.6	49.505	10813463	6214369	6488999	0.600085	1756127
HS4B_index9	10 355 C I 4 7	4.4	79.9266	15667605	12532143	13274962	0.847287	1031399
HS1A_index11	12 370 C I 4 7	3.1	78.668	16364685	13558188	14823865	0.905845	239762
HS1B_index8	10 357 P I 0 7	4.4	78.0644	9025081	7868805	8264094	0.915681	151317
HS1A_index21	12 333 C I 1 7	3.4	79.3682	17829249	15481143	16236318	0.910656	134547
HS1A_index10	12 359 P I 0 7	5.6	84.5601	38703104	33915783	36073389	0.932054	96647
HS3A_index2	10 333 C I 1 0	5.6	63.0076	16893356	14905854	15695335	0.929083	68551
HS4B_index3	10 306 P I 3 0	6.1	82.5522	15688740	14007358	14657481	0.934268	39962
HS1A_index1	10 331 C I 0 7	4.3	80.3351	13488604	12146341	12584259	0.932955	36743
HS1A_index4	12 375 C I 4 7	4.9	81.4213	21038096	18161803	19723457	0.937512	30409
HS4B_index10	12 301 P I 1 7	4.5	80.6431	9864577	8806198	9228419	0.935511	29322
HS3A_index19	10 343 P I 0 0	#N/A	53.0534	8336769	7303740	7630442	0.915276	28744
HS4B_index5	12 375 C I 4 0	#N/A	81.8808	15276921	13671303	14289325	0.935354	27143
HS3A_index12	10 317 P I 1 7	#N/A	52.7025	15254270	13310533	14018362	0.91898	26045
HS3A_index14	10 337 P N 0 7	#N/A	51.7682	12922004	11636842	11938417	0.923883	25293
HS3A_index7	10 337 P N 0 0	#N/A	57.4775	16008318	14505819	14866042	0.928645	24953
HS3A_index6	10 317 P I 1 0	#N/A	58.1442	17347378	15830761	16114424	0.928926	23414
HS4B_index22	10 343 P I 0 7	4.1	78.7162	12865586	11706436	12011786	0.933637	20699
HS4B_index27	12 310 P N 0 0	4.1	80.9728	13953484	12486340	12778164	0.915769	20363
HS1A_index8	10 306 P I 3 7	3.5	79.7945	18206737	16490979	17129865	0.940853	20207
HS4B_index1	10 357 P I 0 0	6.2	82.2235	14531673	13328240	13623914	0.937532	19089
HS1B_index11	10 355 C I 4 0	4.76	78.8061	11773056	10658643	11012015	0.935357	18876
HS1A_index27	12 372 C I 4 0	5.7	82.1206	18094964	16617063	16984050	0.938606	18242
HS3A_index4	10 324 C I 0 0	#N/A	62.7021	14299975	13108978	13356631	0.934032	18192
HS1A_index6	12 333 C I 1 0	5.6	82.3807	18388374	16769864	17239047	0.937497	17782
HS1A_index25	10 333 C I 1 7	3.4	81.0785	14717716	13139337	13682773	0.92968	17710
HS1A_index20	12 360 P I 1 7	5.3	82.5452	18096707	16504843	16920840	0.935023	17662
HS1B_index23	10 319 C N 0 0	7.1	81.5778	11302152	10228629	10530983	0.931768	17308
HS1A_index23	12 368 C I 1 0	3.7	79.4425	15084885	13734014	14057625	0.931901	16677
HS1A_index22	12 321 P I 0 0	4.8	81.6486	15100650	13831495	14128505	0.935622	16349
HS4B_index7	12 339 C I 3 0	#N/A	82.8562	14976085	13708346	14083976	0.940431	14559
HS1A_index7	12 305 C N 0 0	6.4	81.8086	14592349	13332003	13637317	0.934553	13841
HS1B_index20	10 319 C N 0 7	4.1	77.276	9438952	8445810	8757310	0.927784	13116
HS3A_index18	12 348 P I 1 0	#N/A	49.8742	9254016	8457734	8566953	0.925755	12112
HS1B_index4	12 370 C I 4 0	#N/A	81.0799	12381419	11334388	11597475	0.936684	11957
HS4B_index25	12 310 P N 0 7	4.1	80.1432	12747541	11698266	11829235	0.927962	11482
HS1A_index9	12 368 C I 1 7	3.8	80.4484	13444473	12138391	12444743	0.92564	11456
HS1B_index13	12 360 P I 1 0	#N/A	81.6797	13313629	12182782	12422339	0.933054	11408
HS1B_index2	12 348 P I 1 7	#N/A	80.3341	12434331	11344178	11606238	0.933403	11205
HS1B_index21	10 324 C I 0 7	6.6	81.7364	11784052	10764539	11019495	0.935119	11196
HS1A_index5	10 311 P I 3 7	4.8	81.651	14654154	13469084	13684104	0.933804	11165
HS1B_index6	12 359 P I 0 0	#N/A	82.6055	11557072	10468326	10773794	0.932225	10504
HS3A_index13	10 359 C I 3 0	#N/A	54.2979	12773779	11436770	11527172	0.902409	8237

## Sheet: ReadMe
Read Me
file name
label	tree family; tree ID; control/Phi; inoculated/non-inoculated; disease score; days post inoculation
RIN	RIN according to Bioanalyzer
TIN	Transcript integrity number, http://rseqc.sourceforge.net/#tin-py
fastq reads	total reads in paired end fastq files
Read pairs mapped de novo	Read pairs mapped to the tanoak de novo cDNA library
Reads pairs mapped Q. rob	Reads pairs mapped to the English oak genome
Original file name	trimTanoak_BAM
