# Supplementary material for: Innate Resistance and Phosphite Treatment Affect Both the Pathogen’s and Host’s Transcriptomes in the Tanoak-Phytophthora ramorum Pathosystem
Source: J Fungi (Basel). 2021 Mar 9;7(3):198. doi: 10.3390/jof7030198 (PMC7999100; doi:10.3390/jof7030198)
Supplement: Supplementary file 1 [file jof-07-00198-s001.zip › Supple_Deg_2020/TableS3.xlsx]

## Sheet: ReadMe
Original file name	Qrob39_Gene_counts_AB_C.xlsx
Column label	Description
DEG	Differentially expressed gene according to DESeq2
expression	DEG cateogry, up or downregulation
baseMean	the mean of normalized counts of all samples
log2	Log2 ratio
lfcSE	Log fold standard error
stat	Wald statistics
pvalue	p-value
padj	FDR according to Benjamini-Hochberg
SeqDesc	gene description according to Blast2GO
A/C	DEGs between A and C comparison
B/C	DEGs between B and C comparison
Blast LIDE	transcript names in the Tanoak denovo library

## Sheet: Qrob39_Gene_counts_AB_C
Table S3. DEGs of tanoak between hierarchical clusters AB and C.
DEG	baseMean	expression	log2 C/AB	lfcSE	stat	pvalue	padj	SeqDisc B2G	A/C	B/C	Blast LIDE
Qrob_T0424210.2	858.886	AB_up	-5.83621	0.281184	-20.7559	1.08497e-95	2.55434e-91	probable transcriptional regulator SLK2	A_up	B_up	Lide30499_c0_seq1
Qrob_T0287570.2	1212.43	AB_up	-7.23749	0.378476	-19.1227	1.63331e-81	1.92265e-77	galactinol synthase 2-like	A_up	B_up	Lide859_c5_seq1
Qrob_T0633060.2	5022.99	AB_up	-7.39536	0.391733	-18.8786	1.71212e-79	1.34362e-75	early light-induced protein, chloroplastic	A_up	B_up	Lide7_c0_seq1
Qrob_T0609650.2	2250.66	AB_up	-4.18756	0.227035	-18.4446	5.76533e-76	3.39333e-72	aspartate aminotransferase, mitochondrial	A_up	B_up	Lide6656_c0_seq1
Qrob_T0565010.2	13357	AB_up	-6.19366	0.348065	-17.7946	7.78828e-71	3.66719e-67	NAC domain-containing protein 72-like	A_up	B_up	Lide771_c0_seq1
Qrob_T0708930.2	351.015	AB_up	-4.45925	0.252353	-17.6707	7.05487e-70	2.76821e-66	probable folate-biopterin transporter 7	A_up	B_up	Lide14590_c0_seq1
Qrob_T0167800.2	3417.18	AB_up	-3.89821	0.221288	-17.6159	1.85866e-69	6.25119e-66	probable galactinol--sucrose galactosyltransferase 2	A_up	B_up	Lide1269_c0_seq2
Qrob_T0398530.2	4054.89	AB_up	-4.368	0.255741	-17.0798	2.09848e-65	6.17556e-62	2-hydroxyacyl-CoA lyase	A_up	B_up	Lide2665_c0_seq1
Qrob_T0287540.2	3104.52	AB_up	-5.9946	0.354235	-16.9227	3.0627e-64	7.70968e-61	galactinol synthase 2	A_up	B_up	Lide18378_c0_seq1
Qrob_T0045180.2	1241.77	AB_up	-6.84056	0.404319	-16.9187	3.27472e-64	7.70968e-61	galactinol synthase 2-like	A_up	B_up	Lide859_c5_seq1
Qrob_T0387240.2	1509.87	AB_up	-3.66509	0.21722	-16.8727	7.1429e-64	1.52878e-60	putative ycf45	A_up	B_up	#N/A
Qrob_T0287550.2	1533.85	AB_up	-6.45713	0.383002	-16.8593	8.96884e-64	1.7347e-60	galactinol synthase 2	A_up	B_up	#N/A
Qrob_T0328410.2	2316.56	AB_up	-6.70327	0.397693	-16.8554	9.57868e-64	1.7347e-60	EID1-like F-box protein 3	A_up	B_up	#N/A
Qrob_T0721600.2	13191.6	AB_up	-9.40908	0.558385	-16.8505	1.03995e-63	1.74883e-60	11s globulin seed storage protein 2	A_up	B_up	Lide3193_c0_seq1
Qrob_T0266250.2	85.8983	AB_up	-27.2282	1.67513	-16.2544	2.0788e-59	3.26274e-56	cytochrome P450 81E8-like	A_up	B_up	#N/A
Qrob_T0721890.2	2783.72	AB_up	-3.88611	0.241155	-16.1146	2.01496e-58	2.96488e-55	UDP-glucose 4-epimerase GEPI48	A_up	B_up	Lide2844_c0_seq1
Qrob_T0446310.2	704.973	AB_up	-10.7502	0.673812	-15.9544	2.6566e-57	3.67908e-54	uncharacterized protein LOC112020586	A_up	B_up	#N/A
Qrob_T0515710.2	829.171	AB_up	-3.32457	0.209176	-15.8937	7.01125e-57	9.17033e-54	protein RMD5 homolog	A_up	B_up	Lide6682_c0_seq1
Qrob_T0507320.2	1856.37	AB_up	-10.2801	0.650103	-15.8131	2.52724e-56	3.13152e-53	cytochrome P450 81E8-like	A_up	B_up	Lide909_c3_seq2
Qrob_T0462460.2	955.674	AB_up	-5.84473	0.370265	-15.7853	3.92968e-56	4.62582e-53	probable aminotransferase TAT2	A_up	B_up	Lide24306_c0_seq1
Qrob_T0562670.2	1366.12	AB_up	-4.41359	0.283609	-15.5622	1.31459e-54	1.47378e-51	peroxisomal adenine nucleotide carrier 1-like	A_up	B_up	Lide2759_c1_seq1
Qrob_T0492360.2	3038.45	AB_up	-10.3458	0.666142	-15.5309	2.14336e-54	2.29369e-51	cytochrome P450 81E8-like	A_up	B_up	Lide909_c2_seq1
Qrob_T0161920.2	5736.63	AB_up	-5.92608	0.389481	-15.2153	2.79863e-52	2.8647e-49	probable galactinol--sucrose galactosyltransferase 5	A_up	B_up	Lide18870_c0_seq1
Qrob_T0762950.2	611.988	AB_up	-4.2351	0.278572	-15.2029	3.38178e-52	3.31739e-49	ninja-family protein AFP2-like	A_up	B_up	Lide11887_c0_seq1
Qrob_T0178890.2	193.182	AB_up	-4.36618	0.287707	-15.1758	5.11548e-52	4.81735e-49	peroxisomal adenine nucleotide carrier 1-like	A_up	B_up	Lide2759_c1_seq1
Qrob_T0372460.2	1473.99	AB_up	-4.54556	0.300252	-15.1391	8.93764e-52	8.09304e-49	oxalate--coa ligase	A_up	B_up	Lide10028_c1_seq1
Qrob_T0252580.2	1292.35	AB_up	-4.78663	0.317346	-15.0833	2.08533e-51	1.75339e-48	probable amino acid permease 7	A_up	B_up	Lide13240_c0_seq1
Qrob_T0045660.2	748.801	AB_up	-3.89983	0.258552	-15.0834	2.08376e-51	1.75339e-48	3-oxo-Delta(4,5)-steroid 5-beta-reductase-like	A_up	B_up	#N/A
Qrob_T0246350.2	1108.78	AB_up	-4.14845	0.275182	-15.0753	2.35481e-51	1.9117e-48	f-box/kelch-repeat protein skip11	A_up	B_up	Lide3677_c0_seq1
Qrob_T0160380.2	1686.35	AB_up	-3.2167	0.213432	-15.0713	2.50151e-51	1.9631e-48	protein trichome birefringence-like 39	A_up	B_up	Lide5734_c0_seq1
Qrob_T0460390.2	5887.62	AB_up	-6.30683	0.41904	-15.0507	3.41749e-51	2.59542e-48	nadp-dependent malic enzyme	A_up	B_up	Lide367_c0_seq1
Qrob_T0748840.2	40592.4	AB_up	-4.76663	0.319691	-14.9101	2.83316e-50	2.08441e-47	beta-amylase 1, chloroplastic-like	A_up	B_up	Lide1716_c0_seq1
Qrob_T0198850.2	176.138	AB_up	-4.22523	0.28358	-14.8996	3.31488e-50	2.36492e-47	sufE-like protein 2, chloroplastic	A_up	B_up	Lide8251_c0_seq1
Qrob_T0338960.2	3390.34	AB_up	-2.11857	0.142792	-14.8367	8.48506e-50	5.8754e-47	protein neuralized	A_up	B_up	Lide422_c0_seq1
Qrob_T0387090.2	817.289	AB_up	-7.36585	0.496595	-14.8327	9.00002e-50	5.90033e-47	Ankyrin repeat and KH domain-containing protein 1	A_up	B_up	Lide19042_c0_seq1
Qrob_T0424720.2	373.516	AB_up	-5.62092	0.378958	-14.8326	9.0223e-50	5.90033e-47	receptor-like cytosolic serine/threonine-protein kinase RBK2	A_up	B_up	Lide28972_c0_seq1
Qrob_T0287560.2	1165.85	AB_up	-7.44895	0.503075	-14.8068	1.32339e-49	8.42067e-47	galactinol synthase 2	A_up	B_up	#N/A
Qrob_T0651570.2	624.288	AB_up	-3.54228	0.239437	-14.7942	1.59649e-49	9.89107e-47	protein NUCLEAR FUSION DEFECTIVE 4	A_up	B_up	Lide8307_c0_seq1
Qrob_T0226110.2	606.987	AB_up	-6.9554	0.470206	-14.7922	1.64377e-49	9.92288e-47	F-box protein At1g61340-like	A_up	B_up	Lide18023_c0_seq1
Qrob_T0640210.2	177.974	AB_up	-5.22257	0.353427	-14.7769	2.06371e-49	1.21465e-46	cysteine-rich receptor-like protein kinase 3	A_up	B_up	Lide29684_c1_seq1
Qrob_T0055500.2	1900.55	AB_up	-4.09898	0.2788	-14.7023	6.23411e-49	3.57975e-46	ninja-family protein AFP3-like	A_up	B_up	Lide8441_c1_seq2
Qrob_T0266150.2	8014.85	AB_up	-9.97948	0.680982	-14.6545	1.26005e-48	7.06317e-46	cytochrome P450 81E8-like	A_up	B_up	Lide909_c2_seq1
Qrob_T0002050.2	2276.6	AB_up	-4.83048	0.330814	-14.6018	2.73556e-48	1.46371e-45	bifunctional epoxide hydrolase 2-like	A_up	B_up	#N/A
Qrob_T0100760.2	609.68	AB_up	-4.84729	0.332285	-14.5878	3.36e-48	1.75788e-45	cysteine proteinase inhibitor 5-like	A_up	B_up	Lide12157_c0_seq1
Qrob_T0136810.2	1069.93	AB_up	-3.42196	0.235281	-14.5441	6.36632e-48	3.25831e-45	AAA+ ATPase domain containing protein	A_up	B_up	Lide1122_c0_seq2
Qrob_T0298510.2	3181.64	AB_up	-5.07078	0.349296	-14.5171	9.43604e-48	4.72665e-45	E3 ubiquitin-protein ligase RGLG2-like	A_up	B_up	Lide5288_c0_seq1
Qrob_T0305820.2	1762.98	AB_up	-4.04685	0.28008	-14.4489	2.54676e-47	1.24913e-44	external alternative nad(p)h-ubiquinone oxidoreductase b2, mitochondrial	A_up	B_up	Lide5689_c0_seq1
Qrob_T0765390.2	11274.4	AB_up	-5.60028	0.38838	-14.4196	3.89725e-47	1.87251e-44	probable protein phosphatase 2C 24	A_up	B_up	Lide2146_c0_seq2
Qrob_T0255250.2	663.285	AB_up	-3.46348	0.24061	-14.3946	5.59471e-47	2.63433e-44	putative AAA domain-containing protein, R3H	A_up	B_up	Lide1122_c0_seq2
Qrob_T0505600.2	383.483	AB_up	-2.40813	0.168008	-14.3334	1.3529e-46	6.16173e-44	deSI-like protein At4g17486 isoform X1	A_up	B_up	Lide7131_c0_seq1
Qrob_T0010780.2	344.734	AB_up	-6.3962	0.446257	-14.333	1.36096e-46	6.16173e-44	allene oxide synthase 3	A_up	B_up	#N/A
Qrob_T0371060.2	621.73	AB_up	-2.90733	0.203022	-14.3203	1.63424e-46	7.2594e-44	glucan endo-1,3-beta-glucosidase 8-like	A_up	B_up	Lide5897_c0_seq1
Qrob_T0176450.2	562.092	AB_up	-1.68313	0.117757	-14.2933	2.41083e-46	1.05108e-43	beta-glucuronosyltransferase GlcAT14B-like	A_up	B_up	Lide9073_c0_seq1
Qrob_T0010770.2	1768.05	AB_up	-6.61256	0.463397	-14.2698	3.37745e-46	1.44573e-43	allene oxide synthase 3	A_up	B_up	Lide7400_c0_seq1
Qrob_T0718660.2	1479.57	AB_up	-7.58843	0.53246	-14.2517	4.37783e-46	1.84049e-43	acid beta-fructofuranosidase 1, vacuolar-like	A_up	B_up	Lide17358_c0_seq1
Qrob_T0656500.2	698.978	AB_up	-2.22396	0.156553	-14.2059	8.42678e-46	3.48056e-43	probable serine/threonine-protein kinase WNK11 isoform X1	A_up	B_up	Lide6089_c0_seq1
Qrob_T0292090.2	102.386	AB_up	-4.34179	0.305719	-14.2019	8.91554e-46	3.61894e-43	B-box zinc finger protein 19-like isoform X1	A_up	B_up	Lide29504_c0_seq1
Qrob_T0096830.2	185.168	AB_up	-6.17857	0.435776	-14.1783	1.2479e-45	4.97954e-43	protein networked 2d	A_up	B_up	Lide32055_c0_seq1
Qrob_T0695260.2	741.434	AB_up	-4.37007	0.308401	-14.1701	1.40255e-45	5.50337e-43	putative isomerase	A_up	B_up	Lide3070_c1_seq1
Qrob_T0438410.2	3251.81	AB_up	-3.68446	0.260115	-14.1647	1.51456e-45	5.84547e-43	universal stress protein PHOS32 isoform X2	A_up	B_up	Lide1081_c0_seq1
Qrob_T0650060.2	822.372	AB_up	-4.0876	0.288652	-14.161	1.59795e-45	6.06784e-43	probable ethanolamine kinase	A_up	B_up	Lide11782_c0_seq1
Qrob_T0365770.2	747.2	AB_up	-6.71794	0.474513	-14.1576	1.67708e-45	6.26722e-43	putative alpha-mannosidase	A_up	B_up	Lide1510_c0_seq1
Qrob_T0079100.2	403.463	AB_up	-9.58033	0.677959	-14.1311	2.44165e-45	8.98185e-43	1-aminocyclopropane-1-carboxylate synthase 1	A_up	B_up	Lide28916_c0_seq1
Qrob_T0600770.2	132.477	AB_up	-3.96077	0.282789	-14.0061	1.43098e-44	5.183e-42	1-aminocyclopropane-1-carboxylate oxidase homolog 4-like	A_up	B_up	#N/A
Qrob_T0731620.2	7501.29	AB_up	-1.91355	0.137015	-13.966	2.51371e-44	8.9667e-42	aconitate hydratase, cytoplasmic	A_up	B_up	Lide596_c0_seq1
Qrob_T0632370.2	517.26	AB_up	-9.80456	0.702827	-13.9502	3.1382e-44	1.08651e-41	protein PIN-LIKES 3-like	A_up	B_up	#N/A
Qrob_T0241840.2	889.17	AB_up	-1.95114	0.139919	-13.9448	3.38264e-44	1.13768e-41	protein RETICULATA-RELATED 3, chloroplastic-like	A_up	B_up	Lide2912_c1_seq1
Qrob_T0059020.2	528.331	AB_up	-2.37027	0.16997	-13.9452	3.36445e-44	1.13768e-41	protein nuclear fusion defective 4	A_up	B_up	Lide6157_c1_seq1
Qrob_T0379630.2	2036.73	AB_up	-9.10946	0.653365	-13.9424	3.50142e-44	1.16104e-41	membrane protein PM19L	A_up	B_up	#N/A
Qrob_T0010670.2	1816.14	AB_up	-6.77666	0.486538	-13.9283	4.26302e-44	1.39395e-41	protein JINGUBANG-like	A_up	B_up	Lide20416_c0_seq1
Qrob_T0750610.2	529.11	AB_up	-6.70705	0.482024	-13.9144	5.18252e-44	1.6714e-41	---NA---	A_up	B_up	Lide20455_c0_seq1
Qrob_T0434260.2	1204.19	AB_up	-4.58299	0.330375	-13.8721	9.35333e-44	2.97575e-41	receptor-like cytoplasmic kinase 176	A_up	B_up	Lide15952_c0_seq1
Qrob_T0636500.2	493.038	AB_up	-3.40099	0.245634	-13.8457	1.34978e-43	4.23705e-41	beta-1,3-galactosyltransferase 7 isoform X1	A_up	B_up	Lide8904_c0_seq2
Qrob_T0543700.2	195.198	AB_up	-4.88085	0.353625	-13.8023	2.46842e-43	7.54727e-41	cysteine proteinase inhibitor 5	A_up	B_up	Lide12157_c0_seq1
Qrob_T0008420.2	1219.46	AB_up	-3.06659	0.222175	-13.8026	2.45896e-43	7.54727e-41	shikimate O-hydroxycinnamoyltransferase	A_up	B_up	Lide6801_c0_seq1
Qrob_T0600730.2	2061.25	AB_up	-3.0016	0.21874	-13.7222	7.47524e-43	2.25628e-40	1-aminocyclopropane-1-carboxylate oxidase homolog 4-like	A_up	B_up	Lide942_c0_seq1
Qrob_T0548810.2	188.508	AB_up	-3.7543	0.273741	-13.7148	8.28035e-43	2.46765e-40	AAA_18 domain-containing protein	A_up	B_up	Lide1122_c0_seq2
Qrob_T0116130.2	1500.63	AB_up	-7.08205	0.518032	-13.6711	1.51197e-42	4.39461e-40	protein DMR6-LIKE OXYGENASE 2-like	A_up	B_up	Lide2156_c1_seq3
Qrob_T0649080.2	285.308	AB_up	-2.26345	0.165934	-13.6406	2.29533e-42	6.59011e-40	peroxisomal (S)-2-hydroxy-acid oxidase GLO4-like	A_up	B_up	Lide1525_c0_seq3
Qrob_T0131100.2	313.593	AB_up	-4.72482	0.346467	-13.6371	2.40789e-42	6.82999e-40	GDP-fucose protein O-fucosyltransferase	A_up	B_up	Lide19600_c0_seq2
Qrob_T0590760.2	943.371	AB_up	-3.46842	0.254443	-13.6314	2.60474e-42	7.3004e-40	bifunctional UDP-glucose 4-epimerase and UDP-xylose 4-epimerase 1	A_up	B_up	Lide14056_c0_seq1
Qrob_T0656020.2	1191.59	AB_up	-7.71893	0.567054	-13.6123	3.383e-42	9.37011e-40	probable protein phosphatase 2C 75	A_up	B_up	Lide12783_c0_seq1
Qrob_T0681550.2	160.613	AB_up	-10.5147	0.776196	-13.5465	8.31241e-42	2.27557e-39	---NA---	A_up	B_up	#N/A
Qrob_T0104170.2	1671.15	AB_up	-2.7319	0.202135	-13.5152	1.27199e-41	3.44213e-39	hypersensitive-induced response protein 2	A_up	B_up	Lide3413_c1_seq6
Qrob_T0458950.2	7733.71	AB_up	-1.32323	0.0979629	-13.5075	1.41242e-41	3.77055e-39	ribonuclease TUDOR 1	A_up	B_up	Lide751_c0_seq1
Qrob_T0712790.2	526.139	AB_up	-1.43001	0.105929	-13.4997	1.57006e-41	4.10709e-39	LEC14B homolog	A_up	B_up	Lide9046_c0_seq1
Qrob_T0210370.2	13046.4	AB_up	-6.92309	0.51306	-13.4937	1.70245e-41	4.40449e-39	O-fucosyltransferase 10	A_up	B_up	Lide348_c0_seq1
Qrob_T0700090.2	674.292	AB_up	-3.36764	0.250381	-13.45	3.0771e-41	7.7897e-39	probable sugar phosphate/phosphate translocator At3g11320	A_up	B_up	Lide5435_c0_seq1
Qrob_T0687810.2	6221.52	AB_up	-1.66152	0.123728	-13.4288	4.10121e-41	1.02718e-38	probable phospholipid hydroperoxide glutathione peroxidase	A_up	B_up	Lide491_c0_seq1
Qrob_T0665430.2	190.591	AB_up	-4.90309	0.366222	-13.3883	7.07993e-41	1.73628e-38	bzip transcription factor 11	A_up	B_up	Lide25628_c0_seq1
Qrob_T0294550.2	2368.05	AB_up	-2.1849	0.163355	-13.3751	8.45001e-41	2.05091e-38	probable sugar phosphate/phosphate translocator At5g25400	A_up	B_up	Lide725_c0_seq1
Qrob_T0565250.2	1069.02	AB_up	-2.76363	0.206674	-13.3719	8.82167e-41	2.11927e-38	probable ADP-ribosylation factor GTPase-activating protein AGD5	A_up	B_up	Lide6589_c0_seq1
Qrob_T0514160.2	602.459	AB_up	-4.03038	0.301945	-13.3481	1.21565e-40	2.89091e-38	glutamate dehydrogenase 2	A_up	B_up	Lide2349_c1_seq1
Qrob_T0220180.2	288.273	AB_up	-3.18052	0.239795	-13.2635	3.76864e-40	8.8725e-38	putative methyltransferase DDB_G0268948	A_up	B_up	Lide9426_c0_seq6
Qrob_T0756070.2	322.743	AB_up	-5.15694	0.389632	-13.2354	5.47919e-40	1.27719e-37	SNF1-related protein kinase regulatory subunit gamma-1-like	A_up	B_up	Lide6527_c0_seq2
Qrob_T0759270.2	1393.56	AB_up	-4.63539	0.350275	-13.2336	5.6163e-40	1.29632e-37	F-box/kelch-repeat protein At3g27150	A_up	B_up	Lide9329_c0_seq2
Qrob_T0296270.2	537.824	AB_up	-6.02212	0.456451	-13.1934	9.58143e-40	2.19006e-37	dehydrin Xero 1	A_up	B_up	#N/A
Qrob_T0478560.2	526.899	AB_up	-6.62891	0.503025	-13.1781	1.17317e-39	2.65577e-37	probable glutathione S-transferase	A_up	B_up	#N/A
Qrob_T0335530.2	2193.74	AB_up	-2.64836	0.201165	-13.1651	1.39354e-39	3.12457e-37	citrate synthase, glyoxysomal	A_up	B_up	Lide1222_c0_seq1
Qrob_T0034150.2	330.438	AB_up	-2.14983	0.163442	-13.1534	1.6267e-39	3.61296e-37	shewanella-like protein phosphatase 2	A_up	B_up	Lide8285_c0_seq1
Qrob_T0193570.2	1678.95	AB_up	-4.14756	0.315686	-13.1383	1.98764e-39	4.37338e-37	nac domain-containing protein 21/22	A_up	B_up	Lide17232_c0_seq1
Qrob_T0137260.2	777.249	AB_up	-6.32458	0.482174	-13.1168	2.63836e-39	5.75139e-37	allene oxide synthase 3	A_up	B_up	Lide7400_c0_seq1
Qrob_T0466850.2	467.53	AB_up	-4.54968	0.347359	-13.0979	3.38411e-39	7.30937e-37	S-adenosyl-L-methionine-dependent methyltransferase	A_up	B_up	Lide19042_c0_seq1
Qrob_T0158100.2	3314.41	AB_up	-2.52087	0.192615	-13.0876	3.87564e-39	8.29493e-37	Calcium-binding EF-hand family protein	A_up	B_up	Lide2971_c0_seq2
Qrob_T0279450.2	10518.3	AB_up	-5.48425	0.420854	-13.0312	8.12733e-39	1.71723e-36	sugar transport protein 13	A_up	B_up	Lide1461_c0_seq1
Qrob_T0765250.2	343.036	AB_up	-4.54087	0.348471	-13.0308	8.1693e-39	1.71723e-36	b-box zinc finger protein 32	A_up	B_up	Lide6658_c0_seq1
Qrob_T0177310.2	1037.97	AB_up	-6.28335	0.484016	-12.9817	1.55392e-38	3.20911e-36	12-oxophytodienoate reductase 2	A_up	B_up	#N/A
Qrob_T0343520.2	554.858	AB_up	-1.95464	0.150592	-12.9797	1.59534e-38	3.26602e-36	ACT domain-containing protein ACR4-like	A_up	B_up	Lide5500_c0_seq1
Qrob_T0467830.2	622.436	AB_up	-2.25811	0.17406	-12.9732	1.73664e-38	3.52464e-36	peroxisomal (S)-2-hydroxy-acid oxidase GLO4-like	A_up	B_up	Lide1525_c0_seq3
Qrob_T0044150.2	1935.18	AB_up	-2.62671	0.202496	-12.9716	1.77213e-38	3.56593e-36	citrate synthase, glyoxysomal	A_up	B_up	Lide1222_c0_seq1
Qrob_T0101840.2	201.571	AB_up	-3.25259	0.251634	-12.9259	3.21615e-38	6.36356e-36	hypothetical protein CFP56_41192	A_up	B_up	Lide8656_c0_seq1
Qrob_T0640220.2	39.4359	AB_up	-4.8145	0.3729	-12.911	3.90431e-38	7.65992e-36	cysteine-rich receptor-like protein kinase 3	A_up	B_up	Lide29684_c0_seq1
Qrob_T0403510.2	1349.7	AB_up	-3.94186	0.305428	-12.906	4.16273e-38	8.09943e-36	scopoletin glucosyltransferase-like	A_up	B_up	Lide1490_c2_seq2
Qrob_T0214920.2	218.672	AB_up	-6.07583	0.471132	-12.8962	4.7269e-38	9.04759e-36	UDP-glycosyltransferase 92A1-like	A_up	B_up	Lide9530_c0_seq1
Qrob_T0155760.2	1307.19	AB_up	-6.08963	0.472733	-12.8818	5.70253e-38	1.0827e-35	9-cis-epoxycarotenoid dioxygenase NCED1, chloroplastic-like	A_up	B_up	Lide15344_c0_seq1
Qrob_T0159300.2	317.116	AB_up	-6.0737	0.471811	-12.8732	6.37348e-38	1.20041e-35	crocetin glucosyltransferase, chloroplastic-like	A_up	B_up	#N/A
Qrob_T0231020.2	349.816	AB_up	-4.22825	0.328626	-12.8665	6.95094e-38	1.29878e-35	Fungal lipase-like domain containing protein	A_up	B_up	Lide15859_c0_seq1
Qrob_T0507220.2	777.109	AB_up	-7.28878	0.566952	-12.8561	7.95047e-38	1.47384e-35	cytochrome P450 81E8-like	A_up	B_up	#N/A
Qrob_T0219620.2	575.374	AB_up	-2.72988	0.212366	-12.8546	8.1013e-38	1.49007e-35	protein cfxq like	A_up	B_up	Lide11434_c0_seq1
Qrob_T0552200.2	2931.9	AB_up	-2.40184	0.186927	-12.849	8.70938e-38	1.58949e-35	glutathione reductase, cytosolic	A_up	B_up	Lide322_c1_seq1
Qrob_T0010750.2	191.401	AB_up	-6.47365	0.504021	-12.844	9.29264e-38	1.6829e-35	allene oxide synthase 3	A_up	B_up	#N/A
Qrob_T0125010.2	1609.48	AB_up	-3.58162	0.27889	-12.8424	9.48927e-38	1.70539e-35	cytochrome P450 98A2	A_up	B_up	Lide5064_c0_seq1
Qrob_T0581500.2	3408.18	AB_up	-7.05917	0.550594	-12.821	1.25076e-37	2.23081e-35	probable glutathione S-transferase	A_up	B_up	#N/A
Qrob_T0076410.2	2129.22	AB_up	-4.49565	0.350745	-12.8174	1.30956e-37	2.31813e-35	60S ribosomal protein L34	A_up	B_up	Lide6444_c0_seq1
Qrob_T0640180.2	34.9145	AB_up	-4.52723	0.353387	-12.811	1.42357e-37	2.50112e-35	cysteine-rich receptor-like protein kinase 3	A_up	B_up	#N/A
Qrob_T0543150.2	5159.89	AB_up	-3.10364	0.24277	-12.7843	2.00673e-37	3.49959e-35	alpha-1,4-glucan-protein synthase [udp-forming] 2	A_up	B_up	Lide978_c3_seq1
Qrob_T0407900.2	983.459	AB_up	-4.68176	0.367103	-12.7532	2.99017e-37	5.17629e-35	isoform 2 of syntaxin-binding protein 5	A_up	B_up	Lide22115_c0_seq1
Qrob_T0618310.2	809.75	AB_up	-3.03805	0.238408	-12.7431	3.40792e-37	5.8564e-35	macpf domain-containing protein cad1	A_up	B_up	Lide9831_c0_seq2
Qrob_T0118950.2	230.241	AB_up	-5.36043	0.420751	-12.7402	3.53688e-37	6.03397e-35	cysteine-rich receptor-like protein kinase 25	A_up	B_up	Lide6825_c1_seq1
Qrob_T0164910.2	345.523	AB_up	-2.18519	0.172009	-12.7039	5.62624e-37	9.46132e-35	putative transferase At4g12130, mitochondrial	A_up	B_up	Lide10244_c0_seq1
Qrob_T0507250.2	785.674	AB_up	-9.33934	0.735441	-12.699	5.99151e-37	9.93366e-35	cytochrome p450 81e8	A_up	B_up	Lide23154_c0_seq1
Qrob_T0413820.2	426.851	AB_up	-3.71047	0.29218	-12.6993	5.96987e-37	9.93366e-35	DUF4228 domain-containing protein	A_up	B_up	Lide9864_c0_seq1
Qrob_T0493780.2	1133.59	AB_up	-2.42644	0.191222	-12.6892	6.79167e-37	1.11816e-34	transmembrane emp24 domain-containing protein p24delta9-like	A_up	B_up	Lide1021_c0_seq1
Qrob_T0026270.2	204.068	AB_up	-4.9746	0.392426	-12.6765	7.97795e-37	1.30434e-34	stress-related protein	A_up	B_up	#N/A
Qrob_T0010710.2	1402.31	AB_up	-6.75469	0.53318	-12.6687	8.8168e-37	1.43154e-34	allene oxide synthase 3	A_up	B_up	#N/A
Qrob_T0153060.2	27.6026	AB_up	-6.35451	0.501734	-12.6651	9.23155e-37	1.48862e-34	probable carbohydrate esterase At4g34215	A_up	B_up	#N/A
Qrob_T0135070.2	3633.91	AB_up	-3.66066	0.289486	-12.6454	1.18617e-36	1.89972e-34	respiratory burst oxidase homolog protein D	A_up	B_up	Lide2898_c0_seq1
Qrob_T0389040.2	450.262	AB_up	-4.22083	0.333897	-12.6411	1.2529e-36	1.97966e-34	fatty-acid-binding protein 2	A_up	B_up	Lide13991_c0_seq2
Qrob_T0004010.2	316.697	AB_up	-1.28549	0.101689	-12.6415	1.24726e-36	1.97966e-34	multiple inositol polyphosphate phosphatase 1-like isoform X2	A_up	B_up	Lide2191_c0_seq2
Qrob_T0190300.2	1300.95	AB_up	-5.80893	0.459711	-12.636	1.33626e-36	2.08341e-34	12-oxophytodienoate reductase 2	A_up	B_up	#N/A
Qrob_T0410990.2	1128.89	AB_up	-7.38397	0.584452	-12.634	1.37101e-36	2.12354e-34	NDR1/HIN1-like protein 10	A_up	B_up	Lide8438_c0_seq1
Qrob_T0656180.2	1342.07	AB_up	-2.89783	0.229515	-12.6259	1.52041e-36	2.32904e-34	glutamine--fructose-6-phosphate aminotransferase [isomerizing] 2	A_up	B_up	Lide11685_c0_seq1
Qrob_T0633260.2	292.803	AB_up	-7.50805	0.594664	-12.6257	1.52347e-36	2.32904e-34	mitogen-activated protein kinase kinase kinase 1	A_up	B_up	#N/A
Qrob_T0705370.2	77.7036	AB_up	-5.14136	0.407695	-12.6108	1.84149e-36	2.79705e-34	proteoglycan 4-like isoform X2	A_up	B_up	#N/A
Qrob_T0363210.2	598.027	AB_up	-5.56068	0.44124	-12.6024	2.04832e-36	3.09126e-34	zinc finger AN1 domain-containing stress-associated protein 12	A_up	B_up	Lide18398_c0_seq1
Qrob_T0697650.2	431.056	AB_up	-3.64299	0.28947	-12.585	2.55286e-36	3.82816e-34	RING/FYVE/PHD zinc finger superfamily protein isoform 1	A_up	B_up	Lide20312_c0_seq1
Qrob_T0391600.2	837.437	AB_up	-2.52348	0.200662	-12.5758	2.87027e-36	4.27689e-34	alpha-soluble NSF attachment protein 2	A_up	B_up	Lide3752_c0_seq1
Qrob_T0473780.2	98.3563	AB_up	-6.00495	0.477906	-12.5651	3.28293e-36	4.86101e-34	galactinol synthase 1-like	A_up	B_up	Lide859_c5_seq1
Qrob_T0136270.2	745.517	AB_up	-4.60157	0.36646	-12.5568	3.64782e-36	5.36754e-34	uncharacterized protein LOC112020653	A_up	B_up	Lide10055_c0_seq1
Qrob_T0243430.2	526.798	AB_up	-8.20277	0.653325	-12.5554	3.71162e-36	5.394e-34	berberine bridge enzyme-like 18	A_up	B_up	Lide13494_c1_seq1
Qrob_T0011520.2	280.763	AB_up	-6.43398	0.512438	-12.5556	3.70283e-36	5.394e-34	UPF0496 protein At4g34320-like	A_up	B_up	#N/A
Qrob_T0313140.2	569.788	AB_up	-5.07177	0.404459	-12.5396	4.5305e-36	6.54366e-34	calcium-dependent protein kinase 26-like	A_up	B_up	Lide35232_c0_seq1
Qrob_T0690970.2	2007.41	AB_up	-4.06732	0.324523	-12.5332	4.91259e-36	7.05227e-34	GEM-like protein 5	A_up	B_up	Lide6883_c0_seq1
Qrob_T0126190.2	2870.91	AB_up	-3.3416	0.266814	-12.5241	5.51309e-36	7.86635e-34	cell division cycle protein 48 homolog	A_up	B_up	Lide4880_c0_seq1
Qrob_T0252560.2	153.555	AB_up	-4.35544	0.34797	-12.5167	6.04877e-36	8.57868e-34	probable amino acid permease 7	A_up	B_up	#N/A
Qrob_T0367690.2	492.174	AB_up	-7.95208	0.635755	-12.5081	6.74266e-36	9.50554e-34	mitogen-activated protein kinase kinase kinase 18-like	A_up	B_up	#N/A
Qrob_T0190270.2	438.341	AB_up	-5.74871	0.460111	-12.4942	8.03337e-36	1.12577e-33	12-oxophytodienoate reductase 2	A_up	B_up	#N/A
Qrob_T0197930.2	399.751	AB_up	-5.89222	0.472041	-12.4824	9.30804e-36	1.29668e-33	uncharacterized protein At1g76070	A_up	B_up	Lide32399_c0_seq1
Qrob_T0356550.2	280.837	AB_up	-7.33086	0.588118	-12.4649	1.15946e-35	1.60572e-33	IQ domain-containing protein IQM2	A_up	B_up	#N/A
Qrob_T0079160.2	650.629	AB_up	-2.87392	0.231051	-12.4385	1.61493e-35	2.21048e-33	protein REVEILLE 5	A_up	B_up	Lide11064_c0_seq1
Qrob_T0285050.2	1291.33	AB_up	-1.65094	0.132754	-12.4361	1.66501e-35	2.26586e-33	NEDD8-conjugating enzyme Ubc12	A_up	B_up	Lide3172_c0_seq1
Qrob_T0338970.2	136.907	AB_up	-3.61376	0.291339	-12.404	2.48721e-35	3.34608e-33	RING-H2 finger protein ATL57	A_up	B_up	Lide19772_c0_seq1
Qrob_T0564380.2	101.36	AB_up	-8.07977	0.652139	-12.3896	2.97339e-35	3.97742e-33	---NA---	A_up	B_up	#N/A
Qrob_T0697560.2	1061.65	AB_up	-8.78196	0.709208	-12.3828	3.23932e-35	4.30866e-33	uncharacterized protein LOC112027326	A_up	B_up	Lide21884_c0_seq1
Qrob_T0314380.2	1797.1	AB_up	-5.1296	0.41436	-12.3796	3.37056e-35	4.45805e-33	zinc finger protein ZAT10-like	A_up	B_up	Lide19121_c0_seq1
Qrob_T0228290.2	306.507	AB_up	-4.94606	0.3997	-12.3744	3.59447e-35	4.72763e-33	transmembrane protein 205	A_up	B_up	Lide32374_c0_seq1
Qrob_T0023270.2	3370.96	AB_up	-4.77936	0.386671	-12.3603	4.28715e-35	5.60735e-33	sigma factor binding protein 1, chloroplastic-like	A_up	B_up	Lide8788_c0_seq1
Qrob_T0398170.2	1308.79	AB_up	-5.65262	0.458137	-12.3383	5.63551e-35	7.33021e-33	zinc finger protein ZAT12-like	A_up	B_up	Lide15729_c0_seq1
Qrob_T0292020.2	15015.9	AB_up	-4.89931	0.397142	-12.3364	5.76487e-35	7.45727e-33	arginine decarboxylase	A_up	B_up	Lide1087_c1_seq1
Qrob_T0413140.2	2287.21	AB_up	-4.23247	0.343118	-12.3353	5.84583e-35	7.52068e-33	probable protein phosphatase 2C 49	A_up	B_up	Lide5584_c0_seq1
Qrob_T0687920.2	2815.28	AB_up	-4.58401	0.371988	-12.323	6.81289e-35	8.71717e-33	oxalate--CoA ligase-like	A_up	B_up	Lide5230_c0_seq1
Qrob_T0739020.2	18652.1	AB_up	-4.66467	0.378946	-12.3096	8.04219e-35	1.01794e-32	neurofilament heavy protein, putative	A_up	B_up	Lide937_c0_seq1
Qrob_T0660310.2	1981.8	AB_up	-5.66261	0.460249	-12.3034	8.68651e-35	1.09362e-32	abscisic acid 8'-hydroxylase 2	A_up	B_up	Lide14299_c0_seq4
Qrob_T0739010.2	20452.5	AB_up	-4.54183	0.36922	-12.3012	8.9289e-35	1.11815e-32	neurofilament heavy protein, putative	A_up	B_up	Lide850_c0_seq1
Qrob_T0283220.2	4595	AB_up	-2.68845	0.21858	-12.2996	9.10478e-35	1.13415e-32	probable protein phosphatase 2C 46	A_up	B_up	Lide2750_c0_seq3
Qrob_T0567490.2	1667.56	AB_up	-4.69927	0.383934	-12.2398	1.9058e-34	2.34913e-32	probable serine/threonine-protein kinase PBL19	A_up	B_up	Lide4287_c1_seq1
Qrob_T0261630.2	559.729	AB_up	-6.15722	0.503068	-12.2393	1.91605e-34	2.34945e-32	probable glutathione S-transferase	A_up	B_up	#N/A
Qrob_T0434780.2	401.92	AB_up	-1.77427	0.145026	-12.2342	2.04207e-34	2.491e-32	stress protein DDR48	A_up	B_up	Lide7998_c0_seq2
Qrob_T0268980.2	940.367	AB_up	-1.98881	0.162629	-12.2291	2.17278e-34	2.62327e-32	probable serine/threonine-protein kinase PBL2	A_up	B_up	Lide6802_c0_seq2
Qrob_T0457910.2	3528.85	AB_up	-4.52594	0.370145	-12.2275	2.21721e-34	2.66326e-32	1-aminocyclopropane-1-carboxylate oxidase	A_up	B_up	Lide1069_c0_seq1
Qrob_T0228310.2	144.014	AB_up	-4.64072	0.37961	-12.225	2.28629e-34	2.73229e-32	transmembrane protein 205	A_up	B_up	Lide37889_c0_seq1
Qrob_T0372670.2	132.379	AB_up	-10.237	0.837956	-12.2166	2.53403e-34	3.01307e-32	low-temperature-induced 65 kDa protein-like	A_up	B_up	#N/A
Qrob_T0234650.2	309.209	AB_up	-6.87159	0.562609	-12.2138	2.624e-34	3.10437e-32	wall-associated receptor kinase-like 1	A_up	B_up	Lide43093_c0_seq1
Qrob_T0463780.2	512.863	AB_up	-4.28634	0.351242	-12.2034	2.98184e-34	3.51007e-32	actin-depolymerizing factor 5-like	A_up	B_up	Lide17772_c0_seq1
Qrob_T0454850.2	358.189	AB_up	-5.60575	0.460552	-12.1718	4.39225e-34	5.09393e-32	LOB domain-containing protein 1-like	A_up	B_up	Lide18200_c0_seq1
Qrob_T0457890.2	2386.46	AB_up	-4.34095	0.357651	-12.1374	6.69235e-34	7.72344e-32	1-aminocyclopropane-1-carboxylate oxidase	A_up	B_up	#N/A
Qrob_T0649050.2	693.656	AB_up	-2.47721	0.204291	-12.1259	7.69992e-34	8.84289e-32	peroxisomal (S)-2-hydroxy-acid oxidase GLO4-like isoform X1	A_up	B_up	Lide9053_c0_seq1
Qrob_T0030750.2	16973	AB_up	-4.75117	0.391901	-12.1234	7.94042e-34	9.07482e-32	aldehyde dehydrogenase family 2 member b7, mitochondrial	A_up	B_up	Lide2292_c0_seq1
Qrob_T0446570.2	297.02	AB_up	-4.43364	0.36578	-12.1211	8.16916e-34	9.29113e-32	ethylene-responsive transcription factor ERF054-like	A_up	B_up	Lide7279_c0_seq1
Qrob_T0059040.2	402.224	AB_up	-2.25976	0.18645	-12.1199	8.28283e-34	9.37512e-32	protein nuclear fusion defective 4	A_up	B_up	#N/A
Qrob_T0479130.2	1160	AB_up	-3.73901	0.308716	-12.1115	9.18319e-34	1.03445e-31	phosphatidylinositol 4-kinase gamma 4-like	A_up	B_up	Lide11494_c0_seq1
Qrob_T0266140.2	2843.19	AB_up	-9.52258	0.786286	-12.1108	9.25422e-34	1.03749e-31	cytochrome P450 81E8-like	A_up	B_up	Lide909_c3_seq2
Qrob_T0477500.2	409.29	AB_up	-7.16797	0.592007	-12.1079	9.5904e-34	1.07008e-31	basic secretory protease	A_up	B_up	#N/A
Qrob_T0716870.2	1103.41	AB_up	-4.26987	0.353064	-12.0937	1.13975e-33	1.26571e-31	pathogenesis-related genes transcriptional activator PTI5-like	A_up	B_up	Lide3665_c1_seq1
Qrob_T0214900.2	185.891	AB_up	-6.25062	0.51779	-12.0717	1.48973e-33	1.64661e-31	UDP-glycosyltransferase 92A1-like	A_up	B_up	#N/A
Qrob_T0529630.2	170.463	AB_up	-3.0079	0.249462	-12.0576	1.76969e-33	1.93785e-31	putative methyltransferase DDB_G0268948	A_up	B_up	Lide9426_c0_seq6
Qrob_T0177250.2	336.066	AB_up	-4.34606	0.36145	-12.0239	2.66014e-33	2.88606e-31	uncharacterized protein LOC112004209	A_up	B_up	Lide17944_c0_seq1
Qrob_T0497610.2	371.368	AB_up	-2.15665	0.179464	-12.0172	2.88608e-33	3.1026e-31	5-enol-pyruvylshikimate-phosphate synthase	A_up	B_up	#N/A
Qrob_T0252590.2	50.4929	AB_up	-5.61139	0.467076	-12.0139	3.0044e-33	3.21512e-31	transcription factor MYB80	A_up	B_up	Lide886_c0_seq2
Qrob_T0664090.2	476.313	AB_up	-6.8874	0.573682	-12.0056	3.31996e-33	3.5208e-31	putative PAR1 protein precursor	A_up	B_up	Lide8087_c0_seq1
Qrob_T0730960.2	205.944	AB_up	-3.97256	0.330887	-12.0058	3.31277e-33	3.5208e-31	glutamate decarboxylase 1	A_up	B_up	#N/A
Qrob_T0426290.2	4654.3	AB_up	-1.97369	0.164451	-12.0017	3.48079e-33	3.67481e-31	dnaJ protein homolog 2-like isoform X1	A_up	B_up	Lide1552_c2_seq1
Qrob_T0457900.2	2943.37	AB_up	-4.49823	0.374849	-12.0001	3.54835e-33	3.72942e-31	1-aminocyclopropane-1-carboxylate oxidase	A_up	B_up	#N/A
Qrob_T0185500.2	258.2	AB_up	-3.31327	0.276211	-11.9954	3.7552e-33	3.92927e-31	manganese-dependent ADP-ribose/CDP-alcohol diphosphatase	A_up	B_up	Lide13880_c0_seq1
Qrob_T0474580.2	233.419	AB_up	-2.17938	0.18193	-11.9792	4.56479e-33	4.75525e-31	b-cell receptor-associated protein 31	A_up	B_up	Lide11385_c0_seq2
Qrob_T0495650.2	582.035	AB_up	-6.07083	0.507022	-11.9735	4.89214e-33	5.05157e-31	DUF4228 domain-containing protein	A_up	B_up	Lide12980_c0_seq3
Qrob_T0288650.2	1029.14	AB_up	-1.95863	0.163633	-11.9696	5.12711e-33	5.27107e-31	succinate dehydrogenase [ubiquinone] flavoprotein subunit 1, mitochondrial	A_up	B_up	Lide929_c0_seq1
Qrob_T0248400.2	974.245	AB_up	-4.5146	0.377401	-11.9623	5.59704e-33	5.72918e-31	scarecrow-like protein 14	A_up	B_up	Lide15747_c0_seq1
Qrob_T0603800.2	5536.58	AB_up	-3.85311	0.322136	-11.9612	5.6769e-33	5.78577e-31	protein PIN-LIKES 7	A_up	B_up	Lide2435_c1_seq2
Qrob_T0713610.2	342.253	AB_up	-6.06625	0.507688	-11.9488	6.58752e-33	6.65622e-31	peroxidase 55-like	A_up	B_up	Lide28423_c0_seq1
Qrob_T0183070.2	582.171	AB_up	-2.41325	0.201976	-11.9482	6.63528e-33	6.67583e-31	protein BASIC PENTACYSTEINE6	A_up	B_up	Lide8217_c0_seq1
Qrob_T0121990.2	1032.84	AB_up	-3.40172	0.284892	-11.9404	7.2878e-33	7.27019e-31	common plant regulatory factor 1	A_up	B_up	Lide13591_c0_seq1
Qrob_T0291920.2	72.1246	AB_up	-5.86204	0.490929	-11.9407	7.26013e-33	7.27019e-31	probable galactinol--sucrose galactosyltransferase 5	A_up	B_up	Lide9884_c0_seq1
Qrob_T0685350.2	602.859	AB_up	-4.85698	0.40687	-11.9374	7.55112e-33	7.5011e-31	3-ketoacyl-CoA synthase 4-like	A_up	B_up	#N/A
Qrob_T0716570.2	1137.41	AB_up	-8.83888	0.7413	-11.9235	8.92876e-33	8.79539e-31	beta-glucosidase 11-like	A_up	B_up	#N/A
Qrob_T0457920.2	2067.11	AB_up	-4.35948	0.366814	-11.8847	1.421e-32	1.38815e-30	1-aminocyclopropane-1-carboxylate oxidase	A_up	B_up	#N/A
Qrob_T0354520.2	2774.7	AB_up	-2.2878	0.192562	-11.8808	1.48862e-32	1.44821e-30	extradiol ring-cleavage dioxygenase-like	A_up	B_up	Lide2422_c0_seq1
Qrob_T0247380.2	57.8547	AB_up	-2.91628	0.245508	-11.8785	1.53039e-32	1.48271e-30	Nucleotide-diphospho-sugar transferase	A_up	B_up	#N/A
Qrob_T0057360.2	277.486	AB_up	-5.84956	0.492609	-11.8747	1.60298e-32	1.54668e-30	CDP-diacylglycerol--glycerol-3-phosphate 3-phosphatidyltransferase, putative	A_up	B_up	Lide19230_c0_seq1
Qrob_T0190120.2	136.477	AB_up	-4.92766	0.415358	-11.8636	1.82849e-32	1.75707e-30	12-oxophytodienoate reductase 2-like	A_up	B_up	#N/A
Qrob_T0531960.2	5681.03	AB_up	-1.718	0.144848	-11.8607	1.89304e-32	1.8117e-30	leucine-rich repeat protein 2-like	A_up	B_up	Lide56_c0_seq1
Qrob_T0668960.2	154.129	AB_up	-9.46466	0.798994	-11.8457	2.26445e-32	2.15838e-30	protein SLE1	A_up	B_up	#N/A
Qrob_T0658470.2	376.402	AB_up	-1.70774	0.144181	-11.8445	2.29848e-32	2.18198e-30	ABC transporter I family member 21-like	A_up	B_up	Lide5924_c0_seq1
Qrob_T0308240.2	1935.57	AB_up	-2.48623	0.210265	-11.8243	2.92334e-32	2.742e-30	polyubiquitin isoform X1	A_up	B_up	#N/A
Qrob_T0108450.2	426.302	AB_up	-4.87995	0.41278	-11.8221	2.99922e-32	2.80201e-30	uncharacterized protein LOC111994440	A_up	B_up	Lide6122_c0_seq1
Qrob_T0451310.2	2948.96	AB_up	-1.63547	0.138358	-11.8206	3.05574e-32	2.84353e-30	protein EARLY RESPONSIVE TO DEHYDRATION 15	A_up	B_up	Lide955_c0_seq1
Qrob_T0011870.2	812.736	AB_up	-4.65332	0.394188	-11.8048	3.68579e-32	3.41632e-30	sigma factor binding protein 1, chloroplastic-like	A_up	B_up	#N/A
Qrob_T0730370.2	71.9851	AB_up	-5.91155	0.501982	-11.7764	5.1637e-32	4.74879e-30	glutamate decarboxylase 4-like	A_up	B_up	Lide22618_c0_seq2
Qrob_T0001070.2	167.456	AB_up	-6.72916	0.571499	-11.7746	5.27815e-32	4.83515e-30	E3 ubiquitin-protein ligase SIRP1-like	A_up	B_up	Lide21344_c1_seq1
Qrob_T0759380.2	1707.95	AB_up	-7.06087	0.59977	-11.7726	5.4018e-32	4.91022e-30	uncharacterized protein LOC112037917	A_up	B_up	Lide6860_c0_seq1
Qrob_T0098500.2	5308.22	AB_up	-9.68523	0.822679	-11.7728	5.39108e-32	4.91022e-30	cytochrome P450 81E8-like	A_up	B_up	Lide909_c2_seq1
Qrob_T0596360.2	67.9989	AB_up	-3.39329	0.288678	-11.7546	6.69053e-32	6.05828e-30	ribonuclease 3-like protein 3	A_up	B_up	Lide29196_c0_seq1
Qrob_T0241960.2	875.792	AB_up	-1.84963	0.157397	-11.7514	6.94823e-32	6.26751e-30	protein PIN-LIKES 6	A_up	B_up	Lide3246_c1_seq1
Qrob_T0274410.2	1414.02	AB_up	-6.26503	0.533271	-11.7483	7.20599e-32	6.45311e-30	probable protein phosphatase 2C 51	A_up	B_up	Lide13090_c0_seq1
Qrob_T0085400.2	465.208	AB_up	-7.29747	0.621153	-11.7483	7.2088e-32	6.45311e-30	uncharacterized protein LOC112018638	A_up	B_up	Lide25896_c0_seq1
Qrob_T0131010.2	284.383	AB_up	-3.36519	0.286657	-11.7394	8.00147e-32	7.10862e-30	mitochondrial uncoupling protein 1	A_up	B_up	Lide920_c1_seq1
Qrob_T0704300.2	615.312	AB_up	-6.40041	0.545606	-11.7308	8.85804e-32	7.84003e-30	lysM domain receptor-like kinase 4	A_up	B_up	Lide15902_c0_seq1
Qrob_T0474600.2	6223.52	AB_up	-3.25793	0.277742	-11.7301	8.93918e-32	7.88221e-30	probable WRKY transcription factor 31	A_up	B_up	Lide2127_c0_seq1
Qrob_T0061490.2	2905.83	AB_up	-2.90511	0.247829	-11.7222	9.80422e-32	8.61271e-30	uncharacterized protein LOC111995188	A_up	B_up	Lide874_c0_seq1
Qrob_T0697900.2	993.742	AB_up	-2.50197	0.213683	-11.7088	1.14901e-31	1.00562e-29	fluoride export protein 2-like isoform X1	A_up	B_up	Lide3919_c0_seq2
Qrob_T0680950.2	3406.82	AB_up	-6.38128	0.54514	-11.7058	1.19092e-31	1.03844e-29	alpha carbonic anhydrase 7-like	A_up	B_up	Lide4460_c0_seq2
Qrob_T0235460.2	578.231	AB_up	-1.40604	0.120149	-11.7025	1.23814e-31	1.07563e-29	ribulose-phosphate 3-epimerase, cytoplasmic isoform	A_up	B_up	Lide4225_c0_seq1
Qrob_T0243480.2	599.173	AB_up	-7.67361	0.655859	-11.7001	1.27316e-31	1.10199e-29	tetrahydrocannabinolic acid synthase-like	A_up	B_up	#N/A
Qrob_T0636380.2	892.824	AB_up	-2.18424	0.1867	-11.6992	1.28701e-31	1.1099e-29	transcription factor TGA3-like	A_up	B_up	Lide11449_c0_seq1
Qrob_T0097780.2	267.959	AB_up	-9.16562	0.784003	-11.6908	1.42031e-31	1.22038e-29	hydroquinone glucosyltransferase	A_up	B_up	Lide20810_c0_seq1
Qrob_T0001420.2	430.727	AB_up	-7.2257	0.618201	-11.6883	1.46329e-31	1.25273e-29	F-box protein At4g18380-like	A_up	B_up	Lide21629_c0_seq1
Qrob_T0559050.2	2901.05	AB_up	-2.31339	0.198019	-11.6826	1.56371e-31	1.33385e-29	UDP-glucuronic acid decarboxylase 2-like	A_up	B_up	Lide986_c0_seq1
Qrob_T0153990.2	3076.61	AB_up	-9.72323	0.833189	-11.6699	1.81647e-31	1.54387e-29	pectinesterase 2	A_up	B_up	Lide10441_c0_seq3
Qrob_T0424230.2	448.649	AB_up	-7.92087	0.678973	-11.666	1.90245e-31	1.61113e-29	acidic mammalian chitinase-like	A_up	B_up	#N/A
Qrob_T0160470.2	280.067	AB_up	-6.16703	0.529062	-11.6565	2.12517e-31	1.79329e-29	E3 ubiquitin-protein ligase ATL41-like	A_up	B_up	Lide23544_c0_seq1
Qrob_T0497620.2	1981.41	AB_up	-2.11682	0.181605	-11.6562	2.13405e-31	1.79435e-29	3-phosphoshikimate 1-carboxyvinyltransferase 2	A_up	B_up	Lide499_c0_seq1
Qrob_T0608680.2	822.671	AB_up	-6.21094	0.533669	-11.6382	2.63562e-31	2.20037e-29	epidermis-specific secreted glycoprotein EP1-like	A_up	B_up	#N/A
Qrob_T0381190.2	1153.82	AB_up	-6.30982	0.54268	-11.6272	2.99944e-31	2.47775e-29	probable galactinol--sucrose galactosyltransferase 2	A_up	B_up	Lide35157_c0_seq1
Qrob_T0671280.2	679.954	AB_up	-1.43674	0.123568	-11.6272	2.99911e-31	2.47775e-29	glyoxylate/hydroxypyruvate reductase HPR3-like	A_up	B_up	Lide4892_c0_seq1
Qrob_T0247400.2	100.527	AB_up	-2.82064	0.242702	-11.6218	3.19168e-31	2.62733e-29	Nucleotide-diphospho-sugar transferase	A_up	B_up	Lide14820_c0_seq1
Qrob_T0509250.2	1264.08	AB_up	-7.73232	0.66563	-11.6165	3.39585e-31	2.78566e-29	uncharacterized protein LOC112021193	A_up	B_up	Lide19359_c0_seq1
Qrob_T0135410.2	153.377	AB_up	-4.91805	0.423682	-11.6079	3.75803e-31	3.07206e-29	hypothetical protein TorRG33x02_068890	A_up	B_up	Lide23236_c0_seq1
Qrob_T0247410.2	35.9456	AB_up	-3.13025	0.269938	-11.5962	4.30878e-31	3.51009e-29	Nucleotide-diphospho-sugar transferase	A_up	B_up	#N/A
Qrob_T0213870.2	2935.83	AB_up	-2.63908	0.227627	-11.5939	4.42626e-31	3.59336e-29	probable CCR4-associated factor 1 homolog 11	A_up	B_up	Lide2639_c0_seq1
Qrob_T0507300.2	173.448	AB_up	-7.24108	0.624798	-11.5895	4.65954e-31	3.76975e-29	cytochrome P450 81E8-like	A_up	B_up	#N/A
Qrob_T0661610.2	5158.44	AB_up	-1.2291	0.10608	-11.5865	4.82269e-31	3.88838e-29	enolase	A_up	B_up	Lide112_c1_seq1
Qrob_T0732270.2	782.722	AB_up	-1.20621	0.104164	-11.5799	5.21103e-31	4.18714e-29	nudix hydrolase 19, chloroplastic	A_up	B_up	Lide3328_c0_seq1
Qrob_T0554050.2	245.222	AB_up	-2.36997	0.204715	-11.5769	5.3963e-31	4.32126e-29	cinnamoyl-coa reductase 2	A_up	B_up	#N/A
Qrob_T0649030.2	43.6135	AB_up	-2.52753	0.218379	-11.574	5.57878e-31	4.45224e-29	peroxisomal (S)-2-hydroxy-acid oxidase GLO4-like isoform X1	A_up	B_up	#N/A
Qrob_T0438250.2	1071.32	AB_up	-4.12112	0.356235	-11.5686	5.94761e-31	4.73056e-29	5'-adenylylsulfate reductase 3, chloroplastic-like	A_up	B_up	Lide4366_c0_seq1
Qrob_T0336130.2	472.951	AB_up	-2.49527	0.216061	-11.5489	7.47624e-31	5.92637e-29	zinc transporter 6, chloroplastic	A_up	B_up	Lide4682_c0_seq1
Qrob_T0518320.2	417.088	AB_up	-4.757	0.412003	-11.546	7.73085e-31	6.10763e-29	probable serine/threonine-protein kinase PBL19	A_up	B_up	#N/A
Qrob_T0681000.2	1294	AB_up	-6.17224	0.535449	-11.5272	9.62076e-31	7.5753e-29	alpha carbonic anhydrase 7-like	A_up	B_up	#N/A
Qrob_T0124270.2	612.107	AB_up	-2.30336	0.200026	-11.5153	1.10477e-30	8.61248e-29	cellulose synthase-like protein D3	A_up	B_up	Lide9068_c0_seq1
Qrob_T0609950.2	2014.61	AB_up	-4.67973	0.406975	-11.4988	1.33709e-30	1.02873e-28	lysine histidine transporter 1-like	A_up	B_up	Lide17564_c1_seq1
Qrob_T0641450.2	260.874	AB_up	-4.41593	0.384782	-11.4764	1.73252e-30	1.32863e-28	rust resistance kinase Lr10-like	A_up	B_up	Lide12769_c0_seq1
Qrob_T0227890.2	649.681	AB_up	-7.22794	0.630406	-11.4655	1.96543e-30	1.50234e-28	protein DMP3-like	A_up	B_up	Lide15767_c0_seq2
Qrob_T0514170.2	21.0942	AB_up	-6.39238	0.557575	-11.4646	1.98656e-30	1.51358e-28	light-harvesting complex-like protein 3 isotype 1, chloroplastic	A_up	B_up	#N/A
Qrob_T0395840.2	3507.02	AB_up	-9.61061	0.838537	-11.4612	2.06729e-30	1.57001e-28	cytochrome P450 81E8-like	A_up	B_up	#N/A
Qrob_T0468030.2	1302.55	AB_up	-6.12414	0.534403	-11.4598	2.10082e-30	1.59034e-28	Heat stress transcription factor A-2c, putative	A_up	B_up	Lide14115_c0_seq1
Qrob_T0124700.2	497.767	AB_up	-3.63326	0.317155	-11.4558	2.19904e-30	1.65936e-28	chitinase 2-like	A_up	B_up	Lide7086_c0_seq1
Qrob_T0314330.2	238.062	AB_up	-3.25411	0.284436	-11.4406	2.62184e-30	1.97208e-28	protein SYM1-like	A_up	B_up	Lide13873_c0_seq1
Qrob_T0593970.2	221.704	AB_up	-7.39794	0.646967	-11.4348	2.80196e-30	2.10084e-28	benzyl alcohol O-benzoyltransferase-like	A_up	B_up	Lide20588_c0_seq3
Qrob_T0195130.2	182.416	AB_up	-3.05781	0.267431	-11.434	2.82688e-30	2.1128e-28	RmlC-like cupins superfamily protein	A_up	B_up	Lide18484_c0_seq1
Qrob_T0413840.2	913.477	AB_up	-1.82773	0.159863	-11.433	2.85901e-30	2.13006e-28	heptahelical transmembrane protein 4-like isoform X1	A_up	B_up	Lide1322_c0_seq1
Qrob_T0070990.2	296.248	AB_up	-3.30206	0.28889	-11.4301	2.95609e-30	2.18853e-28	BTB/POZ domain-containing protein At2g24240	A_up	B_up	Lide13835_c0_seq1
Qrob_T0083070.2	1706.86	AB_up	-7.88232	0.689605	-11.4302	2.95483e-30	2.18853e-28	zinc finger CCCH domain-containing protein 2-like	A_up	B_up	#N/A
Qrob_T0018260.2	469.794	AB_up	-1.64165	0.143681	-11.4257	3.11195e-30	2.2967e-28	F-box/kelch-repeat protein At5g60570	A_up	B_up	Lide3749_c0_seq1
Qrob_T0009970.2	2113.96	AB_up	-1.37598	0.120493	-11.4196	3.33618e-30	2.45449e-28	ninja-family protein mc410	A_up	B_up	Lide2363_c0_seq1
Qrob_T0070290.2	400.353	AB_up	-7.11204	0.622817	-11.4191	3.35523e-30	2.46081e-28	germin-like protein subfamily T member 2	A_up	B_up	#N/A
Qrob_T0291870.2	68.5708	AB_up	-6.31423	0.553725	-11.4032	4.03051e-30	2.93778e-28	probable galactinol--sucrose galactosyltransferase 5	A_up	B_up	#N/A
Qrob_T0477400.2	713.571	AB_up	-4.59796	0.403294	-11.401	4.13264e-30	3.00292e-28	methylthioribose kinase-like	A_up	B_up	Lide4364_c0_seq2
Qrob_T0695600.2	799.853	AB_up	-1.35785	0.119168	-11.3944	4.45928e-30	3.2303e-28	Protein of unknown function (DUF1138)	A_up	B_up	Lide2013_c1_seq1
Qrob_T0170330.2	1587.57	AB_up	-4.52953	0.397539	-11.3939	4.48448e-30	3.23859e-28	DNA ligase 1	A_up	B_up	Lide3143_c2_seq3
Qrob_T0348010.2	98.3072	AB_up	-7.11183	0.624623	-11.3858	4.92211e-30	3.54377e-28	NADPH-dependent aldehyde reductase 1, chloroplastic	A_up	B_up	#N/A
Qrob_T0450770.2	1557.8	AB_up	-1.76094	0.154747	-11.3795	5.29047e-30	3.79736e-28	uncharacterized protein LOC112030809	A_up	B_up	Lide3899_c0_seq1
Qrob_T0358380.2	83.6252	AB_up	-3.40149	0.299102	-11.3724	5.7415e-30	4.08375e-28	probable WRKY transcription factor 14	A_up	B_up	Lide43224_c0_seq1
Qrob_T0062690.2	434.121	AB_up	-3.13966	0.276441	-11.3574	6.81324e-30	4.83145e-28	protein phosphatase 2C 77	A_up	B_up	Lide14237_c0_seq1
Qrob_T0649430.2	553.417	AB_up	-4.1899	0.368953	-11.3562	6.90993e-30	4.8853e-28	uridine nucleosidase 1	A_up	B_up	Lide12364_c0_seq1
Qrob_T0183310.2	268.682	AB_up	-2.17917	0.191932	-11.3538	7.09929e-30	5.00415e-28	bifunctional aspartate aminotransferase and glutamate/aspartate-prephenate aminotransferase	A_up	B_up	#N/A
Qrob_T0189020.2	13552.6	AB_up	-2.73511	0.241208	-11.3392	8.39078e-30	5.89684e-28	S-adenosyl-L-homocysteine hydrolase	A_up	B_up	Lide235_c0_seq1
Qrob_T0005180.2	1021.63	AB_up	-1.79964	0.158715	-11.3388	8.42495e-30	5.90323e-28	ubiquitin receptor RAD23b-like	A_up	B_up	Lide3880_c0_seq1
Qrob_T0244170.2	6899.21	AB_up	-2.52089	0.222661	-11.3217	1.02498e-29	7.16054e-28	WRKY transcription factor WRKY24-like	A_up	B_up	Lide1297_c2_seq1
Qrob_T0381990.2	1767.08	AB_up	-3.15865	0.279041	-11.3197	1.04889e-29	7.30591e-28	calmodulin-binding protein 25-like	A_up	B_up	Lide2745_c0_seq2
Qrob_T0255260.2	211.648	AB_up	-3.83763	0.339334	-11.3093	1.18066e-29	8.19946e-28	AAA+ ATPase domain containing protein	A_up	B_up	#N/A
Qrob_T0692380.2	2753.22	AB_up	-2.48094	0.219549	-11.3002	1.30953e-29	9.04116e-28	bZIP transcription factor 60	A_up	B_up	Lide483_c0_seq1
Qrob_T0057240.2	733.87	AB_up	-4.72517	0.418276	-11.2968	1.36113e-29	9.36993e-28	probable galacturonosyltransferase-like 9	A_up	B_up	Lide11468_c0_seq2
Qrob_T0170320.2	272.962	AB_up	-5.87717	0.520611	-11.289	1.48752e-29	1.02101e-27	probable inactive poly [ADP-ribose] polymerase SRO2	A_up	B_up	Lide22825_c0_seq1
Qrob_T0249450.2	261.122	AB_up	-5.03002	0.445883	-11.281	1.6283e-29	1.11439e-27	pirin-like protein	A_up	B_up	Lide10498_c0_seq1
Qrob_T0515770.2	466.999	AB_up	-3.48145	0.308834	-11.2729	1.78633e-29	1.219e-27	uncharacterized protein At5g65660	A_up	B_up	Lide5640_c0_seq1
Qrob_T0759600.2	3816.18	AB_up	-2.57531	0.228703	-11.2605	2.05571e-29	1.39877e-27	glutamate synthase 1 [NADH], chloroplastic isoform X1	A_up	B_up	Lide2381_c0_seq1
Qrob_T0607330.2	5362.58	AB_up	-3.11203	0.276411	-11.2587	2.09859e-29	1.42383e-27	CBL-interacting serine/threonine-protein kinase 6-like	A_up	B_up	Lide133_c0_seq2
Qrob_T0217660.2	460.54	AB_up	-2.33542	0.207504	-11.2548	2.19305e-29	1.48365e-27	E3 ubiquitin-protein ligase RHF1A	A_up	B_up	Lide9579_c0_seq1
Qrob_T0365280.2	931.708	AB_up	-10.1833	0.907039	-11.2269	3.00784e-29	2.02904e-27	---NA---	A_up	B_up	#N/A
Qrob_T0301390.2	318.466	AB_up	-3.73007	0.332383	-11.2222	3.17294e-29	2.1343e-27	calcium-dependent protein kinase 10	A_up	B_up	Lide8280_c0_seq2
Qrob_T0019910.2	1433.89	AB_up	-2.92158	0.26043	-11.2183	3.31582e-29	2.22405e-27	Restriction endonuclease	A_up	B_up	Lide6211_c0_seq1
Qrob_T0463610.2	43.6047	AB_up	-3.12196	0.278414	-11.2134	3.50569e-29	2.33808e-27	ubiquitin-conjugating enzyme E2 7-like	A_up	B_up	Lide13392_c1_seq1
Qrob_T0045360.2	147.293	AB_up	-4.78399	0.426858	-11.2074	3.74856e-29	2.493e-27	chromodomain-helicase-DNA-binding protein 9-like	A_up	B_up	Lide24894_c0_seq1
Qrob_T0516250.2	733.728	AB_up	-4.53536	0.404905	-11.2011	4.02917e-29	2.65711e-27	sugar transport protein 7	A_up	B_up	Lide10911_c0_seq1
Qrob_T0555060.2	29.1619	AB_up	-5.42124	0.48475	-11.1836	4.90648e-29	3.22663e-27	protein EARLY FLOWERING 4-like	A_up	B_up	#N/A
Qrob_T0049880.2	1123.65	AB_up	-3.53164	0.315953	-11.1778	5.23953e-29	3.43605e-27	glutathione transferase gst 23	A_up	B_up	Lide2011_c0_seq1
Qrob_T0186230.2	3847.24	AB_up	-3.38438	0.303887	-11.137	8.29023e-29	5.3327e-27	nac domain-containing protein 2	A_up	B_up	#N/A
Qrob_T0327600.2	29.0637	AB_up	-8.16388	0.733035	-11.1371	8.27805e-29	5.3327e-27	fasciclin-like arabinogalactan protein 11	A_up	B_up	#N/A
Qrob_T0032570.2	2926.07	AB_up	-2.95254	0.265169	-11.1346	8.51515e-29	5.46246e-27	methylenetetrahydrofolate reductase 2	A_up	B_up	Lide838_c0_seq1
Qrob_T0264870.2	2289.5	AB_up	-1.71584	0.154119	-11.1332	8.64427e-29	5.53022e-27	aspartate aminotransferase, cytoplasmic	A_up	B_up	Lide2230_c0_seq1
Qrob_T0183350.2	220.769	AB_up	-4.31144	0.387354	-11.1305	8.91469e-29	5.68776e-27	L-ascorbate oxidase-like	A_up	B_up	#N/A
Qrob_T0588260.2	1943.21	AB_up	-2.56374	0.23049	-11.123	9.70036e-29	6.17231e-27	selenium-binding protein 1-like	A_up	B_up	Lide3505_c0_seq1
Qrob_T0656610.2	2665.3	AB_up	-3.76051	0.338121	-11.1218	9.82879e-29	6.23717e-27	cytochrome b561 and DOMON domain-containing protein At5g47530-like	A_up	B_up	Lide2709_c0_seq1
Qrob_T0185510.2	816.808	AB_up	-2.77442	0.249475	-11.121	9.91133e-29	6.27265e-27	quinolinate synthase, chloroplastic	A_up	B_up	Lide5528_c0_seq1
Qrob_T0157640.2	797.366	AB_up	-2.96666	0.266931	-11.1139	1.07315e-28	6.75537e-27	cytochrome c	A_up	B_up	#N/A
Qrob_T0628490.2	410.28	AB_up	-4.67621	0.420843	-11.1115	1.10256e-28	6.922e-27	probable LRR receptor-like serine/threonine-protein kinase At1g74360	A_up	B_up	Lide15596_c0_seq1
Qrob_T0722800.2	160.849	AB_up	-5.17205	0.466277	-11.0922	1.3684e-28	8.54545e-27	acyl-CoA-binding domain-containing protein 4-like isoform X2	A_up	B_up	#N/A
Qrob_T0357680.2	1550.18	AB_up	-1.23946	0.111778	-11.0886	1.42497e-28	8.85172e-27	proteasome subunit beta type-5	A_up	B_up	Lide1237_c0_seq1
Qrob_T0057370.2	577.924	AB_up	-4.8811	0.440589	-11.0786	1.59385e-28	9.87476e-27	metalloendoproteinase 2-mmp	A_up	B_up	Lide21360_c0_seq1
Qrob_T0655440.2	584.635	AB_up	-1.67752	0.151428	-11.078	1.605e-28	9.91773e-27	probable BOI-related E3 ubiquitin-protein ligase 2	A_up	B_up	Lide5062_c1_seq3
Qrob_T0474710.2	119.316	AB_up	-2.66164	0.240483	-11.0679	1.79542e-28	1.10365e-26	Core-2/I-branching beta-1,6-N-acetylglucosaminyltransferase family protein isoform 5	A_up	B_up	Lide8502_c0_seq2
Qrob_T0499120.2	1938.39	AB_up	-2.22662	0.201252	-11.0638	1.8788e-28	1.15189e-26	fact complex subunit spt16	A_up	B_up	Lide2222_c1_seq3
Qrob_T0178310.2	298.739	AB_up	-3.40933	0.308404	-11.0547	2.07945e-28	1.2716e-26	homeobox-leucine zipper protein ATHB-12-like	A_up	B_up	Lide4679_c0_seq2
Qrob_T0290980.2	332.051	AB_up	-3.64827	0.330081	-11.0527	2.1282e-28	1.29804e-26	histone h2ax	A_up	B_up	Lide9493_c0_seq1
Qrob_T0046050.2	261.502	AB_up	-3.04701	0.275893	-11.0442	2.33925e-28	1.41576e-26	probable histone H2B.3	A_up	B_up	#N/A
Qrob_T0215880.2	697.882	AB_up	-1.54443	0.139873	-11.0416	2.40637e-28	1.45265e-26	probable U6 snRNA-associated Sm-like protein LSm4	A_up	B_up	Lide2004_c0_seq1
Qrob_T0154300.2	348.29	AB_up	-4.04792	0.366639	-11.0406	2.43365e-28	1.46162e-26	phospholipase D zeta 1	A_up	B_up	Lide12434_c1_seq1
Qrob_T0304270.2	469.318	AB_up	-4.0481	0.366888	-11.0336	2.63043e-28	1.57578e-26	poly polymerase	A_up	B_up	Lide27473_c0_seq1
Qrob_T0679270.2	864.859	AB_up	-1.76105	0.159711	-11.0265	2.84884e-28	1.70229e-26	histone H3.v1-like	A_up	B_up	Lide4597_c0_seq1
Qrob_T0399160.2	335.467	AB_up	-3.48323	0.315984	-11.0234	2.94602e-28	1.7559e-26	E3 ubiquitin-protein ligase RHA1B	A_up	B_up	Lide6967_c0_seq1
Qrob_T0041830.2	1268.24	AB_up	-2.25824	0.204951	-11.0184	3.11399e-28	1.84667e-26	selenium-binding protein 1-like	A_up	B_up	Lide3505_c0_seq1
Qrob_T0221100.2	201.13	AB_up	-4.83505	0.438918	-11.0158	3.20522e-28	1.89599e-26	cytochrome P450 716B1-like	A_up	B_up	#N/A
Qrob_T0010700.2	502.213	AB_up	-9.30649	0.84486	-11.0154	3.22042e-28	1.90021e-26	allene oxide synthase 3-like	A_up	B_up	#N/A
Qrob_T0019700.2	669.323	AB_up	-3.72161	0.337877	-11.0147	3.24695e-28	1.91107e-26	NADH-ubiquinone reductase complex 1 MLRQ subunit	A_up	B_up	Lide6741_c0_seq1
Qrob_T0387370.2	105.456	AB_up	-5.18288	0.470568	-11.0141	3.26817e-28	1.91877e-26	protein zinc induced facilitator-like 1	A_up	B_up	Lide25555_c0_seq1
Qrob_T0285570.2	285.673	AB_up	-3.68138	0.334343	-11.0108	3.39021e-28	1.98547e-26	probable gluconokinase isoform X1	A_up	B_up	Lide15356_c0_seq1
Qrob_T0747610.2	597.082	AB_up	-0.891261	0.0810017	-11.003	3.69678e-28	2.15963e-26	BRASSINOSTEROID INSENSITIVE 1-associated receptor kinase 1-like	A_up	B_up	#N/A
Qrob_T0198140.2	97.9162	AB_up	-4.58227	0.416577	-10.9998	3.82896e-28	2.23131e-26	putative lysozyme-like protein	A_up	B_up	Lide27458_c0_seq1
Qrob_T0352250.2	22.7829	AB_up	-8.57676	0.780736	-10.9855	4.48846e-28	2.60918e-26	protein MOTHER of FT and TFL1	A_up	B_up	#N/A
Qrob_T0068280.2	224.083	AB_up	-1.45949	0.13289	-10.9828	4.62615e-28	2.6826e-26	putative glycerol-3-phosphate transporter 5	A_up	B_up	Lide15533_c0_seq2
Qrob_T0307340.2	8970.74	AB_up	-2.56809	0.234084	-10.9708	5.28138e-28	3.04754e-26	trithorax group protein osa-like	A_up	B_up	Lide668_c0_seq1
Qrob_T0167890.2	1014.86	AB_up	-1.512	0.137871	-10.9668	5.52054e-28	3.17775e-26	guanylate kinase 2-like isoform X1	A_up	B_up	Lide3273_c0_seq1
Qrob_T0438230.2	698.525	AB_up	-4.2977	0.392219	-10.9574	6.12409e-28	3.51657e-26	5'-adenylylsulfate reductase 3, chloroplastic	A_up	B_up	Lide2421_c0_seq1
Qrob_T0190280.2	417.166	AB_up	-5.94181	0.542374	-10.9552	6.27434e-28	3.59408e-26	12-oxophytodienoate reductase 2	A_up	B_up	#N/A
Qrob_T0403550.2	485.708	AB_up	-3.32527	0.303585	-10.9534	6.40272e-28	3.65872e-26	UDP-glycosyltransferase 89B2-like	A_up	B_up	Lide6015_c0_seq1
Qrob_T0173630.2	133.811	AB_up	-2.64699	0.241714	-10.9509	6.57999e-28	3.75091e-26	transmembrane protein 45A	A_up	B_up	#N/A
Qrob_T0571740.2	88.8939	AB_up	-6.46873	0.591121	-10.9432	7.16533e-28	4.07472e-26	NDR1/HIN1-like protein 10	A_up	B_up	#N/A
Qrob_T0746010.2	226.024	AB_up	-2.80126	0.25605	-10.9403	7.39515e-28	4.18049e-26	aspartic proteinase-like protein 2	A_up	B_up	Lide16157_c0_seq1
Qrob_T0688710.2	670.272	AB_up	-1.42661	0.130456	-10.9355	7.79423e-28	4.37947e-26	mannosyl-oligosaccharide 1,2-alpha-mannosidase mns1	A_up	B_up	Lide3472_c0_seq1
Qrob_T0492170.2	136.287	AB_up	-3.52996	0.323448	-10.9135	9.93277e-28	5.56779e-26	lysM domain-containing GPI-anchored protein 2	A_up	B_up	#N/A
Qrob_T0650740.2	185.327	AB_up	-2.15631	0.197601	-10.9124	1.00557e-27	5.62333e-26	glucuronokinase 1	A_up	B_up	Lide6331_c0_seq2
Qrob_T0496480.2	2818.97	AB_up	-1.06337	0.0974852	-10.908	1.05552e-27	5.88866e-26	actin-depolymerizing factor 2	A_up	B_up	Lide388_c0_seq1
Qrob_T0173380.2	5155.6	AB_up	-5.9814	0.548999	-10.8951	1.21618e-27	6.76891e-26	basic endochitinase-like	A_up	B_up	Lide4307_c0_seq1
Qrob_T0156020.2	964.885	AB_up	-2.64338	0.24264	-10.8943	1.22757e-27	6.81621e-26	common plant regulatory factor 1	A_up	B_up	Lide2761_c0_seq1
Qrob_T0713620.2	96.7312	AB_up	-4.45038	0.408732	-10.8883	1.3113e-27	7.26396e-26	protein NUCLEAR FUSION DEFECTIVE 4 isoform X2	A_up	B_up	Lide24011_c0_seq1
Qrob_T0735130.2	230.964	AB_up	-7.07849	0.650132	-10.8878	1.31823e-27	7.28524e-26	UDP-glycosyltransferase 74E2-like	A_up	B_up	#N/A
Qrob_T0689700.2	7555.03	AB_up	-2.67947	0.246282	-10.8797	1.44091e-27	7.92602e-26	thioredoxin h-type	A_up	B_up	Lide445_c2_seq1
Qrob_T0080480.2	5630.51	AB_up	-2.03125	0.186836	-10.8719	1.56956e-27	8.61357e-26	peroxisomal acyl-coenzyme a oxidase 1	A_up	B_up	Lide1644_c0_seq1
Qrob_T0272740.2	156.866	AB_up	-3.32878	0.306248	-10.8696	1.60968e-27	8.8132e-26	uncharacterized acetyltransferase At3g50280-like	A_up	B_up	#N/A
Qrob_T0305840.2	983.189	AB_up	-3.42691	0.3155	-10.8618	1.75199e-27	9.5701e-26	heterogeneous nuclear ribonucleoprotein U-like protein 1 isoform X1	A_up	B_up	Lide15446_c0_seq1
Qrob_T0312550.2	99.3957	AB_up	-5.9038	0.543736	-10.8578	1.83028e-27	9.97462e-26	polygalacturonase QRT2	A_up	B_up	Lide24889_c0_seq1
Qrob_T0131370.2	356.563	AB_up	-2.27529	0.20981	-10.8445	2.11689e-27	1.1457e-25	LRAT domain-containing protein	A_up	B_up	#N/A
Qrob_T0677880.2	318.558	AB_up	-2.83757	0.261716	-10.8421	2.17332e-27	1.17354e-25	UDP-glycosyltransferase 89B2-like	A_up	B_up	Lide6015_c0_seq1
Qrob_T0405460.2	3000.27	AB_up	-5.79651	0.535046	-10.8337	2.384e-27	1.28436e-25	pleiotropic drug resistance protein 1-like	A_up	B_up	Lide8043_c1_seq1
Qrob_T0561400.2	1950.05	AB_up	-1.13157	0.104503	-10.8281	2.53366e-27	1.36187e-25	proteasome subunit beta type-1	A_up	B_up	Lide1881_c0_seq1
Qrob_T0713590.2	119.823	AB_up	-6.2535	0.577595	-10.8268	2.56989e-27	1.3782e-25	peroxidase 55-like	A_up	B_up	Lide36611_c0_seq1
Qrob_T0159700.2	12291.2	AB_up	-3.06673	0.283355	-10.8229	2.68072e-27	1.43437e-25	inactive beta-amylase 9	A_up	B_up	Lide207_c0_seq1
Qrob_T0478580.2	818.125	AB_up	-7.57	0.701231	-10.7953	3.6225e-27	1.93389e-25	Glutathione S-transferase 3	A_up	B_up	#N/A
Qrob_T0279520.2	1901.36	AB_up	-4.78507	0.443406	-10.7916	3.77005e-27	2.00357e-25	putative pyridoxal phosphatase	A_up	B_up	Lide6681_c0_seq1
Qrob_T0344200.2	563.701	AB_up	-2.78996	0.25854	-10.7912	3.78777e-27	2.00846e-25	transcription repressor MYB6-like	A_up	B_up	Lide13845_c0_seq1
Qrob_T0337800.2	2282.35	AB_up	-1.50625	0.139727	-10.7799	4.28168e-27	2.26525e-25	26S proteasome non-ATPase regulatory subunit 14 homolog	A_up	B_up	Lide1483_c0_seq1
Qrob_T0215180.2	1419.1	AB_up	-1.56944	0.145603	-10.7789	4.33021e-27	2.28228e-25	F-box/kelch-repeat protein At1g22040	A_up	B_up	Lide2686_c0_seq1
Qrob_T0000010.2	587.096	AB_up	-3.09223	0.286881	-10.7788	4.33531e-27	2.28228e-25	VQ motif-containing protein 22-like	A_up	B_up	Lide9065_c0_seq1
Qrob_T0119000.2	99.7556	AB_up	-5.03746	0.467609	-10.7728	4.62641e-27	2.41507e-25	cysteine-rich receptor-like protein kinase 25	A_up	B_up	#N/A
Qrob_T0326750.2	1390.98	AB_up	-2.66991	0.247988	-10.7663	4.96705e-27	2.58715e-25	ferrochelatase-2, chloroplastic	A_up	B_up	Lide4112_c0_seq1
Qrob_T0131390.2	1162.85	AB_up	-2.76021	0.256408	-10.7649	5.04087e-27	2.61981e-25	LRAT domain-containing protein	A_up	B_up	Lide4146_c0_seq2
Qrob_T0049180.2	1591.38	AB_up	-1.81701	0.168934	-10.7557	5.57044e-27	2.88231e-25	calmodulin-binding transcription activator 2	A_up	B_up	Lide7019_c0_seq1
Qrob_T0615650.2	1058.28	AB_up	-5.93757	0.55212	-10.7541	5.66613e-27	2.92539e-25	harpin inducing protein	A_up	B_up	Lide12231_c0_seq1
Qrob_T0239110.2	1099.69	AB_up	-2.11238	0.196482	-10.751	5.86419e-27	3.02102e-25	amino acid transporter ANTL1	A_up	B_up	Lide2693_c3_seq1
Qrob_T0035590.2	629.15	AB_up	-2.93058	0.272682	-10.7472	6.1068e-27	3.13913e-25	serine/threonine receptor-like kinase NFP	A_up	B_up	Lide3053_c0_seq1
Qrob_T0114790.2	518.743	AB_up	-2.5935	0.241349	-10.7458	6.2e-27	3.1801e-25	RING-H2 finger protein ATL54-like	A_up	B_up	Lide6203_c0_seq2
Qrob_T0104890.2	1696.66	AB_up	-1.08242	0.100789	-10.7394	6.644e-27	3.40043e-25	proteasome subunit alpha type-5	A_up	B_up	Lide2209_c0_seq1
Qrob_T0448740.2	4194.1	AB_up	-1.72162	0.160533	-10.7244	7.82234e-27	3.97757e-25	vacuolar-sorting receptor 1-like	A_up	B_up	Lide1309_c0_seq2
Qrob_T0554070.2	382.609	AB_up	-2.48608	0.231835	-10.7235	7.89498e-27	4.00585e-25	cinnamoyl-coa reductase 2	A_up	B_up	#N/A
Qrob_T0262240.2	193.212	AB_up	-7.98065	0.744354	-10.7216	8.06195e-27	4.07302e-25	protein DMP2-like	A_up	B_up	#N/A
Qrob_T0531880.2	1213.6	AB_up	-2.07944	0.193964	-10.7208	8.13343e-27	4.10033e-25	probable protein phosphatase 2C 63	A_up	B_up	Lide4199_c2_seq1
Qrob_T0239090.2	986.906	AB_up	-1.45334	0.135577	-10.7197	8.2251e-27	4.13173e-25	SRSF protein kinase 1	A_up	B_up	Lide5383_c0_seq1
Qrob_T0489940.2	533.97	AB_up	-2.40407	0.224344	-10.716	8.55977e-27	4.28772e-25	protein EMBRYO SAC DEVELOPMENT ARREST 30	A_up	B_up	Lide8861_c0_seq2
Qrob_T0695210.2	1219.01	AB_up	-5.38159	0.502445	-10.7108	9.05745e-27	4.52738e-25	basic 7S globulin-like	A_up	B_up	Lide18534_c0_seq1
Qrob_T0580480.2	2202.42	AB_up	-1.72385	0.16095	-10.7105	9.09174e-27	4.53489e-25	E3 ubiquitin-protein ligase KEG-like	A_up	B_up	Lide4296_c0_seq1
Qrob_T0340060.2	278.892	AB_up	-1.9074	0.178132	-10.7078	9.35886e-27	4.64843e-25	protein EI24 homolog	A_up	B_up	Lide11803_c0_seq1
Qrob_T0600740.2	231.591	AB_up	-2.41981	0.226234	-10.696	1.06227e-26	5.254e-25	1-aminocyclopropane-1-carboxylate oxidase homolog 4-like	A_up	B_up	#N/A
Qrob_T0666680.2	642.133	AB_up	-3.4008	0.317985	-10.6949	1.07586e-26	5.31005e-25	uncharacterized protein LOC112019366	A_up	B_up	Lide9632_c0_seq1
Qrob_T0488670.2	3099.83	AB_up	-2.70996	0.253543	-10.6884	1.15382e-26	5.68291e-25	probable NAD(P)H dehydrogenase (quinone) FQR1-like 1	A_up	B_up	Lide610_c0_seq1
Qrob_T0007930.2	887.227	AB_up	-3.20371	0.299783	-10.6868	1.17389e-26	5.7697e-25	dirigent protein 22-like	A_up	B_up	Lide2444_c1_seq1
Qrob_T0410950.2	656.151	AB_up	-1.35746	0.127048	-10.6846	1.20137e-26	5.89247e-25	ras-related protein RABA1f	A_up	B_up	Lide2442_c0_seq3
Qrob_T0004100.2	214.084	AB_up	-2.58577	0.242033	-10.6836	1.21488e-26	5.94635e-25	Leucine-rich repeat and IQ domain-containing protein 3, putative isoform 5	A_up	B_up	Lide14466_c0_seq2
Qrob_T0486660.2	1297.3	AB_up	-4.3267	0.405005	-10.6831	1.22169e-26	5.96725e-25	UPF0496 protein 4-like	A_up	B_up	Lide102_c1_seq1
Qrob_T0071140.2	12695.6	AB_up	-2.31271	0.216491	-10.6827	1.22657e-26	5.9787e-25	cbl-interacting serine/threonine-protein kinase 6	A_up	B_up	Lide133_c0_seq2
Qrob_T0573530.2	762.246	AB_up	-3.95749	0.370484	-10.6819	1.23669e-26	6.01558e-25	CDP-diacylglycerol--glycerol-3-phosphate 3-phosphatidyltransferase, putative	A_up	B_up	Lide16604_c1_seq1
Qrob_T0001060.2	100.729	AB_up	-6.9267	0.648516	-10.6808	1.25121e-26	6.07368e-25	E3 ubiquitin-protein ligase SIRP1-like	A_up	B_up	#N/A
Qrob_T0289810.2	46.9091	AB_up	-7.86177	0.736358	-10.6766	1.31038e-26	6.34777e-25	probable L-type lectin-domain containing receptor kinase S.5	A_up	B_up	Lide32641_c0_seq1
Qrob_T0399360.2	394.558	AB_up	-5.85375	0.548413	-10.674	1.34722e-26	6.51288e-25	pathogenesis-related protein 1	A_up	B_up	Lide14091_c0_seq1
Qrob_T0593300.2	325.793	AB_up	-2.35321	0.220501	-10.6721	1.37474e-26	6.63228e-25	phytolongin Phyl2.2	A_up	B_up	Lide3967_c0_seq1
Qrob_T0042520.2	123.49	AB_up	-4.50531	0.422194	-10.6712	1.3886e-26	6.68542e-25	hypothetical protein CFP56_40053	A_up	B_up	Lide27144_c0_seq1
Qrob_T0474060.2	2554.91	AB_up	-1.23302	0.11559	-10.6672	1.44898e-26	6.94771e-25	26S proteasome regulatory subunit 6A homolog	A_up	B_up	Lide857_c0_seq1
Qrob_T0491140.2	103.117	AB_up	-7.34593	0.689179	-10.659	1.58363e-26	7.57795e-25	probable mannitol dehydrogenase	A_up	B_up	Lide4033_c0_seq1
Qrob_T0208710.2	452.669	AB_up	-3.43413	0.322263	-10.6563	1.6301e-26	7.78445e-25	bifunctional 3-dehydroquinate dehydratase/shikimate dehydrogenase, chloroplastic-like	A_up	B_up	Lide13379_c0_seq3
Qrob_T0067270.2	4731.11	AB_up	-1.91286	0.179748	-10.6419	1.90289e-26	9.05047e-25	1-aminocyclopropane-1-carboxylate oxidase homolog 4-like	A_up	B_up	Lide1129_c0_seq1
Qrob_T0501510.2	1608.78	AB_up	-3.12678	0.293872	-10.6399	1.94274e-26	9.22138e-25	ABC transporter C family member 5	A_up	B_up	Lide11520_c0_seq1
Qrob_T0509600.2	559.009	AB_up	-1.98289	0.186402	-10.6377	1.9894e-26	9.42384e-25	dual specificity protein phosphatase 12	A_up	B_up	#N/A
Qrob_T0581410.2	119.524	AB_up	-3.39099	0.318829	-10.6358	2.03157e-26	9.60425e-25	probable glutathione S-transferase	A_up	B_up	#N/A
Qrob_T0517780.2	346.908	AB_up	-4.10235	0.385754	-10.6346	2.0565e-26	9.70262e-25	cytidine deaminase 1-like	A_up	B_up	Lide9588_c0_seq1
Qrob_T0004390.2	730.03	AB_up	-2.02467	0.190756	-10.6139	2.567e-26	1.2087e-24	endoplasmic reticulum oxidoreductin-1-like	A_up	B_up	Lide6003_c1_seq4
Qrob_T0713060.2	32.774	AB_up	-6.01657	0.567088	-10.6096	2.68932e-26	1.26377e-24	coiled-coil domain-containing protein 94 homolog	A_up	B_up	Lide612_c0_seq3
Qrob_T0480100.2	412.212	AB_up	-3.54294	0.333944	-10.6094	2.69552e-26	1.26415e-24	disease resistance protein RPM1-like	A_up	B_up	Lide23527_c0_seq1
Qrob_T0405480.2	181.307	AB_up	-6.72235	0.635252	-10.5822	3.60474e-26	1.68386e-24	ABC transporter G family member 36	A_up	B_up	#N/A
Qrob_T0749740.2	805.587	AB_up	-2.09446	0.197973	-10.5795	3.70751e-26	1.72844e-24	plant UBX domain-containing protein 4	A_up	B_up	Lide4968_c0_seq1
Qrob_T0365030.2	2485.11	AB_up	-1.22953	0.11622	-10.5793	3.71644e-26	1.72917e-24	cytochrome b-c1 complex subunit 7-2	A_up	B_up	Lide913_c0_seq1
Qrob_T0138720.2	48.0119	AB_up	-3.82405	0.361529	-10.5774	3.79205e-26	1.75973e-24	alcohol dehydrogenase	A_up	B_up	Lide15270_c0_seq1
Qrob_T0726020.2	3215.6	AB_up	-2.02495	0.191562	-10.5707	4.07434e-26	1.88452e-24	monosaccharide-sensing protein 2	A_up	B_up	Lide2554_c0_seq3
Qrob_T0444940.2	710.917	AB_up	-2.46635	0.233359	-10.5689	4.15384e-26	1.91753e-24	proline transporter 1-like	A_up	B_up	Lide10101_c0_seq1
Qrob_T0599670.2	1633.8	AB_up	-1.49573	0.141526	-10.5686	4.1669e-26	1.91979e-24	COP1-interacting protein 7	A_up	B_up	Lide8400_c0_seq1
Qrob_T0114710.2	1565.4	AB_up	-3.75949	0.355743	-10.568	4.19427e-26	1.92863e-24	bifunctional riboflavin biosynthesis protein riba 1, chloroplastic	A_up	B_up	Lide8896_c0_seq1
Qrob_T0542280.2	924.612	AB_up	-3.44171	0.325707	-10.5669	4.24268e-26	1.94708e-24	desumoylating isopeptidase 1	A_up	B_up	#N/A
Qrob_T0072900.2	634.543	AB_up	-3.72982	0.353519	-10.5506	5.04994e-26	2.31305e-24	diacylglycerol kinase 5-like isoform X1	A_up	B_up	Lide20781_c0_seq1
Qrob_T0256620.2	444.726	AB_up	-5.43019	0.514848	-10.5472	5.23518e-26	2.39324e-24	glutathione S-transferase U8-like	A_up	B_up	Lide8131_c0_seq1
Qrob_T0418620.2	285.052	AB_up	-4.28338	0.406136	-10.5467	5.26358e-26	2.40156e-24	glutathione transferase GST 23-like	A_up	B_up	#N/A
Qrob_T0395830.2	2903.72	AB_up	-9.6622	0.917125	-10.5353	5.93877e-26	2.68878e-24	cytochrome P450 81E8-like	A_up	B_up	Lide909_c3_seq2
Qrob_T0201750.2	94.7251	AB_up	-3.42172	0.324906	-10.5314	6.18892e-26	2.7913e-24	uncharacterized acetyltransferase At3g50280-like	A_up	B_up	#N/A
Qrob_T0016530.2	1346.01	AB_up	-2.3421	0.222594	-10.5219	6.84898e-26	3.08309e-24	probable transcription factor At3g04930	A_up	B_up	Lide5475_c0_seq1
Qrob_T0343650.2	639.069	AB_up	-1.50119	0.142732	-10.5176	7.17027e-26	3.22156e-24	sphingosine-1-phosphate lyase	A_up	B_up	Lide8433_c0_seq1
Qrob_T0134200.2	438.327	AB_up	-4.39426	0.417862	-10.5161	7.28632e-26	3.26125e-24	putative methylesterase 11, chloroplastic	A_up	B_up	Lide14252_c0_seq3
Qrob_T0324710.2	5714.32	AB_up	-1.22537	0.116567	-10.5122	7.59163e-26	3.39146e-24	isocitrate dehydrogenase [NADP]	A_up	B_up	Lide529_c0_seq1
Qrob_T0382340.2	586.528	AB_up	-2.50745	0.238535	-10.5119	7.61632e-26	3.39604e-24	histidine protein methyltransferase 1 homolog	A_up	B_up	Lide8687_c0_seq1
Qrob_T0735210.2	451.761	AB_up	-6.53554	0.621809	-10.5105	7.72649e-26	3.43865e-24	UDP-glycosyltransferase 74E2-like	A_up	B_up	Lide2088_c0_seq1
Qrob_T0656350.2	1307.81	AB_up	-3.7536	0.357384	-10.503	8.36753e-26	3.71692e-24	e3 ubiquitin-protein ligase miel1	A_up	B_up	Lide22836_c0_seq1
Qrob_T0600650.2	641.253	AB_up	-2.69829	0.256983	-10.4999	8.64969e-26	3.83502e-24	CBL-interacting serine/threonine-protein kinase 6-like	A_up	B_up	#N/A
Qrob_T0084240.2	1053.02	AB_up	-4.12703	0.393212	-10.4957	9.04038e-26	4.00071e-24	auxin-responsive protein SAUR32-like	A_up	B_up	Lide11466_c0_seq1
Qrob_T0359380.2	862.384	AB_up	-2.39758	0.22855	-10.4904	9.56428e-26	4.22461e-24	glycerophosphodiester phosphodiesterase GDPD6	A_up	B_up	Lide6164_c0_seq1
Qrob_T0256490.2	342.886	AB_up	-7.34959	0.701085	-10.4832	1.03232e-25	4.54279e-24	glutathione S-transferase U8-like	A_up	B_up	#N/A
Qrob_T0448040.2	1827.39	AB_up	-2.06104	0.19661	-10.4829	1.03517e-25	4.54682e-24	serine acetyltransferase 1, chloroplastic	A_up	B_up	Lide6917_c1_seq1
Qrob_T0453700.2	7780.33	AB_up	-2.53165	0.241665	-10.4759	1.11529e-25	4.88964e-24	ABC transporter A family member 2-like	A_up	B_up	Lide1999_c0_seq1
Qrob_T0236610.2	492.663	AB_up	-2.94277	0.280922	-10.4754	1.12069e-25	4.90416e-24	Tetratricopeptide-like helical domain containing protein	A_up	B_up	Lide15430_c0_seq1
Qrob_T0127040.2	5568.62	AB_up	-3.26871	0.312415	-10.4627	1.28145e-25	5.57655e-24	trans-cinnamate 4-monooxygenase	A_up	B_up	Lide162_c1_seq1
Qrob_T0677900.2	212.107	AB_up	-2.73799	0.261791	-10.4587	1.33716e-25	5.79754e-24	UDP-glycosyltransferase 89B2-like	A_up	B_up	#N/A
Qrob_T0313910.2	2107.27	AB_up	-1.63656	0.156487	-10.4581	1.34556e-25	5.82325e-24	stem-specific protein tsjt1	A_up	B_up	Lide721_c0_seq1
Qrob_T0221760.2	514.355	AB_up	-2.15938	0.206655	-10.4492	1.4777e-25	6.3834e-24	---NA---	A_up	B_up	Lide880_c0_seq1
Qrob_T0465060.2	187.723	AB_up	-1.3449	0.128741	-10.4465	1.52022e-25	6.55502e-24	probable NAD(P)H dehydrogenase (quinone) FQR1-like 2	A_up	B_up	Lide8900_c0_seq1
Qrob_T0026930.2	57.4407	AB_up	-6.38141	0.611184	-10.4411	1.60975e-25	6.91574e-24	putative gamma-glutamylcyclotransferase At3g02910	A_up	B_up	#N/A
Qrob_T0167920.2	1646.16	AB_up	-1.07175	0.102727	-10.433	1.75323e-25	7.51846e-24	zinc finger CCCH domain-containing protein 30	A_up	B_up	Lide5286_c0_seq1
Qrob_T0170160.2	4545.28	AB_up	-1.23404	0.118316	-10.4301	1.80777e-25	7.73823e-24	ADP-ribosylation factor 2	A_up	B_up	Lide126_c2_seq1
Qrob_T0536370.2	55.7277	AB_up	-3.76584	0.361107	-10.4286	1.83558e-25	7.84303e-24	nuclear poly(A) polymerase 1-like	A_up	B_up	Lide24621_c0_seq1
Qrob_T0084080.2	695.15	AB_up	-1.61708	0.155195	-10.4197	2.01679e-25	8.60166e-24	molybdate-anion transporter-like	A_up	B_up	Lide2059_c0_seq1
Qrob_T0136420.2	55.7847	AB_up	-3.73584	0.358578	-10.4185	2.04156e-25	8.69157e-24	piriformospora indica-insensitive protein 2	A_up	B_up	#N/A
Qrob_T0600670.2	874.153	AB_up	-1.8394	0.17658	-10.4168	2.07766e-25	8.8293e-24	1-aminocyclopropane-1-carboxylate oxidase homolog 4-like	A_up	B_up	#N/A
Qrob_T0153970.2	1771.61	AB_up	-9.64032	0.925826	-10.4127	2.17035e-25	9.19002e-24	pectinesterase 2	A_up	B_up	#N/A
Qrob_T0027750.2	32.7287	AB_up	-6.512	0.62542	-10.4122	2.18143e-25	9.22038e-24	cysteine proteinase inhibitor B-like	A_up	B_up	Lide34827_c0_seq1
Qrob_T0551000.2	181.063	AB_up	-7.23446	0.695196	-10.4064	2.31914e-25	9.78488e-24	1-aminocyclopropane-1-carboxylate synthase	A_up	B_up	Lide24552_c0_seq1
Qrob_T0091030.2	118.175	AB_up	-6.95736	0.669165	-10.3971	2.55634e-25	1.07471e-23	secoisolariciresinol dehydrogenase-like	A_up	B_up	Lide7665_c0_seq3
Qrob_T0049870.2	140.982	AB_up	-3.47723	0.334583	-10.3927	2.67584e-25	1.12295e-23	glutathione transferase gst 23	A_up	B_up	#N/A
Qrob_T0137110.2	109.141	AB_up	-3.03094	0.291967	-10.3811	3.02203e-25	1.2645e-23	putative dehydration-responsive element-binding protein 2H	A_up	B_up	Lide31802_c0_seq1
Qrob_T0492560.2	106.962	AB_up	-5.95877	0.574004	-10.3811	3.02389e-25	1.2645e-23	UDP-glycosyltransferase 92A1-like	A_up	B_up	Lide9530_c0_seq1
Qrob_T0097770.2	178.088	AB_up	-7.1279	0.687108	-10.3738	3.26376e-25	1.36239e-23	hydroquinone glucosyltransferase	A_up	B_up	Lide7027_c0_seq1
Qrob_T0485820.2	859.719	AB_up	-2.65159	0.255882	-10.3625	3.67053e-25	1.52677e-23	U-box domain-containing protein 17	A_up	B_up	Lide10408_c0_seq1
Qrob_T0333270.2	1080.49	AB_up	-1.98681	0.191761	-10.3609	3.73527e-25	1.55096e-23	beta-ureidopropionase	A_up	B_up	Lide7375_c0_seq1
Qrob_T0016000.2	351.285	AB_up	-1.30404	0.12587	-10.3602	3.76057e-25	1.55872e-23	ER membrane protein complex subunit 2	A_up	B_up	Lide2689_c2_seq1
Qrob_T0496460.2	5434.48	AB_up	-2.11747	0.204445	-10.3571	3.88398e-25	1.60704e-23	potassium transporter 4	A_up	B_up	Lide5301_c0_seq2
Qrob_T0120800.2	6825.52	AB_up	-2.48048	0.239517	-10.3562	3.92391e-25	1.62071e-23	B2 protein	A_up	B_up	Lide511_c0_seq1
Qrob_T0236960.2	4302.47	AB_up	-1.23997	0.119836	-10.3473	4.3064e-25	1.77558e-23	ubiquitin-activating enzyme e1 1	A_up	B_up	Lide1047_c0_seq2
Qrob_T0238390.2	976.566	AB_up	-3.01241	0.291143	-10.3468	4.32503e-25	1.78014e-23	ganglioside-induced differentiation-associated protein 2	A_up	B_up	Lide6152_c0_seq1
Qrob_T0564730.2	638.859	AB_up	-1.21137	0.117079	-10.3466	4.33704e-25	1.7809e-23	syntaxin-32-like	A_up	B_up	Lide7678_c0_seq1
Qrob_T0656540.2	379.465	AB_up	-1.35325	0.130793	-10.3465	4.34199e-25	1.7809e-23	heterogeneous nuclear ribonucleoprotein 1	A_up	B_up	#N/A
Qrob_T0030730.2	107.753	AB_up	-4.92396	0.476061	-10.3431	4.49622e-25	1.84095e-23	aldehyde dehydrogenase family 2 member b7, mitochondrial	A_up	B_up	#N/A
Qrob_T0085330.2	323.933	AB_up	-5.73543	0.555001	-10.3341	4.94061e-25	2.01628e-23	glutaredoxin-c9	A_up	B_up	Lide23523_c0_seq1
Qrob_T0555040.2	836.619	AB_up	-2.39443	0.231702	-10.3341	4.94157e-25	2.01628e-23	inositol 3-kinase	A_up	B_up	Lide6323_c0_seq1
Qrob_T0522790.2	618.285	AB_up	-3.72412	0.360566	-10.3285	5.23473e-25	2.12485e-23	mitogen-activated protein kinase kinase kinase 18-like	A_up	B_up	Lide29669_c0_seq1
Qrob_T0602650.2	507.845	AB_up	-1.59011	0.153967	-10.3276	5.28424e-25	2.14125e-23	septum-promoting GTP-binding protein 1	A_up	B_up	Lide11721_c0_seq2
Qrob_T0040860.2	5773.15	AB_up	-7.28028	0.705309	-10.3221	5.59726e-25	2.2642e-23	endochitinase EP3-like	A_up	B_up	Lide1122_c1_seq1
Qrob_T0512870.2	1404	AB_up	-2.6879	0.26045	-10.3202	5.70936e-25	2.30163e-23	linoleate 13S-lipoxygenase 3-1, chloroplastic-like	A_up	B_up	Lide1637_c0_seq1
Qrob_T0525030.2	4798.55	AB_up	-2.04004	0.197717	-10.318	5.84531e-25	2.35241e-23	protein transport protein Sec61 subunit alpha-like	A_up	B_up	Lide735_c0_seq1
Qrob_T0318420.2	113.772	AB_up	-6.73858	0.653326	-10.3143	6.07414e-25	2.43618e-23	hypothetical protein CFP56_30610	A_up	B_up	#N/A
Qrob_T0243830.2	1112.93	AB_up	-1.82244	0.176733	-10.3118	6.23257e-25	2.49123e-23	Hydroxyproline-rich glycoprotein family protein, putative	A_up	B_up	Lide8304_c0_seq1
Qrob_T0561220.2	1566.2	AB_up	-5.00093	0.48499	-10.3114	6.25854e-25	2.49737e-23	uncharacterized protein LOC111982979	A_up	B_up	#N/A
Qrob_T0449530.2	529.121	AB_up	-7.61299	0.738358	-10.3107	6.30361e-25	2.5111e-23	probable galacturonosyltransferase-like 10	A_up	B_up	Lide34589_c0_seq1
Qrob_T0361370.2	413.451	AB_up	-4.24738	0.411955	-10.3103	6.331e-25	2.5135e-23	haloacid dehalogenase-like hydrolase domain-containing protein Sgpp	A_up	B_up	Lide8675_c0_seq1
Qrob_T0273190.2	786.584	AB_up	-3.85506	0.373936	-10.3094	6.38859e-25	2.5321e-23	alpha-amylase	A_up	B_up	Lide4504_c0_seq1
Qrob_T0448820.2	642.226	AB_up	-1.51501	0.146968	-10.3084	6.45544e-25	2.55429e-23	B3 domain-containing transcription repressor VAL2 isoform X1	A_up	B_up	Lide11403_c0_seq1
Qrob_T0573800.2	389.881	AB_up	-1.1511	0.111683	-10.3068	6.56585e-25	2.59362e-23	ras-related protein rgp1	A_up	B_up	Lide8565_c0_seq1
Qrob_T0376680.2	4157.76	AB_up	-4.28372	0.415717	-10.3044	6.7302e-25	2.64965e-23	phospho-2-dehydro-3-deoxyheptonate aldolase 1, chloroplastic-like	A_up	B_up	#N/A
Qrob_T0615920.2	494.393	AB_up	-1.22851	0.119254	-10.3016	6.92727e-25	2.72268e-23	probable 3-beta-hydroxysteroid-Delta(8),Delta(7)-isomerase	A_up	B_up	Lide3901_c0_seq1
Qrob_T0482780.2	613.499	AB_up	-3.20285	0.311066	-10.2964	7.31564e-25	2.87053e-23	cinnamoyl-coa reductase 2	A_up	B_up	Lide2963_c1_seq2
Qrob_T0376420.2	2701.75	AB_up	-4.22108	0.40999	-10.2956	7.37844e-25	2.89036e-23	phospho-2-dehydro-3-deoxyheptonate aldolase 1, chloroplastic-like	A_up	B_up	#N/A
Qrob_T0669360.2	360.609	AB_up	-7.0666	0.686415	-10.2949	7.42729e-25	2.90466e-23	flavonoid 3',5'-methyltransferase-like	A_up	B_up	Lide14471_c0_seq1
Qrob_T0632580.2	186.723	AB_up	-2.80017	0.272086	-10.2915	7.69689e-25	3.00511e-23	caffeoylshikimate esterase	A_up	B_up	Lide8260_c0_seq1
Qrob_T0580170.2	1497.16	AB_up	-2.44054	0.237343	-10.2828	8.42579e-25	3.28424e-23	alkaline/neutral invertase A, mitochondrial	A_up	B_up	Lide2238_c0_seq1
Qrob_T0411820.2	113.12	AB_up	-3.13618	0.305044	-10.281	8.57929e-25	3.33855e-23	transcription repressor MYB5-like	A_up	B_up	Lide20939_c0_seq2
Qrob_T0188690.2	5736.81	AB_up	-2.67137	0.259841	-10.2808	8.60216e-25	3.34193e-23	4-hydroxyphenylpyruvate dioxygenase	A_up	B_up	Lide1624_c0_seq1
Qrob_T0542270.2	455.032	AB_up	-3.2241	0.313749	-10.2761	9.0348e-25	3.50422e-23	desumoylating isopeptidase 1	A_up	B_up	Lide36229_c0_seq1
Qrob_T0494900.2	265.507	AB_up	-2.50499	0.243823	-10.2738	9.24996e-25	3.57589e-23	43kDa postsynaptic protein	A_up	B_up	Lide17988_c0_seq1
Qrob_T0528560.2	144.091	AB_up	-2.95429	0.287649	-10.2705	9.57103e-25	3.69395e-23	programmed cell death protein 4-like	A_up	B_up	Lide17298_c0_seq1
Qrob_T0555510.2	371.498	AB_up	-2.04062	0.198707	-10.2695	9.66865e-25	3.72552e-23	probable xyloglucan 6-xylosyltransferase 5	A_up	B_up	Lide7692_c0_seq1
Qrob_T0660360.2	508.845	AB_up	-2.96631	0.289104	-10.2604	1.06316e-24	4.08987e-23	HAD-like domain containing protein	A_up	B_up	Lide3192_c0_seq1
Qrob_T0502640.2	97.7321	AB_up	-6.86631	0.669283	-10.2592	1.07603e-24	4.13264e-23	geraniol 8-hydroxylase-like	A_up	B_up	#N/A
Qrob_T0598640.2	402.023	AB_up	-4.08917	0.398825	-10.253	1.14682e-24	4.39732e-23	12-oxophytodienoate reductase 2	A_up	B_up	Lide1210_c0_seq1
Qrob_T0453710.2	1207.95	AB_up	-2.55246	0.249031	-10.2496	1.18887e-24	4.55114e-23	abc transporter a family member 2	A_up	B_up	#N/A
Qrob_T0443980.2	771.048	AB_up	-1.5536	0.151608	-10.2475	1.21504e-24	4.64379e-23	glycosyltransferase family 64 protein C4-like	A_up	B_up	Lide9067_c0_seq1
Qrob_T0657110.2	912.052	AB_up	-2.99175	0.292143	-10.2407	1.30284e-24	4.97129e-23	RHOMBOID-like protein 1	A_up	B_up	Lide6326_c0_seq1
Qrob_T0473250.2	180.088	AB_up	-5.76744	0.563377	-10.2373	1.35019e-24	5.14359e-23	cotton fiber protein	A_up	B_up	#N/A
Qrob_T0641030.2	83.1425	AB_up	-5.5837	0.545724	-10.2317	1.4294e-24	5.43659e-23	uncharacterized protein At3g50808-like	A_up	B_up	Lide27234_c0_seq1
Qrob_T0265940.2	80.8093	AB_up	-4.89847	0.478885	-10.2289	1.47178e-24	5.58873e-23	factor-induced gene 2 protein-like	A_up	B_up	#N/A
Qrob_T0396820.2	1010.46	AB_up	-1.90957	0.186743	-10.2257	1.52129e-24	5.76741e-23	testis-specific Y-encoded-like protein 2 isoform X2	A_up	B_up	Lide3204_c0_seq1
Qrob_T0241480.2	665.156	AB_up	-1.99839	0.195472	-10.2234	1.558e-24	5.89709e-23	serine/threonine-protein kinase AtPK2/AtPK19-like	A_up	B_up	Lide12326_c0_seq1
Qrob_T0395990.2	161.658	AB_up	-3.94448	0.385841	-10.2231	1.56315e-24	5.90711e-23	DUF604 domain-containing protein	A_up	B_up	Lide18612_c0_seq1
Qrob_T0531870.2	851.995	AB_up	-4.02123	0.393479	-10.2197	1.61855e-24	6.10665e-23	3-oxo-Delta(4,5)-steroid 5-beta-reductase-like	A_up	B_up	Lide42769_c0_seq1
Qrob_T0369570.2	1093.34	AB_up	-1.19578	0.117107	-10.211	1.76961e-24	6.65973e-23	actin-depolymerizing factor	A_up	B_up	Lide576_c1_seq1
Qrob_T0700700.2	6.35703	AB_up	-6.06474	0.593943	-10.211	1.7708e-24	6.65973e-23	adenine/guanine permease AZG2	A_up	B_up	#N/A
Qrob_T0371340.2	461.164	AB_up	-1.96841	0.193	-10.199	2.00298e-24	7.52092e-23	cobra-like protein 1	A_up	B_up	Lide10704_c0_seq1
Qrob_T0032380.2	1799.78	AB_up	-0.97098	0.0952072	-10.1986	2.01148e-24	7.5408e-23	guanosine nucleotide diphosphate dissociation inhibitor 2	A_up	B_up	#N/A
Qrob_T0256530.2	255.581	AB_up	-5.3074	0.520509	-10.1966	2.05435e-24	7.68927e-23	glutathione S-transferase U8-like	A_up	B_up	#N/A
Qrob_T0744180.2	59.6286	AB_up	-8.69504	0.853536	-10.1871	2.26454e-24	8.44912e-23	adp,atp carrier protein, mitochondrial	A_up	B_up	#N/A
Qrob_T0101960.2	196.996	AB_up	-4.21296	0.413652	-10.1848	2.31876e-24	8.63776e-23	synaptotagmin-3-like isoform X1	A_up	B_up	Lide38397_c0_seq1
Qrob_T0462520.2	4446.2	AB_up	-0.661839	0.0649853	-10.1844	2.32688e-24	8.65431e-23	26S proteasome non-ATPase regulatory subunit 2 homolog A	A_up	B_up	Lide1344_c2_seq1
Qrob_T0411220.2	433.034	AB_up	-2.40337	0.235992	-10.1841	2.33404e-24	8.66723e-23	pectinesterase 1	A_up	B_up	Lide5452_c0_seq1
Qrob_T0699130.2	844.277	AB_up	-2.71727	0.26686	-10.1824	2.37599e-24	8.80912e-23	internal alternative NAD(P)H-ubiquinone oxidoreductase A1, mitochondrial-like	A_up	B_up	#N/A
Qrob_T0403370.2	2626.1	AB_up	-1.30241	0.127916	-10.1818	2.39185e-24	8.85398e-23	protein IWS1 homolog 1	A_up	B_up	Lide2148_c1_seq1
Qrob_T0070230.2	518.527	AB_up	-1.1805	0.115961	-10.1801	2.43242e-24	8.99003e-23	serine/threonine-protein phosphatase PP2A-2 catalytic subunit-like	A_up	B_up	Lide5400_c0_seq2
Qrob_T0476060.2	493.341	AB_up	-1.65767	0.162868	-10.178	2.48591e-24	9.17333e-23	serine/threonine-protein phosphatase bsl3	A_up	B_up	#N/A
Qrob_T0041880.2	38.6541	AB_up	-2.46213	0.24198	-10.175	2.5653e-24	9.43669e-23	exonuclease v, chloroplastic	A_up	B_up	Lide20694_c0_seq1
Qrob_T0523410.2	437.566	AB_up	-1.71561	0.168621	-10.1744	2.58081e-24	9.47894e-23	serine-threonine kinase receptor-associated protein-like	A_up	B_up	Lide6591_c0_seq1
Qrob_T0674880.2	1856.05	AB_up	-1.35036	0.132784	-10.1696	2.71004e-24	9.93808e-23	dipeptidyl aminopeptidase 4	A_up	B_up	Lide5767_c0_seq1
Qrob_T0692890.2	166.399	AB_up	-4.25698	0.418737	-10.1662	2.80571e-24	1.0257e-22	u-box domain-containing protein 16	A_up	B_up	Lide19720_c0_seq1
Qrob_T0175520.2	518.686	AB_up	-0.781836	0.0769314	-10.1628	2.90731e-24	1.06119e-22	SH3 domain-containing protein 2	A_up	B_up	Lide4796_c1_seq1
Qrob_T0530060.2	7468.17	AB_up	-3.24642	0.319496	-10.1611	2.95832e-24	1.07814e-22	aquaporin PIP2-4-like	A_up	B_up	Lide188_c0_seq1
Qrob_T0529510.2	214.416	AB_up	-2.79787	0.275414	-10.1588	3.02816e-24	1.10189e-22	putative methyltransferase DDB_G0268948	A_up	B_up	#N/A
Qrob_T0473960.2	460.191	AB_up	-3.21671	0.316741	-10.1556	3.12752e-24	1.13629e-22	cinnamoyl-coa reductase 2	A_up	B_up	#N/A
Qrob_T0219640.2	1286.48	AB_up	-2.08823	0.205679	-10.1528	3.219e-24	1.16772e-22	proline-rich receptor-like protein kinase PERK1	A_up	B_up	Lide5920_c0_seq1
Qrob_T0206960.2	618.858	AB_up	-3.61529	0.356831	-10.1317	3.99775e-24	1.44354e-22	probable xyloglucan glycosyltransferase 12	A_up	B_up	Lide6179_c0_seq2
Qrob_T0190150.2	200.933	AB_up	-3.68684	0.363888	-10.1318	3.99183e-24	1.44354e-22	12-oxophytodienoate reductase 2	A_up	B_up	#N/A
Qrob_T0687020.2	2376.47	AB_up	-1.98032	0.195588	-10.125	4.28168e-24	1.54134e-22	protein SOGA3-like	A_up	B_up	Lide1448_c0_seq1
Qrob_T0582960.2	428.491	AB_up	-1.76428	0.174388	-10.117	4.64563e-24	1.6698e-22	stem-specific protein tsjt1	A_up	B_up	Lide721_c0_seq1
Qrob_T0730970.2	2193.46	AB_up	-3.80983	0.376612	-10.1161	4.68796e-24	1.68245e-22	glutamate decarboxylase 1	A_up	B_up	Lide2891_c0_seq1
Qrob_T0261490.2	3508.9	AB_up	-1.4608	0.144414	-10.1154	4.7231e-24	1.69248e-22	SUMO-conjugating enzyme SCE1	A_up	B_up	Lide238_c0_seq1
Qrob_T0424220.2	190.027	AB_up	-5.56875	0.550852	-10.1093	5.0221e-24	1.79689e-22	acidic mammalian chitinase-like	A_up	B_up	Lide13963_c0_seq1
Qrob_T0374780.2	691.733	AB_up	-1.51137	0.149505	-10.1091	5.03284e-24	1.798e-22	26S proteasome non-ATPase regulatory subunit 8 homolog A	A_up	B_up	Lide1016_c1_seq1
Qrob_T0520540.2	566.041	AB_up	-4.52044	0.447294	-10.1062	5.18608e-24	1.84994e-22	HAD hydrolase, subfamily IA	A_up	B_up	Lide4204_c0_seq1
Qrob_T0648240.2	15.0364	AB_up	-6.69867	0.663607	-10.0943	5.85319e-24	2.0816e-22	putative b3 domain-containing protein	A_up	B_up	#N/A
Qrob_T0448640.2	116.121	AB_up	-5.26576	0.521764	-10.0922	5.98062e-24	2.1237e-22	PREDICTED: uncharacterized protein LOC109011297	A_up	B_up	Lide18586_c0_seq1
Qrob_T0180330.2	514.116	AB_up	-2.28686	0.226609	-10.0916	6.01649e-24	2.13323e-22	uncharacterized protein LOC111999687 isoform X1	A_up	B_up	Lide4479_c0_seq1
Qrob_T0057710.2	51.6005	AB_up	-4.14914	0.411185	-10.0907	6.07425e-24	2.15047e-22	isoform 1s of mitogen-activated protein kinase kinase kinase anp1	A_up	B_up	Lide20026_c0_seq1
Qrob_T0738100.2	126.397	AB_up	-3.40697	0.337788	-10.0861	6.36359e-24	2.24615e-22	Calcineurin-like phosphoesterase domain, apaH type	A_up	B_up	Lide11324_c0_seq1
Qrob_T0579970.2	39.0175	AB_up	-2.70919	0.268652	-10.0844	6.47655e-24	2.28259e-22	---NA---	A_up	B_up	Lide28299_c0_seq1
Qrob_T0585540.2	1195.34	AB_up	-2.1726	0.215456	-10.0837	6.52148e-24	2.295e-22	RmlC-like jelly roll fold	A_up	B_up	Lide6517_c0_seq1
Qrob_T0480090.2	28.1875	AB_up	-3.53514	0.350666	-10.0812	6.68949e-24	2.35061e-22	disease resistance protein RPM1-like	A_up	B_up	Lide23595_c0_seq1
Qrob_T0216010.2	344.161	AB_up	-3.65938	0.363008	-10.0807	6.72411e-24	2.35925e-22	universal stress protein a-like protein	A_up	B_up	#N/A
Qrob_T0220270.2	84.1155	AB_up	-2.79189	0.277102	-10.0753	7.10457e-24	2.48533e-22	putative methyltransferase DDB_G0268948	A_up	B_up	#N/A
Qrob_T0680980.2	410.23	AB_up	-5.69273	0.565366	-10.0691	7.56649e-24	2.643e-22	alpha carbonic anhydrase 7-like	A_up	B_up	#N/A
Qrob_T0174000.2	903.668	AB_up	-3.80556	0.377952	-10.0689	7.58294e-24	2.64482e-22	lysine-specific demethylase JMJ706	A_up	B_up	Lide16322_c0_seq1
Qrob_T0552190.2	678.211	AB_up	-2.14148	0.212833	-10.0618	8.15059e-24	2.83441e-22	glutathione reductase, cytosolic	A_up	B_up	#N/A
Qrob_T0292030.2	941.843	AB_up	-1.11974	0.1113	-10.0606	8.25079e-24	2.86502e-22	ubiquitin fusion degradation protein 1 homolog	A_up	B_up	Lide4246_c0_seq1
Qrob_T0050210.2	559.757	AB_up	-1.44288	0.143424	-10.0603	8.27872e-24	2.87048e-22	B-cell receptor-associated-like protein	A_up	B_up	Lide1628_c0_seq1
Qrob_T0753530.2	2205.67	AB_up	-3.45717	0.343872	-10.0536	8.85286e-24	3.06054e-22	mitochondrial phosphate carrier protein 3, mitochondrial-like	A_up	B_up	Lide165_c0_seq2
Qrob_T0213950.2	18.1039	AB_up	-6.63806	0.660273	-10.0535	8.8666e-24	3.0608e-22	secoisolariciresinol dehydrogenase-like	A_up	B_up	#N/A
Qrob_T0275280.2	148.963	AB_up	-4.22435	0.420274	-10.0514	9.05619e-24	3.12167e-22	MDIS1-interacting receptor like kinase 2-like	A_up	B_up	Lide34522_c0_seq1
Qrob_T0283320.2	3832.34	AB_up	-1.80927	0.180153	-10.043	9.86547e-24	3.3907e-22	trihelix transcription factor GT-2-like	A_up	B_up	Lide1421_c0_seq1
Qrob_T0737050.2	1023.3	AB_up	-2.20541	0.219632	-10.0414	1.00264e-23	3.44097e-22	uncharacterized protein LOC112029016	A_up	B_up	Lide4697_c0_seq1
Qrob_T0364990.2	745.696	AB_up	-1.08661	0.108218	-10.0409	1.00702e-23	3.451e-22	boron transporter 4	A_up	B_up	Lide3938_c0_seq1
Qrob_T0122270.2	794.746	AB_up	-2.59629	0.258599	-10.0398	1.0183e-23	3.48457e-22	farnesyl pyrophosphate synthase 1	A_up	B_up	Lide4380_c0_seq1
Qrob_T0666830.2	637.998	AB_up	-4.30871	0.429307	-10.0364	1.05416e-23	3.60205e-22	uncharacterized protein LOC112036706	A_up	B_up	Lide4610_c0_seq1
Qrob_T0255240.2	84.4197	AB_up	-3.90405	0.389222	-10.0304	1.12088e-23	3.81892e-22	P-loop containing nucleoside triphosphate hydrolase protein	A_up	B_up	#N/A
Qrob_T0333700.2	753.284	AB_up	-9.63545	0.961042	-10.026	1.1712e-23	3.98463e-22	2-alkenal reductase (NADP(+)-dependent)-like	A_up	B_up	Lide6354_c0_seq1
Qrob_T0391120.2	653.872	AB_up	-1.36423	0.136188	-10.0172	1.28016e-23	4.33028e-22	uncharacterized protein LOC112036459	A_up	B_up	Lide3165_c0_seq1
Qrob_T0536640.2	176.242	AB_up	-2.65237	0.264832	-10.0153	1.30546e-23	4.40322e-22	ubiquitin-conjugating enzyme E2-23 kDa-like isoform X1	A_up	B_up	Lide11176_c0_seq1
Qrob_T0313920.2	639.437	AB_up	-1.76084	0.175988	-10.0054	1.44255e-23	4.84477e-22	transmembrane emp24 domain-containing protein p24beta3	A_up	B_up	Lide2207_c0_seq1
Qrob_T0714310.2	140	AB_up	-4.62971	0.462866	-10.0023	1.48932e-23	4.99473e-22	calcium-binding allergen Bet v 3-like	A_up	B_up	Lide29137_c0_seq1
Qrob_T0165640.2	398.764	AB_up	-1.16568	0.116578	-9.99915	1.53713e-23	5.13313e-22	ras-related protein RABH1b	A_up	B_up	#N/A
Qrob_T0178280.2	4965.89	AB_up	-2.92758	0.292829	-9.9976	1.56137e-23	5.20671e-22	methionine gamma-lyase	A_up	B_up	Lide1780_c0_seq1
Qrob_T0405440.2	113.5	AB_up	-5.84303	0.584593	-9.99504	1.6022e-23	5.33531e-22	pleiotropic drug resistance protein 1-like	A_up	B_up	#N/A
Qrob_T0319950.2	209.002	AB_up	-2.77301	0.277475	-9.99374	1.62332e-23	5.398e-22	bark storage protein a	A_up	B_up	Lide16713_c0_seq1
Qrob_T0344380.2	83.0695	AB_up	-5.17287	0.517619	-9.99358	1.62603e-23	5.39937e-22	12-oxophytodienoate reductase 2	A_up	B_up	Lide1210_c0_seq1
Qrob_T0618350.2	323.98	AB_up	-2.34843	0.235051	-9.99118	1.66583e-23	5.52375e-22	cyclic phosphodiesterase-like	A_up	B_up	#N/A
Qrob_T0280210.2	521.959	AB_up	-5.67149	0.567736	-9.98966	1.69153e-23	5.60107e-22	peroxidase 4-like	A_up	B_up	Lide12951_c0_seq1
Qrob_T0046160.2	381.352	AB_up	-3.06812	0.307222	-9.98667	1.74345e-23	5.76489e-22	probable histone H2B.3	A_up	B_up	Lide10025_c0_seq1
Qrob_T0043060.2	1620.91	AB_up	-1.48362	0.148638	-9.98142	1.83812e-23	6.05376e-22	AP2-associated protein kinase 1 isoform X1	A_up	B_up	Lide1892_c0_seq1
Qrob_T0443060.2	88.7303	AB_up	-7.00478	0.702134	-9.97641	1.93342e-23	6.35733e-22	shikimate O-hydroxycinnamoyltransferase-like	A_up	B_up	Lide20650_c0_seq2
Qrob_T0260770.2	1492.08	AB_up	-3.14629	0.315385	-9.97601	1.94111e-23	6.37372e-22	glutathione S-transferase L3-like	A_up	B_up	Lide1019_c0_seq2
Qrob_T0424740.2	2025.16	AB_up	-1.68001	0.168442	-9.9738	1.98486e-23	6.50829e-22	sugar transporter ERD6-like 7	A_up	B_up	Lide2095_c0_seq2
Qrob_T0057480.2	77.6296	AB_up	-4.09649	0.41099	-9.96737	2.11764e-23	6.93402e-22	iaa-amino acid hydrolase ilr1-like 1	A_up	B_up	#N/A
Qrob_T0281060.2	201.834	AB_up	-2.07413	0.208112	-9.96642	2.13788e-23	6.99057e-22	pollen-specific protein SF21-like	A_up	B_up	Lide10621_c0_seq1
Qrob_T0359370.2	534.441	AB_up	-2.61023	0.26192	-9.96577	2.15191e-23	7.0267e-22	glycerophosphodiester phosphodiesterase GDPD6	A_up	B_up	#N/A
Qrob_T0153290.2	106.142	AB_up	-9.67362	0.97125	-9.95997	2.2814e-23	7.43921e-22	cytokinin hydroxylase-like	A_up	B_up	Lide32307_c0_seq1
Qrob_T0176520.2	302.145	AB_up	-1.6515	0.165837	-9.95861	2.31278e-23	7.53108e-22	cytochrome c oxidase copper chaperone 1-like	A_up	B_up	Lide4782_c0_seq1
Qrob_T0618360.2	351.485	AB_up	-2.18971	0.220077	-9.94973	2.52857e-23	8.22239e-22	cyclic phosphodiesterase-like	A_up	B_up	Lide7140_c0_seq1
Qrob_T0492180.2	176.225	AB_up	-3.14168	0.315856	-9.94654	2.61105e-23	8.47888e-22	lysM domain-containing GPI-anchored protein 2	A_up	B_up	Lide1593_c0_seq1
Qrob_T0336430.2	372.834	AB_up	-1.62565	0.163465	-9.94496	2.65286e-23	8.60281e-22	uncharacterized protein LOC112030254	A_up	B_up	Lide3172_c1_seq1
Qrob_T0550400.2	1311.69	AB_up	-0.928505	0.0933683	-9.94454	2.66392e-23	8.62679e-22	internal alternative NAD(P)H-ubiquinone oxidoreductase A1, mitochondrial-like	A_up	B_up	Lide4117_c0_seq1
Qrob_T0371470.2	2246.92	AB_up	-3.38651	0.340806	-9.93675	2.88061e-23	9.30291e-22	alpha-1,4-glucan-protein synthase [udp-forming] 2	A_up	B_up	Lide1361_c0_seq1
Qrob_T0657980.2	5741.4	AB_up	-4.48973	0.451912	-9.93498	2.93243e-23	9.4573e-22	NAC domain-containing protein 2-like	A_up	B_up	Lide3890_c0_seq1
Qrob_T0046120.2	55.766	AB_up	-2.79855	0.281772	-9.93199	3.02174e-23	9.73198e-22	probable histone H2B.3	A_up	B_up	#N/A
Qrob_T0121660.2	590.235	AB_up	-1.82347	0.183664	-9.92832	3.13478e-23	1.00823e-21	UPF0664 stress-induced protein C29B12.11c	A_up	B_up	Lide7266_c0_seq1
Qrob_T0049200.2	1041.91	AB_up	-2.45888	0.247914	-9.91828	3.46665e-23	1.11193e-21	probable protein phosphatase 2C 9 isoform X1	A_up	B_up	Lide2349_c1_seq1
Qrob_T0286880.2	81.0487	AB_up	-3.8552	0.38881	-9.91537	3.56925e-23	1.14328e-21	transcription factor MYB63-like	A_up	B_up	Lide23589_c0_seq1
Qrob_T0619050.2	3466.31	AB_up	-1.16704	0.11774	-9.91203	3.69071e-23	1.17738e-21	OTU domain-containing protein 5-B	A_up	B_up	Lide582_c0_seq1
Qrob_T0034930.2	171.971	AB_up	-3.79385	0.382812	-9.91048	3.74837e-23	1.19254e-21	coiled-coil-helix-coiled-coil-helix domain-containing protein 10, mitochondrial-like	A_up	B_up	Lide19481_c0_seq1
Qrob_T0538090.2	910.399	AB_up	-2.46544	0.248768	-9.9106	3.74391e-23	1.19254e-21	anamorsin homolog	A_up	B_up	Lide446_c2_seq1
Qrob_T0564390.2	36.5622	AB_up	-7.52008	0.759325	-9.90365	4.01363e-23	1.27177e-21	---NA---	A_up	B_up	#N/A
Qrob_T0516240.2	103.425	AB_up	-4.18304	0.422387	-9.90334	4.02603e-23	1.27399e-21	sugar transport protein 7	A_up	B_up	Lide7736_c2_seq1
Qrob_T0437360.2	457.817	AB_up	-3.06789	0.309818	-9.90225	4.07017e-23	1.28623e-21	AAA-ATPase At2g46620	A_up	B_up	#N/A
Qrob_T0002820.2	366.577	AB_up	-1.49032	0.150545	-9.89954	4.18181e-23	1.31974e-21	probable leucine-rich repeat receptor-like protein kinase At1g35710	A_up	B_up	Lide8459_c0_seq1
Qrob_T0154000.2	68.8821	AB_up	-8.79233	0.889307	-9.88673	4.75306e-23	1.49601e-21	pectinesterase 2	A_up	B_up	#N/A
Qrob_T0227860.2	421.728	AB_up	-2.9082	0.29423	-9.88408	4.88022e-23	1.53398e-21	U-box domain-containing protein 28-like	A_up	B_up	Lide12714_c0_seq2
Qrob_T0550440.2	412.661	AB_up	-1.83274	0.18545	-9.88265	4.95048e-23	1.55326e-21	U-box domain-containing protein 44-like	A_up	B_up	Lide14765_c0_seq1
Qrob_T0038470.2	6232.3	AB_up	-1.58208	0.160088	-9.88257	4.95477e-23	1.55326e-21	ADP,ATP carrier protein 1, mitochondrial-like	A_up	B_up	Lide329_c0_seq1
Qrob_T0269270.2	1261.44	AB_up	-9.20321	0.931397	-9.88108	5.02863e-23	1.57432e-21	beta-glucosidase 12-like	A_up	B_up	Lide6798_c0_seq1
Qrob_T0590980.2	1992.59	AB_up	-0.991095	0.100309	-9.8804	5.06301e-23	1.58298e-21	plant UBX domain-containing protein 8	A_up	B_up	Lide2530_c0_seq1
Qrob_T0000900.2	48.4854	AB_up	-2.8254	0.2862	-9.8721	5.50006e-23	1.71507e-21	probable tyrosine-protein phosphatase At1g05000	A_up	B_up	Lide25428_c0_seq1
Qrob_T0542830.2	951.437	AB_up	-8.9385	0.905669	-9.8695	5.64462e-23	1.7555e-21	GDSL esterase/lipase 1-like	A_up	B_up	Lide16398_c0_seq1
Qrob_T0670480.2	14157.5	AB_up	-2.45531	0.24879	-9.869	5.67278e-23	1.76193e-21	S-adenosylmethionine decarboxylase proenzyme-like	A_up	B_up	Lide26_c1_seq1
Qrob_T0683150.2	240.011	AB_up	-8.74159	0.885839	-9.86814	5.72138e-23	1.77468e-21	exocyst complex component EXO70H1-like	A_up	B_up	Lide33913_c0_seq1
Qrob_T0432880.2	711.393	AB_up	-1.42248	0.144182	-9.86588	5.852e-23	1.81043e-21	arabinosyltransferase RRA3-like	A_up	B_up	Lide8852_c0_seq1
Qrob_T0689440.2	122.765	AB_up	-2.42338	0.24572	-9.86234	6.06195e-23	1.87047e-21	Methyltransferase type 11	A_up	B_up	Lide12651_c0_seq1
Qrob_T0243910.2	921.484	AB_up	-1.32818	0.1347	-9.86025	6.18975e-23	1.9074e-21	---NA---	A_up	B_up	Lide5632_c0_seq1
Qrob_T0333360.2	446.143	AB_up	-6.98087	0.708335	-9.85532	6.50083e-23	2.00064e-21	2-alkenal reductase (nadp(+)-dependent)	A_up	B_up	Lide4799_c0_seq1
Qrob_T0685660.2	393.87	AB_up	-4.51194	0.457901	-9.85351	6.61937e-23	2.02916e-21	probable F-box protein At1g60180	A_up	B_up	Lide30209_c0_seq1
Qrob_T0156060.2	4297.57	AB_up	-1.78999	0.181658	-9.85363	6.61133e-23	2.02916e-21	vacuolar sorting protein VPS36	A_up	B_up	Lide76_c0_seq1
Qrob_T0371750.2	1056.59	AB_up	-2.66915	0.270882	-9.85356	6.61555e-23	2.02916e-21	amino-acid permease BAT1 homolog isoform X2	A_up	B_up	#N/A
Qrob_T0328810.2	634.813	AB_up	-1.87346	0.190135	-9.85329	6.63345e-23	2.03084e-21	OTU domain-containing protein DDB_G0284757	A_up	B_up	Lide5283_c0_seq1
Qrob_T0722050.2	65.5059	AB_up	-6.21298	0.631328	-9.84113	7.48663e-23	2.28906e-21	putative receptor-like protein kinase At4g00960	A_up	B_up	#N/A
Qrob_T0010740.2	398.405	AB_up	-8.4677	0.860526	-9.84014	7.56022e-23	2.30856e-21	allene oxide synthase 3-like	A_up	B_up	#N/A
Qrob_T0318360.2	135.279	AB_up	-3.14317	0.319443	-9.83953	7.60682e-23	2.31678e-21	wall-associated receptor kinase-like 14	A_up	B_up	Lide22905_c0_seq1
Qrob_T0424750.2	563.383	AB_up	-1.79144	0.182114	-9.83695	7.80401e-23	2.3712e-21	probable indole-3-acetic acid-amido synthetase GH3.6	A_up	B_up	Lide17451_c0_seq1
Qrob_T0043040.2	45.9754	AB_up	-5.07561	0.515975	-9.83693	7.80563e-23	2.3712e-21	G-type lectin S-receptor-like serine/threonine-protein kinase LECRK4	A_up	B_up	#N/A
Qrob_T0200520.2	485.299	AB_up	-1.20022	0.122024	-9.83601	7.87746e-23	2.38994e-21	protein HEAT INTOLERANT 4-like	A_up	B_up	Lide6663_c0_seq1
Qrob_T0476560.2	140.828	AB_up	-5.87818	0.597918	-9.83108	8.27308e-23	2.50673e-21	Transmembrane protein	A_up	B_up	Lide30941_c1_seq2
Qrob_T0437350.2	844.736	AB_up	-2.96338	0.301776	-9.81977	9.25504e-23	2.80066e-21	AAA-ATPase At2g46620	A_up	B_up	Lide3233_c0_seq1
Qrob_T0383290.2	71.3393	AB_up	-1.87788	0.191312	-9.81576	9.63074e-23	2.91061e-21	ammonium transporter 3 member 1-like	A_up	B_up	Lide4314_c1_seq1
Qrob_T0658550.2	3219.04	AB_up	-0.710939	0.0724306	-9.81545	9.66056e-23	2.91588e-21	dolichyl-diphosphooligosaccharide--protein glycosyltransferase subunit 2	A_up	B_up	Lide872_c0_seq1
Qrob_T0190730.2	113.661	AB_up	-3.21013	0.327179	-9.81154	1.00424e-22	3.02726e-21	putative hydrolase C777.06c	A_up	B_up	Lide9344_c0_seq1
Qrob_T0101930.2	2866.66	AB_up	-1.96603	0.200386	-9.8112	1.0076e-22	3.03349e-21	adenosine kinase 2	A_up	B_up	Lide1238_c0_seq1
Qrob_T0280290.2	192.072	AB_up	-9.00403	0.917744	-9.81105	1.00917e-22	3.03434e-21	cationic peroxidase 1-like	A_up	B_up	#N/A
Qrob_T0162040.2	27.7215	AB_up	-4.39282	0.447827	-9.80918	1.02799e-22	3.08698e-21	DExH-box ATP-dependent RNA helicase DExH17	A_up	B_up	#N/A
Qrob_T0087800.2	2674.35	AB_up	-1.54263	0.157316	-9.80596	1.06132e-22	3.183e-21	serine/threonine-protein kinase SRK2E isoform X1	A_up	B_up	Lide695_c0_seq1
Qrob_T0117960.2	68.2073	AB_up	-7.66697	0.782143	-9.80251	1.09825e-22	3.28957e-21	U-box domain-containing protein 21-like	A_up	B_up	#N/A
Qrob_T0502890.2	162.337	AB_up	-5.83815	0.59564	-9.80147	1.10954e-22	3.31916e-21	beta-fructofuranosidase, insoluble isoenzyme cwinv3	A_up	B_up	Lide19131_c0_seq1
Qrob_T0409080.2	4178.44	AB_up	-2.22968	0.227682	-9.79294	1.20732e-22	3.60253e-21	vacuolar-sorting receptor 6-like	A_up	B_up	Lide1009_c1_seq1
Qrob_T0733080.2	80.091	AB_up	-3.1775	0.324539	-9.79082	1.23288e-22	3.67413e-21	phosphoglycerate mutase-like protein 1	A_up	B_up	Lide5326_c1_seq2
Qrob_T0651760.2	83.834	AB_up	-5.67702	0.580158	-9.78531	1.30191e-22	3.87495e-21	molybdenum cofactor sulfurase-like	A_up	B_up	Lide18601_c0_seq2
Qrob_T0542890.2	92.0869	AB_up	-2.97926	0.304526	-9.78327	1.32842e-22	3.94887e-21	RmlC-like cupins superfamily protein	A_up	B_up	Lide18484_c0_seq1
Qrob_T0686540.2	6930.04	AB_up	-2.58821	0.26476	-9.77568	1.43188e-22	4.24569e-21	heavy metal-associated isoprenylated plant protein 26-like	A_up	B_up	Lide368_c0_seq1
Qrob_T0643310.2	567.212	AB_up	-2.72377	0.278687	-9.77358	1.46192e-22	4.32931e-21	formin-like protein 5	A_up	B_up	Lide16347_c0_seq1
Qrob_T0754610.2	316.711	AB_up	-4.85719	0.497369	-9.76577	1.57909e-22	4.65287e-21	early nodulin-93	A_up	B_up	Lide8482_c0_seq1
Qrob_T0206900.2	125.721	AB_up	-5.06049	0.518182	-9.76584	1.57798e-22	4.65287e-21	Stimulated by retinoic acid protein	A_up	B_up	#N/A
Qrob_T0260670.2	312.427	AB_up	-1.80123	0.184565	-9.75929	1.68327e-22	4.95364e-21	golgin family A protein	A_up	B_up	Lide8931_c0_seq1
Qrob_T0563440.2	516.002	AB_up	-5.34675	0.547998	-9.75687	1.72389e-22	5.06687e-21	putative phospholipid-transporting ATPase 9	A_up	B_up	Lide30142_c0_seq1
Qrob_T0594310.2	1479.49	AB_up	-5.77563	0.59197	-9.75663	1.72801e-22	5.07264e-21	germin-like protein subfamily 1 member 14	A_up	B_up	#N/A
Qrob_T0289670.2	339.766	AB_up	-1.75356	0.17974	-9.75613	1.7366e-22	5.09151e-21	actin	A_up	B_up	Lide156_c0_seq1
Qrob_T0057200.2	111.219	AB_up	-4.12602	0.423204	-9.74948	1.85408e-22	5.41572e-21	purple acid phosphatase 3	A_up	B_up	Lide32396_c0_seq1
Qrob_T0036400.2	226.734	AB_up	-2.68396	0.275315	-9.74867	1.86909e-22	5.4528e-21	uncharacterized protein LOC111999541	A_up	B_up	Lide18909_c0_seq1
Qrob_T0740090.2	360.49	AB_up	-4.35351	0.446714	-9.74562	1.92608e-22	5.60516e-21	trihelix transcription factor GT-3b-like	A_up	B_up	Lide15640_c0_seq1
Qrob_T0062830.2	545.665	AB_up	-1.31725	0.1352	-9.74292	1.97791e-22	5.74889e-21	glycylpeptide N-tetradecanoyltransferase 1	A_up	B_up	Lide8320_c0_seq1
Qrob_T0004150.2	73.8807	AB_up	-4.29383	0.440792	-9.74119	2.01185e-22	5.83312e-21	dehydration-responsive element-binding protein 2c	A_up	B_up	Lide38072_c0_seq1
Qrob_T0099750.2	806.073	AB_up	-1.06172	0.109017	-9.73897	2.05632e-22	5.95474e-21	brefeldin A-inhibited guanine nucleotide-exchange protein 1 isoform X2	A_up	B_up	#N/A
Qrob_T0717350.2	70.9968	AB_up	-5.23486	0.537803	-9.73378	2.16389e-22	6.25852e-21	PREDICTED: uncharacterized protein LOC109011297	A_up	B_up	Lide18586_c0_seq1
Qrob_T0173660.2	87.7076	AB_up	-2.41371	0.247991	-9.73305	2.17967e-22	6.29645e-21	transmembrane protein 45A	A_up	B_up	Lide10821_c0_seq1
Qrob_T0273200.2	154.092	AB_up	-3.63512	0.373552	-9.73124	2.21865e-22	6.39336e-21	alpha-amylase	A_up	B_up	#N/A
Qrob_T0115360.2	877.931	AB_up	-0.97986	0.100729	-9.72768	2.29778e-22	6.61328e-21	Proteasome subunit beta type-6	A_up	B_up	Lide971_c0_seq1
Qrob_T0536480.2	81.4306	AB_up	-3.58502	0.368569	-9.72687	2.31616e-22	6.65804e-21	nuclear poly(a) polymerase 1	A_up	B_up	Lide31491_c0_seq1
Qrob_T0210070.2	60.2818	AB_up	-6.70985	0.690101	-9.72301	2.40572e-22	6.90705e-21	putative WEB family protein At1g65010, chloroplastic	A_up	B_up	#N/A
Qrob_T0580650.2	1335.55	AB_up	-2.3512	0.241857	-9.72146	2.44244e-22	7.00394e-21	protein scaf11	A_up	B_up	#N/A
Qrob_T0113920.2	702.819	AB_up	-2.13136	0.219444	-9.71255	2.66576e-22	7.63503e-21	Acid phosphatase/vanadium-dependent haloperoxidase-related	A_up	B_up	Lide4931_c0_seq1
Qrob_T0252570.2	51.0108	AB_up	-5.59177	0.575795	-9.71139	2.69638e-22	7.71334e-21	transcription factor MYB80	A_up	B_up	#N/A
Qrob_T0006160.2	76.7482	AB_up	-6.04589	0.622576	-9.7111	2.70405e-22	7.72592e-21	germin-like protein subfamily 3 member 2	A_up	B_up	Lide22138_c0_seq1
Qrob_T0596370.2	872.813	AB_up	-2.61183	0.268957	-9.71096	2.70765e-22	7.72682e-21	lysm domain receptor-like kinase 3	A_up	B_up	Lide8873_c0_seq2
Qrob_T0714430.2	1238.38	AB_up	-1.2418	0.127901	-9.70907	2.75836e-22	7.85247e-21	udp-glucuronic acid decarboxylase 6	A_up	B_up	Lide2234_c1_seq1
Qrob_T0687930.2	21.8851	AB_up	-8.39144	0.86428	-9.70916	2.75588e-22	7.85247e-21	G-type lectin S-receptor-like serine/threonine-protein kinase LECRK3	A_up	B_up	#N/A
Qrob_T0290690.2	11.6629	AB_up	-3.76528	0.38805	-9.70309	2.9251e-22	8.31712e-21	putative isomerase	A_up	B_up	#N/A
Qrob_T0329500.2	97.5431	AB_up	-3.64043	0.375239	-9.70165	2.9666e-22	8.42494e-21	uncharacterized protein LOC112030346	A_up	B_up	Lide8537_c0_seq1
Qrob_T0413760.2	1023.97	AB_up	-1.55548	0.160365	-9.69967	3.02462e-22	8.56904e-21	NADH dehydrogenase [ubiquinone] iron-sulfur protein 4, mitochondrial	A_up	B_up	Lide3408_c0_seq1
Qrob_T0233500.2	645.633	AB_up	-1.65671	0.17082	-9.69856	3.05776e-22	8.6525e-21	probable calcium-binding protein CML21	A_up	B_up	Lide4863_c0_seq1
Qrob_T0518360.2	78.9278	AB_up	-4.15204	0.428417	-9.69157	3.27465e-22	9.25511e-21	endoglucanase 7	A_up	B_up	Lide36360_c0_seq1
Qrob_T0422480.2	668.907	AB_up	-1.46406	0.151148	-9.68626	3.44942e-22	9.73738e-21	probable alkaline/neutral invertase D	A_up	B_up	#N/A
Qrob_T0340730.2	1784.74	AB_up	-1.64544	0.16988	-9.68585	3.46302e-22	9.76405e-21	clathrin light chain 1-like	A_up	B_up	Lide3255_c0_seq1
Qrob_T0300260.2	329.354	AB_up	-0.908083	0.0937592	-9.68527	3.48304e-22	9.80876e-21	alpha-(1,4)-fucosyltransferase	A_up	B_up	Lide9927_c0_seq2
Qrob_T0070250.2	1587.82	AB_up	-8.60064	0.888035	-9.68503	3.49107e-22	9.81961e-21	germin-like protein subfamily T member 2	A_up	B_up	Lide10860_c1_seq1
Qrob_T0198150.2	67.9861	AB_up	-3.78696	0.391023	-9.68474	3.50092e-22	9.83557e-21	uncharacterized protein LOC112030346	A_up	B_up	#N/A
Qrob_T0235860.2	342.62	AB_up	-1.59971	0.165241	-9.68109	3.62835e-22	1.01814e-20	peptidyl-prolyl cis-trans isomerase CYP19-4-like	A_up	B_up	Lide5430_c0_seq1
Qrob_T0333780.2	141.553	AB_up	-9.53519	0.985094	-9.67947	3.68611e-22	1.03312e-20	2-alkenal reductase (NADP(+)-dependent)-like	A_up	B_up	#N/A
Qrob_T0271930.2	3109.33	AB_up	-1.47623	0.152556	-9.67666	3.78874e-22	1.06062e-20	probable protein phosphatase 2C 59	A_up	B_up	Lide792_c0_seq1
Qrob_T0182170.2	259.455	AB_up	-3.76883	0.389619	-9.67312	3.92232e-22	1.09671e-20	cation/H(+) antiporter 18-like	A_up	B_up	Lide9129_c0_seq2
Qrob_T0280520.2	745.486	AB_up	-1.32013	0.136508	-9.67072	4.0154e-22	1.12141e-20	transcription factor bHLH104-like isoform X1	A_up	B_up	Lide3731_c0_seq1
Qrob_T0473980.2	710.939	AB_up	-3.60001	0.372294	-9.66982	4.05098e-22	1.13e-20	HIG_1_N domain-containing protein	A_up	B_up	Lide34_c0_seq1
Qrob_T0049890.2	237.759	AB_up	-3.47079	0.359085	-9.66565	4.21935e-22	1.17419e-20	glutathione transferase gst 23	A_up	B_up	#N/A
Qrob_T0656570.2	386.546	AB_up	-3.44725	0.35666	-9.66538	4.23056e-22	1.17591e-20	cytochrome b561 and DOMON domain-containing protein At5g47530-like	A_up	B_up	#N/A
Qrob_T0752000.2	33.3967	AB_up	-8.10907	0.839368	-9.66093	4.41849e-22	1.22095e-20	cysteine-rich repeat secretory protein 38-like	A_up	B_up	#N/A
Qrob_T0455100.2	1438.87	AB_up	-1.93381	0.200264	-9.65628	4.62361e-22	1.27463e-20	Serine/arginine repetitive matrix protein	A_up	B_up	Lide1271_c0_seq1
Qrob_T0396760.2	85.5708	AB_up	-2.51702	0.260746	-9.65316	4.76623e-22	1.31241e-20	rho GTPase-activating protein REN1	A_up	B_up	Lide22203_c1_seq1
Qrob_T0511080.2	2920.5	AB_up	-2.69501	0.27933	-9.64814	5.00547e-22	1.37507e-20	probable nucleoredoxin 2	A_up	B_up	Lide437_c1_seq2
Qrob_T0522150.2	1489.71	AB_up	-2.20751	0.228814	-9.64762	5.03119e-22	1.37938e-20	probable aminotransferase TAT2	A_up	B_up	Lide2003_c0_seq1
Qrob_T0315920.2	1607.55	AB_up	-1.15575	0.119806	-9.64679	5.0718e-22	1.38843e-20	metal tolerance protein 1	A_up	B_up	Lide5610_c0_seq1
Qrob_T0275920.2	497.891	AB_up	-3.90091	0.404518	-9.64334	5.24512e-22	1.43255e-20	cold-regulated protein	A_up	B_up	Lide17947_c0_seq1
Qrob_T0223810.2	1750.94	AB_up	-3.10789	0.322333	-9.64188	5.32039e-22	1.44975e-20	PRA1 family protein B4-like	A_up	B_up	Lide2638_c1_seq2
Qrob_T0377150.2	21102.5	AB_up	-2.68884	0.278984	-9.63798	5.52652e-22	1.50417e-20	sex-determining region Y protein	A_up	B_up	Lide222_c0_seq2
Qrob_T0266160.2	588.922	AB_up	-9.30876	0.966113	-9.63527	5.67434e-22	1.54262e-20	cytochrome P450 81E8-like	A_up	B_up	#N/A
Qrob_T0455010.2	49.4542	AB_up	-4.05586	0.421103	-9.63153	5.88477e-22	1.59614e-20	uncharacterized protein LOC111999433	A_up	B_up	Lide32446_c0_seq1
Qrob_T0125550.2	1703.1	AB_up	-1.73496	0.180437	-9.61534	6.88829e-22	1.86618e-20	43kDa postsynaptic protein	A_up	B_up	Lide4848_c0_seq1
Qrob_T0186380.2	123.692	AB_up	-2.69006	0.279936	-9.60954	7.28728e-22	1.96974e-20	nitrate regulatory gene2 protein-like	A_up	B_up	Lide35641_c0_seq1
Qrob_T0735290.2	511.798	AB_up	-1.64213	0.170903	-9.6085	7.36116e-22	1.98743e-20	accelerated cell death 11	A_up	B_up	Lide5598_c0_seq1
Qrob_T0539180.2	2732.71	AB_up	-1.04067	0.108455	-9.5954	8.35916e-22	2.24401e-20	calcium-transporting atpase 4, endoplasmic reticulum-type	A_up	B_up	Lide2281_c0_seq1
Qrob_T0632290.2	47.5675	AB_up	-3.59976	0.37515	-9.59551	8.35007e-22	2.24401e-20	AT-hook motif nuclear-localized protein 25	A_up	B_up	Lide36264_c0_seq1
Qrob_T0264940.2	443.272	AB_up	-6.37393	0.664485	-9.59228	8.61568e-22	2.30761e-20	sulfite exporter TauE/SafE family protein 3	A_up	B_up	Lide1420_c0_seq1
Qrob_T0658530.2	404.803	AB_up	-1.79768	0.187442	-9.59056	8.76054e-22	2.34374e-20	ABC transporter family protein	A_up	B_up	Lide2550_c0_seq1
Qrob_T0159610.2	572.523	AB_up	-2.64886	0.276221	-9.58966	8.83789e-22	2.36175e-20	F-box only protein	A_up	B_up	Lide13431_c0_seq1
Qrob_T0704260.2	827.769	AB_up	-3.21183	0.335198	-9.58187	9.53052e-22	2.54396e-20	probable calcium-binding protein CML41	A_up	B_up	Lide8029_c0_seq1
Qrob_T0070270.2	114.536	AB_up	-7.39401	0.771691	-9.58156	9.55908e-22	2.54869e-20	germin-like protein subfamily T member 2	A_up	B_up	#N/A
Qrob_T0286130.2	209.194	AB_up	-3.05573	0.31893	-9.58118	9.59415e-22	2.55515e-20	metacaspase-1-like	A_up	B_up	#N/A
Qrob_T0367410.2	438.333	AB_up	-3.56624	0.372416	-9.57594	1.00933e-21	2.67598e-20	1-phosphatidylinositol 3-phosphate 5-kinase	A_up	B_up	Lide4007_c0_seq1
Qrob_T0660330.2	2149.99	AB_up	-1.04346	0.109025	-9.57079	1.06088e-21	2.80948e-20	ATP-dependent zinc metalloprotease FTSH 10, mitochondrial-like	A_up	B_up	Lide2502_c1_seq1
Qrob_T0234530.2	186.686	AB_up	-6.58095	0.688106	-9.56385	1.13453e-21	2.99778e-20	GDSL esterase/lipase 1-like	A_up	B_up	#N/A
Qrob_T0462540.2	906.631	AB_up	-1.21271	0.126895	-9.55688	1.21365e-21	3.19609e-20	26S proteasome non-ATPase regulatory subunit 2 homolog A-like	A_up	B_up	Lide1344_c0_seq1
Qrob_T0430150.2	126.955	AB_up	-2.86734	0.30004	-9.55653	1.21767e-21	3.1995e-20	G-type lectin S-receptor-like serine/threonine-protein kinase LECRK3	A_up	B_up	Lide7068_c0_seq3
Qrob_T0017120.2	3854.13	AB_up	-1.09847	0.114957	-9.55546	1.23037e-21	3.22929e-20	NAC domain-containing protein 78 isoform X2	A_up	B_up	Lide2174_c0_seq1
Qrob_T0551110.2	1207.74	AB_up	-1.02104	0.106863	-9.55473	1.23908e-21	3.2485e-20	proteasome subunit alpha type-4	A_up	B_up	Lide1244_c0_seq2
Qrob_T0509610.2	546.858	AB_up	-1.77022	0.185332	-9.55162	1.27684e-21	3.3438e-20	dual specificity protein phosphatase 12-like	A_up	B_up	Lide3238_c0_seq1
Qrob_T0121310.2	77.543	AB_up	-5.33936	0.559094	-9.55002	1.29666e-21	3.39191e-20	histone-lysine N-methyltransferase trithorax-like protein	A_up	B_up	Lide33975_c0_seq1
Qrob_T0753640.2	360.427	AB_up	-3.8982	0.408221	-9.54925	1.30637e-21	3.41354e-20	receptor-like cytosolic serine/threonine-protein kinase RBK1	A_up	B_up	Lide12553_c0_seq1
Qrob_T0593950.2	77.2382	AB_up	-7.52011	0.787727	-9.5466	1.34024e-21	3.4904e-20	benzyl alcohol O-benzoyltransferase-like	A_up	B_up	Lide3594_c0_seq1
Qrob_T0030780.2	1040.04	AB_up	-4.35339	0.456081	-9.54521	1.35833e-21	3.5336e-20	U-box domain-containing protein 18	A_up	B_up	Lide21243_c0_seq1
Qrob_T0497720.2	93.7997	AB_up	-2.11387	0.221467	-9.54486	1.3629e-21	3.54159e-20	probable protein S-acyltransferase 14	A_up	B_up	Lide7043_c0_seq1
Qrob_T0237560.2	1658.2	AB_up	-6.03211	0.632128	-9.54255	1.39368e-21	3.61758e-20	dirigent protein 22-like	A_up	B_up	#N/A
Qrob_T0057220.2	2203.29	AB_up	-1.55446	0.162938	-9.54014	1.42644e-21	3.69446e-20	pyruvate dehydrogenase E1 component subunit alpha-1, mitochondrial	A_up	B_up	Lide823_c1_seq1
Qrob_T0435930.2	306.651	AB_up	-2.82794	0.296452	-9.53929	1.43811e-21	3.7206e-20	gibberellin 2-beta-dioxygenase 1	A_up	B_up	Lide7223_c0_seq1
Qrob_T0278960.2	369.874	AB_up	-2.43756	0.255813	-9.52867	1.59317e-21	4.10823e-20	serine/threonine-protein kinase STY17-like	A_up	B_up	Lide12848_c0_seq1
Qrob_T0015910.2	88.2832	AB_up	-5.06339	0.531463	-9.52727	1.61478e-21	4.15939e-20	probable aldo-keto reductase 1	A_up	B_up	#N/A
Qrob_T0538570.2	134.466	AB_up	-1.90327	0.19981	-9.52542	1.64371e-21	4.22479e-20	unnamed protein product, partial	A_up	B_up	Lide3542_c0_seq1
Qrob_T0749310.2	55.4338	AB_up	-7.52539	0.790105	-9.52455	1.65759e-21	4.25569e-20	VQ motif-containing protein 9	A_up	B_up	#N/A
Qrob_T0483830.2	1230.3	AB_up	-1.13053	0.118709	-9.52352	1.67411e-21	4.29342e-20	cytochrome b-c1 complex subunit Rieske-4, mitochondrial-like	A_up	B_up	Lide2756_c0_seq1
Qrob_T0365040.2	4193.63	AB_up	-4.14127	0.435037	-9.51937	1.7424e-21	4.45884e-20	uncharacterized protein LOC112029502	A_up	B_up	Lide211_c0_seq1
Qrob_T0097760.2	327.428	AB_up	-9.66153	1.01511	-9.5177	1.77049e-21	4.52581e-20	hydroquinone glucosyltransferase-like	A_up	B_up	Lide14636_c0_seq1
Qrob_T0736790.2	1969.38	AB_up	-1.15454	0.121341	-9.51486	1.81964e-21	4.63132e-20	coatomer subunit beta-1-like	A_up	B_up	Lide3299_c0_seq1
Qrob_T0301400.2	223.62	AB_up	-1.22338	0.128646	-9.50966	1.9129e-21	4.86344e-20	dnaJ homolog subfamily B member 1	A_up	B_up	Lide12874_c0_seq1
Qrob_T0410070.2	104.983	AB_up	-1.64703	0.173417	-9.49754	2.14914e-21	5.45228e-20	DUF2921 domain-containing protein	A_up	B_up	Lide17258_c0_seq2
Qrob_T0216560.2	406.66	AB_up	-1.11779	0.117781	-9.49043	2.30084e-21	5.8246e-20	signal recognition particle 19 kDa protein	A_up	B_up	Lide408_c0_seq1
Qrob_T0086520.2	986.302	AB_up	-1.56821	0.165281	-9.48815	2.35179e-21	5.94717e-20	pyruvate decarboxylase 1	A_up	B_up	Lide3986_c0_seq1
Qrob_T0327850.2	121.586	AB_up	-3.01755	0.318091	-9.48643	2.39074e-21	6.03919e-20	Senescence_reg domain-containing protein	A_up	B_up	Lide27887_c0_seq1
Qrob_T0324540.2	1724.03	AB_up	-1.77498	0.18717	-9.48324	2.46496e-21	6.22e-20	vacuolar protein sorting-associated protein 2 homolog 1-like	A_up	B_up	Lide552_c0_seq1
Qrob_T0682700.2	342.717	AB_up	-1.6105	0.169839	-9.48251	2.48234e-21	6.25715e-20	regulator of G-protein signaling 1	A_up	B_up	Lide10969_c0_seq1
Qrob_T0711440.2	36.205	AB_up	-2.6066	0.274888	-9.48238	2.48543e-21	6.25823e-20	Transmembrane protein	A_up	B_up	Lide30445_c0_seq1
Qrob_T0535820.2	86.8861	AB_up	-5.52754	0.583011	-9.48103	2.51795e-21	6.33335e-20	cytokinin dehydrogenase 3-like	A_up	B_up	#N/A
Qrob_T0522960.2	1148.28	AB_up	-3.00804	0.317298	-9.48018	2.53855e-21	6.37835e-20	E3 ubiquitin-protein ligase RMA1H1-like	A_up	B_up	Lide4808_c0_seq1
Qrob_T0379650.2	24.5043	AB_up	-4.86834	0.513592	-9.47901	2.56718e-21	6.44341e-20	transcription factor MYB2-like	A_up	B_up	#N/A
Qrob_T0496270.2	95.5734	AB_up	-3.89118	0.410551	-9.47794	2.59344e-21	6.50238e-20	3-hydroxyisobutyryl-CoA hydrolase 1-like	A_up	B_up	#N/A
Qrob_T0204080.2	368.232	AB_up	-4.29779	0.453468	-9.47761	2.60167e-21	6.51608e-20	mitochondrial uncoupling protein 5-like	A_up	B_up	Lide10891_c0_seq1
Qrob_T0737190.2	336.583	AB_up	-1.48376	0.156561	-9.4772	2.61191e-21	6.53477e-20	uncharacterized protein LOC111999064	A_up	B_up	Lide4062_c0_seq1
Qrob_T0480920.2	52.6426	AB_up	-4.36587	0.460694	-9.47674	2.62352e-21	6.54991e-20	Glycosyl transferase, family 14 protein	A_up	B_up	#N/A
Qrob_T0325480.2	66.9363	AB_up	-5.00137	0.527752	-9.47675	2.62327e-21	6.54991e-20	salicylic acid-binding protein 2-like	A_up	B_up	#N/A
Qrob_T0557660.2	19.4712	AB_up	-7.71584	0.814546	-9.47256	2.73067e-21	6.81019e-20	expansin-like B1	A_up	B_up	#N/A
Qrob_T0237590.2	2261.06	AB_up	-6.06047	0.639846	-9.47177	2.7515e-21	6.85489e-20	dirigent protein 22-like	A_up	B_up	Lide1928_c0_seq1
Qrob_T0206700.2	108.024	AB_up	-4.46897	0.471854	-9.4711	2.76924e-21	6.89178e-20	LysM domain-containing protein	A_up	B_up	Lide28267_c0_seq1
Qrob_T0555100.2	2770.96	AB_up	-2.63466	0.27836	-9.46492	2.93775e-21	7.28803e-20	probable pyridoxal 5'-phosphate synthase subunit PDX1	A_up	B_up	Lide603_c0_seq1
Qrob_T0424130.2	196.786	AB_up	-4.22295	0.446236	-9.46348	2.97848e-21	7.37355e-20	cysteine-rich receptor-like protein kinase 4 isoform X2	A_up	B_up	Lide22031_c0_seq2
Qrob_T0318370.2	503.929	AB_up	-3.46466	0.366579	-9.45134	3.34533e-21	8.26435e-20	Os02g0110101	A_up	B_up	Lide5627_c0_seq1
Qrob_T0731700.2	155.652	AB_up	-3.88518	0.411159	-9.44934	3.40958e-21	8.41422e-20	dirigent protein 22-like	A_up	B_up	Lide8000_c0_seq1
Qrob_T0353980.2	684.051	AB_up	-2.03866	0.21583	-9.44566	3.53177e-21	8.70665e-20	ureide permease 1-like isoform X1	A_up	B_up	Lide6287_c0_seq1
Qrob_T0415210.2	726.912	AB_up	-1.58771	0.168107	-9.44467	3.56537e-21	8.78029e-20	uncharacterized protein LOC112002860	A_up	B_up	Lide1227_c0_seq1
Qrob_T0665410.2	79.2669	AB_up	-6.37147	0.674979	-9.43952	3.74491e-21	9.2128e-20	ACT domain-containing protein ACR1	A_up	B_up	#N/A
Qrob_T0655580.2	81.7652	AB_up	-3.93045	0.416431	-9.43841	3.78483e-21	9.30128e-20	probable polygalacturonase At1g80170 isoform X1	A_up	B_up	Lide24889_c0_seq1
Qrob_T0216840.2	684.622	AB_up	-2.52628	0.267711	-9.4366	3.85086e-21	9.44675e-20	probable protein phosphatase 2C 13	A_up	B_up	Lide7099_c0_seq2
Qrob_T0474010.2	913.51	AB_up	-1.76627	0.187404	-9.42497	4.3023e-21	1.05181e-19	serine/arginine-rich splicing factor SR30-like isoform X1	A_up	B_up	Lide5166_c0_seq3
Qrob_T0402380.2	172.409	AB_up	-3.88074	0.41199	-9.41949	4.53268e-21	1.10698e-19	myb-related protein Myb4-like	A_up	B_up	Lide19361_c0_seq1
Qrob_T0018390.2	707.507	AB_up	-1.19419	0.126799	-9.418	4.59757e-21	1.12166e-19	peroxisome biogenesis protein 19-2	A_up	B_up	Lide1447_c0_seq1
Qrob_T0433630.2	110.043	AB_up	-9.57894	1.0173	-9.41607	4.68291e-21	1.1413e-19	bidirectional sugar transporter sweet6b	A_up	B_up	#N/A
Qrob_T0264880.2	676.286	AB_up	-1.73109	0.183978	-9.40923	4.99799e-21	1.21683e-19	transcription factor MYB3R-1	A_up	B_up	Lide20145_c0_seq1
Qrob_T0610910.2	347.966	AB_up	-2.69825	0.286772	-9.40906	5.00616e-21	1.21756e-19	probable inactive receptor kinase At4g23740	A_up	B_up	Lide10652_c0_seq1
Qrob_T0485220.2	347.286	AB_up	-4.63849	0.493378	-9.40148	5.37989e-21	1.30441e-19	Plastocyanin-like protein	A_up	B_up	Lide987_c0_seq1
Qrob_T0633000.2	376.867	AB_up	-1.28234	0.136453	-9.3977	5.57691e-21	1.34941e-19	nodulin 22	A_up	B_up	Lide10626_c0_seq2
Qrob_T0422890.2	314.218	AB_up	-1.22959	0.130852	-9.3968	5.62469e-21	1.35957e-19	signal recognition particle 9 kDa protein	A_up	B_up	Lide5736_c0_seq1
Qrob_T0550310.2	18604.8	AB_up	-3.31338	0.352745	-9.39314	5.8238e-21	1.40492e-19	asparagine synthetase [glutamine-hydrolyzing] 1	A_up	B_up	Lide8287_c0_seq1
Qrob_T0256650.2	34.7029	AB_up	-8.16868	0.869735	-9.39215	5.87894e-21	1.41622e-19	glutathione S-transferase U8-like	A_up	B_up	Lide28708_c0_seq1
Qrob_T0273170.2	810.296	AB_up	-1.45939	0.155386	-9.39207	5.88311e-21	1.41622e-19	peroxisomal multifunctional enzyme type 2	A_up	B_up	Lide2917_c0_seq1
Qrob_T0424860.2	565.998	AB_up	-2.57919	0.274679	-9.38983	6.00955e-21	1.4437e-19	Transport protein sec31 isoform 1	A_up	B_up	Lide6841_c0_seq1
Qrob_T0666690.2	25.0133	AB_up	-8.58471	0.914494	-9.38739	6.15065e-21	1.47609e-19	SPARC-like protein 1	A_up	B_up	#N/A
Qrob_T0315320.2	807.24	AB_up	-4.5233	0.481911	-9.38619	6.22095e-21	1.49144e-19	gaba transporter 1	A_up	B_up	Lide13520_c0_seq1
Qrob_T0397670.2	512.064	AB_up	-1.49799	0.159645	-9.3833	6.39376e-21	1.53132e-19	hexokinase-3-like	A_up	B_up	Lide8046_c1_seq1
Qrob_T0454480.2	72.1255	AB_up	-7.34342	0.782688	-9.3823	6.45461e-21	1.54432e-19	uncharacterized protein LOC111983063	A_up	B_up	#N/A
Qrob_T0061530.2	3794.93	AB_up	-0.852506	0.09089	-9.37954	6.62632e-21	1.58379e-19	probable E3 ubiquitin-protein ligase ARI7	A_up	B_up	Lide1331_c0_seq1
Qrob_T0462380.2	2734.18	AB_up	-3.92104	0.41809	-9.37844	6.69551e-21	1.59871e-19	ethylene-responsive transcription factor 4-like	A_up	B_up	Lide1258_c0_seq1
Qrob_T0425320.2	244.791	AB_up	-1.94886	0.207808	-9.37818	6.71208e-21	1.60104e-19	inositol-tetrakisphosphate 1-kinase 3-like isoform X1	A_up	B_up	Lide15007_c0_seq1
Qrob_T0357220.2	508.75	AB_up	-1.40081	0.149388	-9.37703	6.78566e-21	1.61695e-19	protein transport protein SEC13 homolog B	A_up	B_up	Lide2308_c0_seq1
Qrob_T0430100.2	57.8849	AB_up	-3.573	0.381052	-9.37667	6.80916e-21	1.62091e-19	G-type lectin S-receptor-like serine/threonine-protein kinase LECRK3	A_up	B_up	#N/A
Qrob_T0733110.2	195.107	AB_up	-2.91203	0.310602	-9.37543	6.88916e-21	1.6383e-19	phosphoglycerate mutase-like protein 1	A_up	B_up	Lide9417_c0_seq1
Qrob_T0070280.2	142.522	AB_up	-7.10499	0.758128	-9.37176	7.13361e-21	1.69472e-19	germin-like protein subfamily T member 2	A_up	B_up	#N/A
Qrob_T0427370.2	761.112	AB_up	-1.05919	0.113034	-9.37062	7.21053e-21	1.71126e-19	ras-related protein RABA2a	A_up	B_up	Lide1563_c0_seq1
Qrob_T0519280.2	1029.27	AB_up	-1.38988	0.148363	-9.36812	7.38333e-21	1.75051e-19	erad-associated e3 ubiquitin-protein ligase component hrd3a	A_up	B_up	Lide3895_c0_seq1
Qrob_T0379720.2	803.837	AB_up	-4.36484	0.466027	-9.36607	7.52851e-21	1.78134e-19	ammonium transporter 1 member 1	A_up	B_up	Lide14649_c0_seq1
Qrob_T0609900.2	211.271	AB_up	-1.31122	0.140033	-9.36365	7.70302e-21	1.8208e-19	54S ribosomal protein L37, mitochondrial-like	A_up	B_up	#N/A
Qrob_T0590390.2	3119.56	AB_up	-0.905247	0.0967173	-9.35972	7.99478e-21	1.88598e-19	delta-1-pyrroline-5-carboxylate synthase	A_up	B_up	Lide1167_c0_seq1
Qrob_T0391130.2	1608.68	AB_up	-2.52118	0.26941	-9.35813	8.11586e-21	1.91263e-19	protein ELC-like	A_up	B_up	Lide4159_c0_seq1
Qrob_T0145620.2	771.956	AB_up	-3.12261	0.333921	-9.35134	8.65453e-21	2.0355e-19	heat stress transcription factor b-3	A_up	B_up	Lide2892_c0_seq1
Qrob_T0276620.2	62.7169	AB_up	-4.44197	0.475042	-9.35068	8.70836e-21	2.04612e-19	probable calcium-binding protein CML44	A_up	B_up	Lide37396_c0_seq1
Qrob_T0672100.2	36.3217	AB_up	-2.90668	0.310932	-9.34829	8.90742e-21	2.0908e-19	late embryogenesis abundant protein At1g64065-like	A_up	B_up	Lide23247_c0_seq1
Qrob_T0076400.2	912.023	AB_up	-3.74697	0.400854	-9.34747	8.97687e-21	2.105e-19	cyclic dof factor 2-like	A_up	B_up	Lide13088_c0_seq1
Qrob_T0349670.2	1073.64	AB_up	-2.11897	0.22671	-9.3466	9.05099e-21	2.12027e-19	phospholipid-transporting ATPase 1	A_up	B_up	Lide13123_c0_seq1
Qrob_T0745280.2	14844.1	AB_up	-2.64499	0.283011	-9.34589	9.11169e-21	2.13237e-19	histone H3.3	A_up	B_up	Lide626_c0_seq2
Qrob_T0412030.2	25.0129	AB_up	-6.31642	0.676009	-9.34369	9.3032e-21	2.17503e-19	probable cinnamyl alcohol dehydrogenase 1	A_up	B_up	Lide6754_c0_seq2
Qrob_T0025110.2	171.251	AB_up	-6.72461	0.719932	-9.34062	9.57736e-21	2.2369e-19	Auxin responsive SAUR protein	A_up	B_up	Lide10956_c0_seq1
Qrob_T0693610.2	19.6903	AB_up	-5.3797	0.575973	-9.3402	9.61492e-21	2.24345e-19	mediator of RNA polymerase II transcription subunit	A_up	B_up	#N/A
Qrob_T0640600.2	16.6828	AB_up	-7.87116	0.843108	-9.33588	1.00159e-20	2.33469e-19	syntaxin-112	A_up	B_up	#N/A
Qrob_T0101950.2	2864.25	AB_up	-3.4627	0.371006	-9.33329	1.02637e-20	2.38774e-19	phenylalanine ammonia-lyase	A_up	B_up	Lide300_c0_seq1
Qrob_T0730800.2	418.846	AB_up	-2.81748	0.301879	-9.33313	1.02792e-20	2.38898e-19	isoprenylcysteine alpha-carbonyl methylesterase ICME-like	A_up	B_up	Lide12596_c0_seq1
Qrob_T0751890.2	989.735	AB_up	-1.56018	0.167192	-9.3317	1.04188e-20	2.41903e-19	uncharacterized LOC103319142	A_up	B_up	Lide4625_c0_seq1
Qrob_T0316620.2	646.242	AB_up	-2.52009	0.270227	-9.32582	1.1013e-20	2.55447e-19	reticuline oxidase-like protein	A_up	B_up	Lide2771_c0_seq1
Qrob_T0201100.2	48.4413	AB_up	-2.40067	0.257522	-9.32218	1.13971e-20	2.64096e-19	gamma-glutamyltranspeptidase 1	A_up	B_up	Lide11682_c0_seq4
Qrob_T0328570.2	342.948	AB_up	-2.91407	0.312632	-9.32108	1.1516e-20	2.66589e-19	endo-1,3;1,4-beta-D-glucanase-like	A_up	B_up	Lide7742_c0_seq1
Qrob_T0355670.2	1430.34	AB_up	-1.02636	0.110146	-9.31819	1.1834e-20	2.73683e-19	proteasome subunit beta type-4-like	A_up	B_up	Lide2268_c0_seq1
Qrob_T0604960.2	52.8111	AB_up	-2.31883	0.248931	-9.31518	1.21751e-20	2.81295e-19	exonuclease v, chloroplastic	A_up	B_up	Lide20694_c0_seq1
Qrob_T0216310.2	584.484	AB_up	-3.11864	0.334827	-9.31418	1.22903e-20	2.834e-19	CBL-interacting serine/threonine-protein kinase 1 isoform X1	A_up	B_up	Lide20043_c0_seq1
Qrob_T0541320.2	624.444	AB_up	-2.17832	0.234048	-9.30715	1.3131e-20	3.02488e-19	udp-glucuronate 4-epimerase 3	A_up	B_up	Lide4201_c1_seq1
Qrob_T0121980.2	1088.82	AB_up	-1.06222	0.114158	-9.30484	1.34199e-20	3.08841e-19	probable protein phosphatase 2C 27	A_up	B_up	Lide5121_c0_seq3
Qrob_T0201940.2	1281.96	AB_up	-8.20111	0.881698	-9.30151	1.3847e-20	3.1805e-19	probable galactinol--sucrose galactosyltransferase 1	A_up	B_up	#N/A
Qrob_T0514510.2	40.7485	AB_up	-5.04217	0.542115	-9.30092	1.39229e-20	3.19481e-19	protein SRG1-like	A_up	B_up	#N/A
Qrob_T0201910.2	1524.93	AB_up	-8.28064	0.890339	-9.30054	1.39729e-20	3.20315e-19	probable galactinol--sucrose galactosyltransferase 1	A_up	B_up	Lide9884_c0_seq1
Qrob_T0362880.2	866.248	AB_up	-2.19	0.235745	-9.28971	1.54715e-20	3.52951e-19	pyruvate kinase, cytosolic isozyme	A_up	B_up	Lide9756_c0_seq1
Qrob_T0045220.2	681.51	AB_up	-5.2512	0.565442	-9.28688	1.58879e-20	3.62099e-19	cytochrome p450 78a3	A_up	B_up	Lide7237_c0_seq1
Qrob_T0400720.2	368.798	AB_up	-2.13542	0.229943	-9.28675	1.59068e-20	3.62179e-19	zinc finger BED domain-containing protein DAYSLEEPER-like	A_up	B_up	Lide19634_c0_seq2
Qrob_T0243410.2	301.787	AB_up	-8.06822	0.868833	-9.28627	1.59785e-20	3.6346e-19	berberine bridge enzyme-like 18	A_up	B_up	#N/A
Qrob_T0496870.2	550.814	AB_up	-2.18848	0.235793	-9.28136	1.67332e-20	3.80261e-19	pectinesterase 1	A_up	B_up	Lide5452_c0_seq1
Qrob_T0477100.2	27.162	AB_up	-8.06872	0.869382	-9.28098	1.67929e-20	3.8125e-19	isoflavone reductase-like protein	A_up	B_up	#N/A
Qrob_T0540290.2	45.7736	AB_up	-5.46657	0.589059	-9.28017	1.69206e-20	3.83778e-19	MLP-like protein 43	A_up	B_up	Lide6513_c0_seq1
Qrob_T0486480.2	548.143	AB_up	-1.24264	0.133916	-9.27922	1.70719e-20	3.86466e-19	clp protease regulatory subunit clpx3, mitochondrial	A_up	B_up	Lide357_c1_seq1
Qrob_T0395800.2	842.631	AB_up	-1.52478	0.164451	-9.27197	1.82747e-20	4.13297e-19	vacuolar protein sorting-associated protein 32 homolog 2-like	A_up	B_up	Lide1062_c1_seq1
Qrob_T0547090.2	32.5175	AB_up	-4.55146	0.490926	-9.27119	1.84082e-20	4.15915e-19	glycine-rich domain-containing protein 2	A_up	B_up	Lide34514_c0_seq1
Qrob_T0610070.2	43.0297	AB_up	-2.44787	0.264144	-9.26721	1.91081e-20	4.30902e-19	UDP-glycosyltransferase 92A1-like	A_up	B_up	Lide25577_c0_seq1
Qrob_T0578920.2	1743.46	AB_up	-1.91026	0.206169	-9.2655	1.94163e-20	4.37433e-19	aromatic aminotransferase ISS1	A_up	B_up	Lide2149_c1_seq1
Qrob_T0185840.2	10.5956	AB_up	-3.51653	0.379541	-9.26521	1.94702e-20	4.38229e-19	wall-associated receptor kinase-like 8	A_up	B_up	Lide32657_c0_seq1
Qrob_T0004460.2	88.5375	AB_up	-2.67333	0.288917	-9.25293	2.18432e-20	4.89299e-19	lysM domain receptor-like kinase 3	A_up	B_up	Lide31669_c0_seq1
Qrob_T0461510.2	117.562	AB_up	-4.14295	0.447824	-9.25131	2.21763e-20	4.96289e-19	probable indole-3-acetic acid-amido synthetase GH3.1	A_up	B_up	#N/A
Qrob_T0289910.2	63.5195	AB_up	-3.93041	0.42494	-9.24931	2.25945e-20	5.04688e-19	alcohol dehydrogenase 1	A_up	B_up	#N/A
Qrob_T0310180.2	5427.12	AB_up	-1.9869	0.214824	-9.24897	2.26672e-20	5.05355e-19	ethylene-responsive transcription factor RAP2-12-like	A_up	B_up	Lide528_c1_seq1
Qrob_T0236980.2	229.036	AB_up	-2.80633	0.30342	-9.24899	2.26613e-20	5.05355e-19	Glutaredoxin family protein, putative	A_up	B_up	Lide8155_c0_seq1
Qrob_T0313710.2	109.695	AB_up	-3.37161	0.364898	-9.23988	2.46777e-20	5.48619e-19	calmodulin-like protein 11	A_up	B_up	Lide21741_c0_seq1
Qrob_T0015800.2	219.189	AB_up	-7.73971	0.837943	-9.23656	2.54547e-20	5.65358e-19	probable aldo-keto reductase 1	A_up	B_up	#N/A
Qrob_T0275440.2	605.014	AB_up	-5.78844	0.62674	-9.23579	2.56387e-20	5.68909e-19	carboxylesterase 1-like	A_up	B_up	#N/A
Qrob_T0290620.2	52.6006	AB_up	-3.57865	0.38754	-9.23427	2.6005e-20	5.7595e-19	external alternative nad(p)h-ubiquinone oxidoreductase b2, mitochondrial	A_up	B_up	#N/A
Qrob_T0482520.2	123.058	AB_up	-2.85173	0.308854	-9.23325	2.62531e-20	5.80899e-19	EG45-like domain containing protein	A_up	B_up	Lide15802_c0_seq1
Qrob_T0478570.2	187.59	AB_up	-3.64139	0.394423	-9.2322	2.65118e-20	5.86072e-19	probable glutathione S-transferase	A_up	B_up	#N/A
Qrob_T0688460.2	189.81	AB_up	-2.52748	0.273799	-9.23118	2.67666e-20	5.9115e-19	ubiquitin carboxyl-terminal hydrolase 36	A_up	B_up	Lide8663_c0_seq1
Qrob_T0127080.2	1042.67	AB_up	-0.958955	0.103885	-9.23093	2.68293e-20	5.91981e-19	b3 domain-containing transcription repressor val1	A_up	B_up	Lide3582_c0_seq3
Qrob_T0595560.2	1501.75	AB_up	-9.27807	1.00547	-9.22763	2.76679e-20	6.09341e-19	beta-glucosidase 12-like	A_up	B_up	#N/A
Qrob_T0545220.2	15571.5	AB_up	-1.64739	0.178549	-9.22657	2.79431e-20	6.14827e-19	plastid-lipid-associated protein, chloroplastic	A_up	B_up	#N/A
Qrob_T0758380.2	1568.68	AB_up	-1.65223	0.179088	-9.22575	2.81573e-20	6.18962e-19	ABSCISIC ACID-INSENSITIVE 5-like protein 7	A_up	B_up	Lide2701_c0_seq2
Qrob_T0047190.2	1389.9	AB_up	-1.46414	0.158795	-9.22027	2.96351e-20	6.50232e-19	triose phosphate/phosphate translocator, non-green plastid, chloroplastic-like	A_up	B_up	Lide1555_c0_seq1
Qrob_T0429960.2	1104.14	AB_up	-1.79692	0.194894	-9.21997	2.97186e-20	6.51458e-19	Survival protein SurE-like phosphatase/nucleotidase	A_up	B_up	Lide3438_c0_seq1
Qrob_T0325440.2	41.5898	AB_up	-5.1211	0.555934	-9.2117	3.21001e-20	7.02353e-19	salicylic acid-binding protein 2-like	A_up	B_up	#N/A
Qrob_T0640960.2	438.865	AB_up	-4.84026	0.525989	-9.2022	3.50711e-20	7.65226e-19	caffeic acid 3-O-methyltransferase	A_up	B_up	Lide4872_c1_seq1
Qrob_T0333620.2	47.4053	AB_up	-7.08901	0.770493	-9.20062	3.55907e-20	7.75126e-19	2-alkenal reductase (NADP(+)-dependent)-like	A_up	B_up	#N/A
Qrob_T0714920.2	407.796	AB_up	-2.60625	0.283413	-9.19594	3.71719e-20	8.07322e-19	NAC transcription factor 47-like	A_up	B_up	Lide9936_c0_seq1
Qrob_T0721700.2	10054.2	AB_up	-1.55557	0.169241	-9.1914	3.87753e-20	8.39822e-19	glyceraldehyde-3-phosphate dehydrogenase	A_up	B_up	Lide131_c0_seq1
Qrob_T0742030.2	623.508	AB_up	-1.84548	0.200813	-9.19005	3.92641e-20	8.49627e-19	ubiquitin carboxyl-terminal hydrolase 3	A_up	B_up	Lide5788_c0_seq1
Qrob_T0094040.2	345.836	AB_up	-3.85434	0.419532	-9.18723	4.031e-20	8.71459e-19	probable inactive purple acid phosphatase 27	A_up	B_up	Lide3689_c0_seq1
Qrob_T0516150.2	195.226	AB_up	-3.77208	0.410586	-9.18708	4.03641e-20	8.71827e-19	uncharacterized protein LOC112017141	A_up	B_up	Lide5881_c0_seq1
Qrob_T0113990.2	890.355	AB_up	-2.98997	0.325463	-9.18681	4.04678e-20	8.73267e-19	4-coumarate--CoA ligase-like 9	A_up	B_up	Lide13755_c0_seq1
Qrob_T0085660.2	1406.12	AB_up	-3.02291	0.329272	-9.18059	4.28731e-20	9.24323e-19	beta-fructofuranosidase, insoluble isoenzyme cwinv1	A_up	B_up	Lide2126_c2_seq1
Qrob_T0577230.2	359.043	AB_up	-3.49176	0.380414	-9.17885	4.35726e-20	9.38545e-19	cinnamoyl-CoA reductase-like SNL6	A_up	B_up	Lide594_c0_seq1
Qrob_T0476050.2	1241.6	AB_up	-1.61336	0.175805	-9.177	4.43253e-20	9.53886e-19	serine/threonine-protein phosphatase bsl3	A_up	B_up	Lide1202_c0_seq1
Qrob_T0546850.2	65.3548	AB_up	-4.04185	0.440465	-9.17632	4.46065e-20	9.58186e-19	glutamine synthetase nodule isozyme	A_up	B_up	Lide33_c0_seq1
Qrob_T0124840.2	530.768	AB_up	-1.08643	0.118424	-9.17405	4.55562e-20	9.77692e-19	calcium-transporting ATPase 4, endoplasmic reticulum-type-like	A_up	B_up	Lide2281_c0_seq1
Qrob_T0522820.2	1492.05	AB_up	-1.2016	0.131039	-9.16984	4.73743e-20	1.01579e-18	ran-binding protein 1 homolog a-like	A_up	B_up	Lide730_c0_seq1
Qrob_T0710360.2	80.911	AB_up	-4.53615	0.494691	-9.16966	4.74529e-20	1.01655e-18	salicylic acid-binding protein 2-like	A_up	B_up	#N/A
Qrob_T0562340.2	183.613	AB_up	-1.70171	0.185622	-9.16763	4.83519e-20	1.03486e-18	UDP-galactose transporter 2-like	A_up	B_up	Lide8738_c0_seq1
Qrob_T0216650.2	152.257	AB_up	-2.5752	0.280981	-9.16505	4.95244e-20	1.05899e-18	solute carrier family 25 member 44-like	A_up	B_up	Lide19228_c0_seq1
Qrob_T0632810.2	1352.17	AB_up	-2.07848	0.226819	-9.16362	5.01869e-20	1.07219e-18	SNAP25 homologous protein SNAP33-like	A_up	B_up	Lide5098_c0_seq1
Qrob_T0266410.2	7.89638	AB_up	-3.81876	0.416743	-9.16333	5.03189e-20	1.07306e-18	UPF0481 protein At3g47200-like	A_up	B_up	#N/A
Qrob_T0325460.2	40.1484	AB_up	-5.0891	0.555435	-9.16237	5.07717e-20	1.08174e-18	salicylic acid-binding protein 2-like	A_up	B_up	#N/A
Qrob_T0483970.2	466.599	AB_up	-2.71676	0.296692	-9.15682	5.34491e-20	1.13775e-18	L-aspartate oxidase, chloroplastic	A_up	B_up	Lide8215_c0_seq1
Qrob_T0257560.2	742.034	AB_up	-2.95267	0.322698	-9.14996	5.69527e-20	1.21014e-18	scarecrow-like protein 21	A_up	B_up	Lide7478_c1_seq1
Qrob_T0759390.2	328.946	AB_up	-3.01626	0.329721	-9.1479	5.80493e-20	1.23233e-18	glucan endo-1,3-beta-glucosidase 11	A_up	B_up	Lide4550_c0_seq1
Qrob_T0634260.2	112.746	AB_up	-3.97947	0.435035	-9.14746	5.82865e-20	1.23625e-18	ACT domain-containing protein ACR6-like	A_up	B_up	Lide43913_c0_seq1
Qrob_T0156600.2	20.6714	AB_up	-8.0512	0.880712	-9.14169	6.14837e-20	1.30172e-18	B3 domain-containing protein At2g33720-like	A_up	B_up	#N/A
Qrob_T0015880.2	78.5516	AB_up	-6.27441	0.686468	-9.14014	6.23697e-20	1.31929e-18	probable aldo-keto reductase 1	A_up	B_up	#N/A
Qrob_T0688780.2	150.338	AB_up	-2.03023	0.222132	-9.13977	6.25868e-20	1.32269e-18	ring-h2 finger protein atl13	A_up	B_up	Lide10203_c1_seq1
Qrob_T0740600.2	223.883	AB_up	-4.5287	0.495535	-9.13902	6.30234e-20	1.32953e-18	probable flavin-containing monooxygenase 1	A_up	B_up	Lide25835_c0_seq1
Qrob_T0094540.2	650.803	AB_up	-3.43666	0.376072	-9.1383	6.34426e-20	1.33718e-18	caffeic acid 3-o-methyltransferase	A_up	B_up	Lide5273_c0_seq1
Qrob_T0505320.2	147.794	AB_up	-3.1859	0.348646	-9.13791	6.36709e-20	1.34079e-18	probable endo-1,3(4)-beta-glucanase ARB_01444	A_up	B_up	Lide24496_c0_seq1
Qrob_T0070870.2	3558.25	AB_up	-1.47466	0.16147	-9.13273	6.67921e-20	1.40401e-18	transmembrane 9 superfamily member 10	A_up	B_up	Lide705_c0_seq1
Qrob_T0568740.2	395.374	AB_up	-3.71235	0.406528	-9.13183	6.73532e-20	1.41454e-18	endo-1,3;1,4-beta-D-glucanase-like isoform X2	A_up	B_up	#N/A
Qrob_T0104360.2	249.144	AB_up	-3.13172	0.342991	-9.13062	6.8109e-20	1.42914e-18	putative F-box protein PP2-B12 isoform X2	A_up	B_up	Lide17500_c0_seq1
Qrob_T0472300.2	25.4835	AB_up	-7.9758	0.873996	-9.12567	7.12952e-20	1.49333e-18	UDP-galactose transporter 2-like	A_up	B_up	#N/A
Qrob_T0256630.2	106.464	AB_up	-5.86213	0.642395	-9.12543	7.14519e-20	1.49528e-18	glutathione S-transferase U8-like	A_up	B_up	#N/A
Qrob_T0369670.2	52.8698	AB_up	-4.10974	0.450392	-9.1248	7.18698e-20	1.50269e-18	potassium channel akt1	A_up	B_up	Lide45194_c0_seq1
Qrob_T0071350.2	260.349	AB_up	-2.784	0.305115	-9.12444	7.21097e-20	1.50637e-18	calmodulin-binding protein 60 E-like	A_up	B_up	Lide17251_c0_seq1
Qrob_T0160910.2	227.831	AB_up	-1.56621	0.171689	-9.12237	7.35025e-20	1.5341e-18	mannose-6-phosphate isomerase 1-like	A_up	B_up	Lide9876_c0_seq1
Qrob_T0697610.2	669.601	AB_up	-1.87517	0.205571	-9.12178	7.38974e-20	1.53962e-18	probable ribose-5-phosphate isomerase 2	A_up	B_up	Lide4074_c0_seq1
Qrob_T0564860.2	367.748	AB_up	-1.41427	0.155088	-9.11915	7.57176e-20	1.57614e-18	E3 ubiquitin-protein ligase At1g63170	A_up	B_up	Lide2776_c1_seq1
Qrob_T0247560.2	176.459	AB_up	-5.28486	0.579603	-9.11805	7.64854e-20	1.59072e-18	U-box domain-containing protein 21-like	A_up	B_up	Lide28004_c0_seq1
Qrob_T0399260.2	211.466	AB_up	-8.90211	0.976745	-9.11406	7.93541e-20	1.64747e-18	cytochrome p450 81e8	#N/A	B_up	#N/A
Qrob_T0313720.2	50.3525	AB_up	-5.26735	0.578093	-9.11159	8.11814e-20	1.68392e-18	putative calcium-transporting atpase 13, plasma membrane-type	A_up	B_up	#N/A
Qrob_T0118240.2	685.881	AB_up	-1.98998	0.218471	-9.10866	8.34066e-20	1.72856e-18	protein transport protein Sec61 subunit beta-like	A_up	B_up	Lide977_c0_seq1
Qrob_T0601450.2	315.058	AB_up	-1.13464	0.124591	-9.10695	8.47337e-20	1.75144e-18	heterogeneous nuclear ribonucleoprotein 1-like	A_up	B_up	Lide11945_c0_seq1
Qrob_T0557650.2	21.5562	AB_up	-7.86248	0.863528	-9.10507	8.62115e-20	1.78042e-18	expansin-like B1	A_up	B_up	#N/A
Qrob_T0336780.2	967.966	AB_up	-0.83792	0.0920558	-9.10231	8.8434e-20	1.82472e-18	Zinc finger CCHC domain-containing protein 8	A_up	B_up	Lide6228_c0_seq1
Qrob_T0271250.2	8.48134	AB_up	-7.01886	0.771203	-9.10118	8.93582e-20	1.84217e-18	Plastocyanin-like protein	A_up	B_up	#N/A
Qrob_T0085390.2	162.482	AB_up	-4.10531	0.451403	-9.09456	9.4969e-20	1.95442e-18	uncharacterized protein LOC112018825	A_up	B_up	#N/A
Qrob_T0313900.2	11.302	AB_up	-5.39481	0.593204	-9.09436	9.51417e-20	1.95626e-18	meiotic recombination protein DMC1 homolog	A_up	B_up	#N/A
Qrob_T0282080.2	953.45	AB_up	-1.06635	0.117309	-9.09009	9.89544e-20	2.03111e-18	probable histone H2A variant 3	A_up	B_up	Lide1346_c0_seq1
Qrob_T0380900.2	464.425	AB_up	-3.06608	0.337372	-9.08814	1.00751e-19	2.06619e-18	acidic endochitinase-like	A_up	B_up	Lide8315_c0_seq1
Qrob_T0489930.2	217.798	AB_up	-2.23753	0.246245	-9.08658	1.02201e-19	2.0941e-18	protein EMBRYO SAC DEVELOPMENT ARREST 30	A_up	B_up	#N/A
Qrob_T0608690.2	6159.6	AB_up	-1.12279	0.123568	-9.08643	1.02348e-19	2.09529e-18	phosphoenolpyruvate carboxylase, housekeeping isozyme	A_up	B_up	Lide897_c1_seq1
Qrob_T0297560.2	854.19	AB_up	-2.31547	0.254902	-9.08377	1.04874e-19	2.14513e-18	cytochrome b561, DM13 and DOMON domain-containing protein At5g54830	A_up	B_up	Lide8460_c0_seq1
Qrob_T0516400.2	1016.21	AB_up	-2.03078	0.223581	-9.08299	1.05631e-19	2.15875e-18	nadph--cytochrome p450 reductase 2	A_up	B_up	Lide162_c0_seq2
Qrob_T0190290.2	740.561	AB_up	-3.06914	0.337935	-9.08203	1.06567e-19	2.17598e-18	12-oxophytodienoate reductase 2	A_up	B_up	Lide1210_c0_seq1
Qrob_T0131460.2	96.7873	AB_up	-6.88746	0.759277	-9.07108	1.17848e-19	2.40424e-18	UPF0496 protein At1g20180	A_up	B_up	#N/A
Qrob_T0240740.2	87.547	AB_up	-1.0173	0.112157	-9.07033	1.18657e-19	2.41656e-18	SEC14-like protein	A_up	B_up	#N/A
Qrob_T0736560.2	53.7387	AB_up	-4.71249	0.519924	-9.0638	1.25988e-19	2.56144e-18	hypothetical protein CFP56_57813	A_up	B_up	#N/A
Qrob_T0641470.2	27.0279	AB_up	-5.64496	0.622828	-9.06343	1.26414e-19	2.56787e-18	rust resistance kinase Lr10-like isoform X1	A_up	B_up	Lide29676_c0_seq1
Qrob_T0480510.2	80.3499	AB_up	-2.88938	0.318846	-9.06199	1.28094e-19	2.59975e-18	uncharacterized membrane protein At3g27390 isoform X2	A_up	B_up	Lide40989_c0_seq1
Qrob_T0316630.2	397.536	AB_up	-2.47734	0.273405	-9.06107	1.29178e-19	2.61949e-18	reticuline oxidase-like protein	A_up	B_up	#N/A
Qrob_T0071150.2	23982.6	AB_up	-2.36408	0.260982	-9.05841	1.32371e-19	2.67964e-18	cbl-interacting serine/threonine-protein kinase 6	A_up	B_up	#N/A
Qrob_T0318430.2	161.495	AB_up	-6.71289	0.741157	-9.05731	1.33703e-19	2.70426e-18	UPF0114 domain-containing protein	A_up	B_up	Lide150_c0_seq1
Qrob_T0153980.2	1579.44	AB_up	-9.39964	1.03862	-9.0501	1.4284e-19	2.8866e-18	pectinesterase 2	A_up	B_up	#N/A
Qrob_T0457410.2	1146.2	AB_up	-1.71567	0.18958	-9.04986	1.43149e-19	2.89036e-18	alpha-galactosidase 3	A_up	B_up	Lide9875_c0_seq1
Qrob_T0013040.2	480.024	AB_up	-2.11021	0.233199	-9.04896	1.44335e-19	2.91181e-18	Mucin-5AC like	A_up	B_up	Lide2975_c0_seq1
Qrob_T0430280.2	13.2726	AB_up	-3.37291	0.372776	-9.04808	1.45502e-19	2.93284e-18	Membrane insertase YidC	A_up	B_up	Lide21064_c0_seq1
Qrob_T0032590.2	348.591	AB_up	-1.9099	0.211164	-9.04462	1.50185e-19	3.02464e-18	ADP-ribosylation factor 1-like	A_up	B_up	Lide3645_c0_seq1
Qrob_T0030290.2	258.744	AB_up	-1.22743	0.135738	-9.04263	1.52943e-19	3.07492e-18	protein LSM12 homolog	A_up	B_up	Lide3545_c0_seq2
Qrob_T0423780.2	761.008	AB_up	-6.13698	0.679088	-9.03708	1.60909e-19	3.23231e-18	chitotriosidase-1-like	A_up	B_up	Lide7213_c0_seq1
Qrob_T0500160.2	299.041	AB_up	-3.48747	0.385944	-9.0362	1.62215e-19	3.25577e-18	phytosulfokine receptor 1	A_up	B_up	Lide33502_c0_seq1
Qrob_T0064150.2	708.679	AB_up	-1.52376	0.168693	-9.03278	1.67368e-19	3.35634e-18	probable polyamine oxidase 4	A_up	B_up	Lide10249_c0_seq1
Qrob_T0291840.2	86.7748	AB_up	-5.72593	0.633923	-9.03254	1.67737e-19	3.36088e-18	probable galactinol--sucrose galactosyltransferase 5	A_up	B_up	Lide18870_c0_seq1
Qrob_T0298030.2	721.53	AB_up	-1.16355	0.128881	-9.02805	1.74759e-19	3.4986e-18	heterogeneous nuclear ribonucleoprotein 1	A_up	B_up	Lide1141_c0_seq1
Qrob_T0254190.2	1600.95	AB_up	-1.18098	0.130823	-9.02727	1.76e-19	3.52045e-18	DNA-binding protein S1FA-like	A_up	B_up	Lide1112_c0_seq1
Qrob_T0463770.2	818.596	AB_up	-1.18603	0.131391	-9.02675	1.76838e-19	3.53421e-18	26S proteasome non-ATPase regulatory subunit 4 homolog	A_up	B_up	Lide3763_c0_seq1
Qrob_T0206980.2	64.1849	AB_up	-3.72644	0.412971	-9.02348	1.82204e-19	3.63837e-18	amino acid transporter AVT6A-like	A_up	B_up	#N/A
Qrob_T0371780.2	292.385	AB_up	-2.31227	0.256283	-9.02233	1.84131e-19	3.67373e-18	amino-acid permease BAT1 homolog	A_up	B_up	Lide9607_c0_seq1
Qrob_T0492200.2	30.049	AB_up	-5.11408	0.566853	-9.02187	1.84902e-19	3.68598e-18	---NA---	A_up	B_up	Lide4789_c0_seq2
Qrob_T0563460.2	279.791	AB_up	-5.31792	0.589654	-9.01872	1.90297e-19	3.78392e-18	putative phospholipid-transporting ATPase 9	A_up	B_up	#N/A
Qrob_T0349710.2	10549.1	AB_up	-2.77156	0.307343	-9.01781	1.91887e-19	3.81232e-18	endochitinase 2-like	A_up	B_up	#N/A
Qrob_T0502410.2	394.728	AB_up	-2.64405	0.293215	-9.01744	1.92532e-19	3.8219e-18	protein STAY-GREEN, chloroplastic-like	A_up	B_up	Lide8637_c0_seq1
Qrob_T0511140.2	1325.48	AB_up	-2.09723	0.232702	-9.01249	2.01438e-19	3.98191e-18	CBL-interacting protein kinase 2-like	A_up	B_up	Lide1103_c0_seq1
Qrob_T0327530.2	6047.2	AB_up	-2.52404	0.28006	-9.01251	2.01402e-19	3.98191e-18	putative polyubiquitin	A_up	B_up	#N/A
Qrob_T0057230.2	1071.11	AB_up	-1.62461	0.180309	-9.01013	2.05818e-19	4.05827e-18	pyruvate dehydrogenase E1 component subunit alpha-1, mitochondrial	A_up	B_up	#N/A
Qrob_T0352890.2	32.0629	AB_up	-6.51499	0.723129	-9.00944	2.07109e-19	4.08031e-18	probable serine/threonine-protein kinase PBL28	A_up	B_up	#N/A
Qrob_T0626050.2	1645.59	AB_up	-1.14111	0.126669	-9.00863	2.08652e-19	4.10726e-18	cyclin-B1-2-like	A_up	B_up	Lide787_c0_seq1
Qrob_T0067280.2	430.517	AB_up	-1.77336	0.19693	-9.00506	2.15557e-19	4.23965e-18	1-aminocyclopropane-1-carboxylate oxidase homolog 4-like	A_up	B_up	#N/A
Qrob_T0586450.2	149.432	AB_up	-1.91701	0.212956	-9.0019	2.21845e-19	4.35967e-18	protein ENHANCED DISEASE RESISTANCE 2-like isoform X1	A_up	B_up	Lide13938_c0_seq1
Qrob_T0565350.2	262.989	AB_up	-2.04946	0.227826	-8.99574	2.34637e-19	4.59956e-18	sphingosine kinase 1 isoform X1	A_up	B_up	Lide13039_c0_seq1
Qrob_T0243840.2	1877.78	AB_up	-1.18178	0.131394	-8.9942	2.37961e-19	4.65426e-18	pyruvate dehydrogenase e1 component subunit beta-1, mitochondrial	A_up	B_up	Lide96_c0_seq1
Qrob_T0275420.2	1194.85	AB_up	-5.6899	0.632621	-8.99417	2.38021e-19	4.65426e-18	carboxylesterase 1-like	A_up	B_up	#N/A
Qrob_T0593960.2	47.251	AB_up	-5.1944	0.57812	-8.98498	2.58773e-19	5.05585e-18	benzyl alcohol O-benzoyltransferase-like	A_up	B_up	#N/A
Qrob_T0049210.2	693.275	AB_up	-2.34499	0.261137	-8.97993	2.7095e-19	5.28498e-18	probable protein phosphatase 2C 9	A_up	B_up	#N/A
Qrob_T0567430.2	1527.83	AB_up	-2.46708	0.274824	-8.97694	2.78408e-19	5.42597e-18	eukaryotic peptide chain release factor subunit 1-3-like	A_up	B_up	#N/A
Qrob_T0509660.2	168.414	AB_up	-5.74092	0.639648	-8.97512	2.83042e-19	5.50262e-18	hydroquinone glucosyltransferase-like	A_up	B_up	Lide20810_c0_seq1
Qrob_T0340870.2	157.952	AB_up	-2.30306	0.256604	-8.97512	2.83041e-19	5.50262e-18	dof zinc finger protein DOF1.4-like	A_up	B_up	Lide20916_c0_seq1
Qrob_T0019970.2	539.906	AB_up	-2.82674	0.315018	-8.97325	2.87879e-19	5.59202e-18	serine/threonine protein phosphatase 2A 57 kDa regulatory subunit B' theta isoform-like	A_up	B_up	Lide15489_c0_seq1
Qrob_T0640980.2	72.4156	AB_up	-4.79687	0.534716	-8.97086	2.942e-19	5.70071e-18	caffeic acid 3-O-methyltransferase	A_up	B_up	#N/A
Qrob_T0589790.2	1779.28	AB_up	-1.04257	0.116225	-8.97032	2.95652e-19	5.72411e-18	ras-related protein Rab7	A_up	B_up	Lide1775_c1_seq1
Qrob_T0670780.2	6721.5	AB_up	-3.51252	0.391613	-8.96939	2.98171e-19	5.76816e-18	probable galactinol--sucrose galactosyltransferase 6 isoform X2	A_up	B_up	Lide57_c0_seq1
Qrob_T0692280.2	71.2334	AB_up	-3.04263	0.339372	-8.96547	3.08953e-19	5.96692e-18	acidic endochitinase-like	A_up	B_up	Lide8315_c0_seq1
Qrob_T0234500.2	341.497	AB_up	-6.41131	0.715368	-8.96225	3.18105e-19	6.13865e-18	GDSL esterase/lipase 1-like	A_up	B_up	#N/A
Qrob_T0216640.2	557.724	AB_up	-1.96286	0.219043	-8.96109	3.21484e-19	6.19877e-18	ADP-ribosylation factor-like isoform X1	A_up	B_up	Lide3645_c0_seq1
Qrob_T0096050.2	583.488	AB_up	-2.952	0.32945	-8.9604	3.2351e-19	6.23273e-18	ABC transporter B family member 11-like	A_up	B_up	Lide1659_c0_seq1
Qrob_T0594350.2	499.616	AB_up	-2.54729	0.284561	-8.95165	3.50216e-19	6.73071e-18	beta-carotene hydroxylase 2, chloroplastic-like	A_up	B_up	Lide4281_c0_seq1
Qrob_T0767660.2	1247.21	AB_up	-3.36243	0.375933	-8.94421	3.74636e-19	7.19417e-18	probable protein phosphatase 2C 25	A_up	B_up	Lide9473_c0_seq1
Qrob_T0057930.2	749.917	AB_up	-2.62838	0.29391	-8.9428	3.79426e-19	7.28021e-18	mitogen-activated protein kinase kinase 5-like	A_up	B_up	Lide8115_c0_seq1
Qrob_T0496590.2	1084.5	AB_up	-0.867443	0.0970117	-8.94163	3.83461e-19	7.35165e-18	probable ADP-ribosylation factor GTPase-activating protein AGD6	A_up	B_up	Lide1880_c0_seq1
Qrob_T0426030.2	422.55	AB_up	-0.957739	0.107123	-8.94058	3.87132e-19	7.41599e-18	Zinc finger AN1 and C2H2 domain-containing stress-associated protein 16	A_up	B_up	Lide7262_c0_seq1
Qrob_T0202320.2	1484.85	AB_up	-3.62312	0.40526	-8.94023	3.88367e-19	7.43359e-18	NAC transcription factor 29	A_up	B_up	Lide13847_c0_seq1
Qrob_T0502910.2	64.5443	AB_up	-2.50472	0.280222	-8.93833	3.95082e-19	7.55598e-18	probable ADP,ATP carrier protein At5g56450	A_up	B_up	Lide17033_c0_seq3
Qrob_T0015900.2	192.993	AB_up	-5.1501	0.576306	-8.9364	4.02062e-19	7.68323e-18	probable aldo-keto reductase 1	A_up	B_up	#N/A
Qrob_T0484170.2	4755.02	AB_up	-2.32873	0.260749	-8.93089	4.2259e-19	8.06897e-18	formate dehydrogenase, mitochondrial	A_up	B_up	#N/A
Qrob_T0247390.2	82.4125	AB_up	-2.81489	0.315243	-8.92926	4.28857e-19	8.182e-18	Nucleotide-diphospho-sugar transferase	A_up	B_up	Lide7340_c0_seq1
Qrob_T0185750.2	12.3804	AB_up	-2.59951	0.291193	-8.9271	4.37307e-19	8.33645e-18	wall-associated receptor kinase-like 10	A_up	B_up	#N/A
Qrob_T0730700.2	275.563	AB_up	-10.2646	1.14995	-8.9261	4.41301e-19	8.40578e-18	patatin-like protein 2	A_up	B_up	#N/A
Qrob_T0174340.2	47.2432	AB_up	-9.37825	1.05072	-8.92558	4.43382e-19	8.43179e-18	sugar transport protein 10-like	A_up	B_up	#N/A
Qrob_T0437660.2	961.585	AB_up	-6.24873	0.700323	-8.92263	4.55328e-19	8.64499e-18	LOB domain-containing protein 1-like	A_up	B_up	Lide9966_c0_seq1
Qrob_T0314990.2	94.1605	AB_up	-3.6125	0.404878	-8.92244	4.56137e-19	8.65337e-18	thaumatin-like protein 1	A_up	B_up	Lide246_c1_seq4
Qrob_T0494370.2	557.86	AB_up	-2.38009	0.266809	-8.92056	4.63932e-19	8.79417e-18	beta-amyrin synthase	A_up	B_up	Lide1247_c1_seq11
Qrob_T0742350.2	1817.16	AB_up	-1.74837	0.196091	-8.91607	4.83126e-19	9.15062e-18	sh3 domain-containing protein	A_up	B_up	Lide3907_c0_seq2
Qrob_T0044970.2	1420.21	AB_up	-2.68079	0.300744	-8.91385	4.92891e-19	9.32808e-18	REF/SRPP-like protein At3g05500	A_up	B_up	Lide9102_c0_seq1
Qrob_T0201730.2	114.018	AB_up	-2.08545	0.234017	-8.91154	5.03299e-19	9.50977e-18	uncharacterized acetyltransferase At3g50280-like	A_up	B_up	Lide6964_c0_seq1
Qrob_T0178470.2	2571.68	AB_up	-1.6214	0.182006	-8.90851	5.17243e-19	9.76539e-18	Ole e 2 allergen	A_up	B_up	Lide277_c0_seq1
Qrob_T0115630.2	58.7092	AB_up	-3.0462	0.342027	-8.90634	5.27454e-19	9.9502e-18	transcription repressor MYB5-like	A_up	B_up	Lide35272_c0_seq1
Qrob_T0711470.2	698.394	AB_up	-1.26505	0.142119	-8.90136	5.51649e-19	1.039e-17	probable alkaline/neutral invertase B	A_up	B_up	Lide2719_c1_seq1
Qrob_T0361720.2	6279.14	AB_up	-2.05699	0.231104	-8.9007	5.54954e-19	1.04439e-17	polyubiquitin-A isoform X2	A_up	B_up	Lide40_c0_seq1
Qrob_T0701880.2	1184.49	AB_up	-6.34206	0.712852	-8.89674	5.75113e-19	1.08146e-17	protein MOTHER of FT and TFL1-like	A_up	B_up	Lide4050_c1_seq1
Qrob_T0035730.2	201.268	AB_up	-2.06037	0.231736	-8.89104	6.05375e-19	1.13655e-17	3-ketoacyl-CoA thiolase 2, peroxisomal	A_up	B_up	Lide1195_c1_seq1
Qrob_T0071180.2	249.764	AB_up	-1.93468	0.217625	-8.88999	6.11171e-19	1.14652e-17	transcription factor bHLH66-like	A_up	B_up	Lide119_c0_seq2
Qrob_T0370950.2	373.312	AB_up	-4.0908	0.46018	-8.88957	6.13475e-19	1.14901e-17	NAC domain-containing protein 92-like	A_up	B_up	Lide18976_c0_seq1
Qrob_T0104180.2	2335.02	AB_up	-0.826417	0.0929761	-8.88849	6.19465e-19	1.15931e-17	mitochondrial outer membrane protein porin of 36 kDa	A_up	B_up	#N/A
Qrob_T0077910.2	537.462	AB_up	-1.05307	0.118508	-8.88608	6.33042e-19	1.1819e-17	vacuolar protein sorting-associated protein 24 homolog 1-like	A_up	B_up	Lide5307_c0_seq4
Qrob_T0425690.2	351.877	AB_up	-3.48863	0.392608	-8.88577	6.34824e-19	1.18428e-17	pathogenesis-related protein PR-4-like	A_up	B_up	Lide17655_c0_seq1
Qrob_T0391640.2	97.9821	AB_up	-3.67218	0.413366	-8.88362	6.4719e-19	1.20625e-17	protein LURP-one-related 10-like	A_up	B_up	Lide30590_c0_seq1
Qrob_T0189040.2	147.942	AB_up	-2.66819	0.3004	-8.88213	6.55931e-19	1.21979e-17	lipase-like PAD4	A_up	B_up	Lide12778_c0_seq1
Qrob_T0223780.2	146.62	AB_up	-3.56776	0.401686	-8.88196	6.56947e-19	1.22072e-17	dehydration-responsive element-binding protein 2A-like isoform X2	A_up	B_up	Lide21309_c0_seq1
Qrob_T0438090.2	249.201	AB_up	-5.61864	0.632628	-8.88143	6.60045e-19	1.22551e-17	EEIG1/EHBP1 N-terminal domain protein	A_up	B_up	Lide43015_c0_seq1
Qrob_T0147850.2	475.158	AB_up	-1.73187	0.195048	-8.8792	6.73452e-19	1.24941e-17	mitochondrial import inner membrane translocase subunit TIM23-2-like	A_up	B_up	Lide2991_c0_seq1
Qrob_T0723320.2	181.282	AB_up	-2.01774	0.227252	-8.87886	6.75488e-19	1.25221e-17	bsd domain-containing protein 1	A_up	B_up	Lide12018_c1_seq2
Qrob_T0279400.2	2141.5	AB_up	-2.69419	0.303465	-8.8781	6.80114e-19	1.25979e-17	long chain acyl-CoA synthetase 6, peroxisomal-like	A_up	B_up	Lide4259_c1_seq5
Qrob_T0444080.2	103.544	AB_up	-5.15017	0.580142	-8.87743	6.84252e-19	1.26646e-17	carboxylesterase 1-like	A_up	B_up	#N/A
Qrob_T0112740.2	767.217	AB_up	-2.88679	0.325249	-8.87563	6.95394e-19	1.28555e-17	trehalose-phosphate phosphatase A	A_up	B_up	Lide18123_c0_seq2
Qrob_T0546630.2	1166.68	AB_up	-1.39851	0.157568	-8.87559	6.95659e-19	1.28555e-17	heat shock 70 kDa protein 17	A_up	B_up	Lide5255_c0_seq1
Qrob_T0057490.2	247.786	AB_up	-4.16775	0.469625	-8.87463	7.01661e-19	1.29461e-17	IAA-amino acid hydrolase ILR1-like 1	A_up	B_up	Lide16595_c0_seq1
Qrob_T0081750.2	3994.72	AB_up	-1.9713	0.222127	-8.87465	7.01567e-19	1.29461e-17	thaumatin-like protein 1	A_up	B_up	Lide2695_c0_seq1
Qrob_T0585330.2	1908.41	AB_up	-0.777985	0.0876859	-8.87241	7.15772e-19	1.31961e-17	dolichyl-diphosphooligosaccharide--protein glycosyltransferase subunit STT3B	A_up	B_up	Lide3482_c0_seq1
Qrob_T0387520.2	12.6817	AB_up	-3.97848	0.448439	-8.87185	7.19375e-19	1.32521e-17	CBS domain-containing protein CBSX3, mitochondrial	A_up	B_up	Lide36563_c0_seq1
Qrob_T0461000.2	147.163	AB_up	-8.09732	0.913016	-8.86876	7.39676e-19	1.36155e-17	pathogenesis-related protein 1	A_up	B_up	#N/A
Qrob_T0065230.2	165.923	AB_up	-2.87258	0.323965	-8.86694	7.51806e-19	1.3828e-17	U-box domain-containing protein 35	A_up	B_up	Lide12252_c0_seq1
Qrob_T0004330.2	834.991	AB_up	-2.69958	0.30449	-8.86592	7.58754e-19	1.39448e-17	probable inositol transporter 2	A_up	B_up	#N/A
Qrob_T0311000.2	101.087	AB_up	-4.19097	0.473051	-8.85946	8.04033e-19	1.4754e-17	nudix hydrolase 15, mitochondrial	A_up	B_up	Lide13525_c0_seq1
Qrob_T0656450.2	2416.79	AB_up	-1.07841	0.121753	-8.85738	8.19198e-19	1.49855e-17	OBERON-like protein	A_up	B_up	Lide2389_c0_seq1
Qrob_T0280480.2	40.7266	AB_up	-9.41521	1.06321	-8.85548	8.33215e-19	1.52077e-17	Ethylene-responsive transcription factor ERF098	A_up	B_up	#N/A
Qrob_T0768170.2	74.6841	AB_up	-3.87721	0.437967	-8.85274	8.53969e-19	1.55732e-17	Coatomer beta subunit	A_up	B_up	#N/A
Qrob_T0690980.2	1994.77	AB_up	-1.27851	0.144442	-8.85139	8.64381e-19	1.57509e-17	translocon-associated protein subunit beta	A_up	B_up	Lide638_c0_seq1
Qrob_T0359980.2	166.628	AB_up	-2.92198	0.330197	-8.8492	8.81464e-19	1.60497e-17	phosphoglycerate mutase-like protein at74	A_up	B_up	Lide19903_c0_seq1
Qrob_T0504150.2	211.798	AB_up	-1.48516	0.16788	-8.84655	9.02652e-19	1.64101e-17	transmembrane protein 8b	A_up	B_up	Lide9575_c0_seq1
Qrob_T0254470.2	8720.95	AB_up	-2.57579	0.29124	-8.8442	9.21872e-19	1.67466e-17	putative polyubiquitin	A_up	B_up	#N/A
Qrob_T0498510.2	26.6432	AB_up	-4.88776	0.552751	-8.84261	9.35115e-19	1.69741e-17	isoflavone reductase-like protein	A_up	B_up	#N/A
Qrob_T0495900.2	803.628	AB_up	-3.06605	0.346805	-8.84083	9.50093e-19	1.72327e-17	calmodulin-like protein 3	A_up	B_up	Lide1862_c0_seq1
Qrob_T0484180.2	11517.5	AB_up	-2.30831	0.261105	-8.84053	9.52622e-19	1.72653e-17	formate dehydrogenase, mitochondrial	A_up	B_up	Lide634_c0_seq1
Qrob_T0093060.2	747.217	AB_up	-1.3128	0.148546	-8.83763	9.77721e-19	1.77065e-17	adenylate kinase 4	A_up	B_up	Lide2279_c0_seq1
Qrob_T0219420.2	668.751	AB_up	-2.1796	0.24663	-8.83752	9.78679e-19	1.77102e-17	Water stress and hypersensitive response domain containing protein	A_up	B_up	Lide4019_c0_seq2
Qrob_T0620020.2	888.728	AB_up	-1.13195	0.12811	-8.83581	9.93794e-19	1.79562e-17	vacuolar protein sorting-associated protein 27	A_up	B_up	Lide10490_c0_seq1
Qrob_T0640950.2	329.95	AB_up	-4.92601	0.557652	-8.83348	1.01469e-18	1.83056e-17	caffeic acid 3-O-methyltransferase	A_up	B_up	#N/A
Qrob_T0438180.2	52417.3	AB_up	-2.56324	0.290232	-8.83169	1.03109e-18	1.8573e-17	polyubiquitin 3	A_up	B_up	Lide21_c2_seq1
Qrob_T0430580.2	1155.33	AB_up	-1.77985	0.201666	-8.82574	1.08737e-18	1.95718e-17	CBS domain-containing protein CBSX1, chloroplastic-like	A_up	B_up	Lide863_c0_seq1
Qrob_T0590770.2	182.122	AB_up	-5.11524	0.579693	-8.82403	1.10409e-18	1.98575e-17	casp-like protein 4a4	A_up	B_up	#N/A
Qrob_T0446540.2	541.37	AB_up	-3.47142	0.393478	-8.82241	1.1202e-18	2.01306e-17	probable polyol transporter 4	A_up	B_up	Lide7532_c0_seq1
Qrob_T0455340.2	2815.13	AB_up	-2.05045	0.232441	-8.82139	1.13048e-18	2.02858e-17	UDP-glucose iridoid glucosyltransferase-like	A_up	B_up	Lide2915_c1_seq1
Qrob_T0142830.2	42.5347	AB_up	-3.19195	0.362024	-8.81695	1.17618e-18	2.10897e-17	pentatricopeptide repeat-containing protein At4g21065-like	A_up	B_up	#N/A
Qrob_T0713190.2	127.935	AB_up	-6.26704	0.710853	-8.81622	1.18387e-18	2.12114e-17	major allergen Pru ar 1-like	A_up	B_up	Lide14782_c0_seq1
Qrob_T0070880.2	426.39	AB_up	-1.39599	0.158348	-8.81598	1.18648e-18	2.1242e-17	early nodulin-12a	A_up	B_up	Lide7528_c0_seq1
Qrob_T0289880.2	91.3522	AB_up	-3.43421	0.389668	-8.81317	1.21655e-18	2.17473e-17	alcohol dehydrogenase 1	A_up	B_up	Lide1734_c0_seq1
Qrob_T0728960.2	28.4203	AB_up	-2.82023	0.320011	-8.8129	1.21945e-18	2.17826e-17	syntaxin-132-like isoform X2	A_up	B_up	Lide9556_c1_seq1
Qrob_T0745300.2	163.54	AB_up	-10.0143	1.13672	-8.80976	1.25416e-18	2.23858e-17	---NA---	A_up	B_up	#N/A
Qrob_T0352220.2	1874.5	AB_up	-5.00519	0.568347	-8.80658	1.29026e-18	2.30125e-17	laccase-1	A_up	B_up	Lide8454_c0_seq1
Qrob_T0199270.2	370.159	AB_up	-3.4652	0.393918	-8.79676	1.40819e-18	2.504e-17	protein SRC2 homolog	A_up	B_up	Lide11029_c0_seq1
Qrob_T0236110.2	135.278	AB_up	-2.55933	0.29094	-8.79678	1.40796e-18	2.504e-17	MENTAL domain containing protein	A_up	B_up	Lide11841_c0_seq1
Qrob_T0058290.2	720.921	AB_up	-3.93185	0.447057	-8.79497	1.43082e-18	2.54232e-17	4-coumarate--CoA ligase 1-like	A_up	B_up	Lide2392_c0_seq1
Qrob_T0723310.2	3070.83	AB_up	-1.30091	0.14792	-8.79467	1.43464e-18	2.54719e-17	BI1-like protein	A_up	B_up	Lide916_c0_seq1
Qrob_T0000930.2	475.652	AB_up	-0.701044	0.0797179	-8.79406	1.44247e-18	2.55916e-17	GDT1-like protein 4	A_up	B_up	Lide6450_c0_seq1
Qrob_T0594300.2	1116.74	AB_up	-5.52451	0.628261	-8.79333	1.45192e-18	2.57398e-17	germin-like protein subfamily 1 member 14	A_up	B_up	#N/A
Qrob_T0619040.2	14.2762	AB_up	-7.38951	0.840964	-8.78694	1.53684e-18	2.71839e-17	casparian strip membrane protein 3-like	A_up	B_up	#N/A
Qrob_T0217670.2	32.4957	AB_up	-5.46629	0.622233	-8.78496	1.56415e-18	2.76462e-17	aldose 1-epimerase	A_up	B_up	Lide23373_c0_seq1
Qrob_T0149150.2	834.878	AB_up	-1.82744	0.208053	-8.78353	1.58418e-18	2.79792e-17	BTB/POZ domain-containing protein At5g41330	A_up	B_up	Lide9115_c0_seq1
Qrob_T0125800.2	20958.1	AB_up	-1.74544	0.198777	-8.78089	1.62193e-18	2.8603e-17	cysteine protease RD19A-like	A_up	B_up	Lide355_c0_seq1
Qrob_T0615970.2	1208.05	AB_up	-1.85823	0.211752	-8.77549	1.70168e-18	2.9987e-17	---NA---	A_up	B_up	Lide1803_c0_seq1
Qrob_T0310210.2	833.281	AB_up	-8.81589	1.00494	-8.77259	1.74609e-18	3.07237e-17	GDSL esterase/lipase 1-like	A_up	B_up	Lide41153_c0_seq1
Qrob_T0431390.2	419.519	AB_up	-1.62169	0.184879	-8.77162	1.76119e-18	3.09661e-17	uncharacterized protein LOC112026183	A_up	B_up	Lide6170_c0_seq1
Qrob_T0322910.2	12376.7	AB_up	-1.46752	0.167352	-8.76905	1.80184e-18	3.161e-17	cathepsin b	A_up	B_up	Lide588_c0_seq2
Qrob_T0485210.2	1024.27	AB_up	-5.71291	0.651486	-8.76905	1.80178e-18	3.161e-17	blue copper protein	A_up	B_up	Lide8488_c0_seq1
Qrob_T0301960.2	19.8822	AB_up	-2.8585	0.326115	-8.76532	1.8624e-18	3.26482e-17	ubiquitin-conjugating enzyme e2 7	A_up	B_up	Lide13392_c1_seq1
Qrob_T0107070.2	1640.54	AB_up	-1.74162	0.198699	-8.76512	1.86573e-18	3.26822e-17	bzip transcription factor 53	A_up	B_up	Lide2754_c0_seq1
Qrob_T0236200.2	1946.15	AB_up	-2.21069	0.25226	-8.76356	1.89179e-18	3.30969e-17	clathrin light chain 2	A_up	B_up	Lide2119_c0_seq1
Qrob_T0337460.2	168.577	AB_up	-9.15086	1.0444	-8.76183	1.92107e-18	3.35589e-17	laccase-14-like isoform X3	A_up	B_up	Lide22355_c0_seq1
Qrob_T0682620.2	46.6395	AB_up	-3.79359	0.432969	-8.76181	1.92148e-18	3.35589e-17	pyruvate decarboxylase 2	A_up	B_up	#N/A
Qrob_T0070260.2	228.099	AB_up	-7.89952	0.902054	-8.75726	2.00054e-18	3.48879e-17	germin-like protein subfamily T member 2	A_up	B_up	#N/A
Qrob_T0296280.2	177405	AB_up	-3.95036	0.451151	-8.75618	2.01985e-18	3.51986e-17	dehydrin cor47	A_up	B_up	Lide2817_c0_seq1
Qrob_T0219410.2	40.8173	AB_up	-2.83073	0.323298	-8.75578	2.02703e-18	3.52976e-17	hypothetical protein CFP56_01828	A_up	B_up	Lide11957_c0_seq1
Qrob_T0571040.2	657.141	AB_up	-2.48838	0.284328	-8.75179	2.09989e-18	3.64585e-17	probable calcium-binding protein CML48	A_up	B_up	Lide11548_c0_seq1
Qrob_T0315220.2	808.929	AB_up	-4.13761	0.47281	-8.75111	2.11265e-18	3.6653e-17	arogenate dehydratase/prephenate dehydratase 6, chloroplastic-like	A_up	B_up	Lide2867_c0_seq1
Qrob_T0531710.2	15.2668	AB_up	-5.37386	0.614141	-8.7502	2.12983e-18	3.69238e-17	putative receptor-like protein kinase At4g00960	A_up	B_up	Lide6481_c0_seq1
Qrob_T0126940.2	2703.08	AB_up	-1.24917	0.142771	-8.74943	2.14433e-18	3.71479e-17	26S proteasome regulatory subunit 6B homolog	A_up	B_up	Lide859_c4_seq1
Qrob_T0275430.2	252.573	AB_up	-5.71391	0.653123	-8.7486	2.16023e-18	3.73959e-17	carboxylesterase 1-like	A_up	B_up	#N/A
Qrob_T0591210.2	552.032	AB_up	-1.11916	0.127964	-8.74595	2.21153e-18	3.82557e-17	Proteasome subunit alpha type-2	A_up	B_up	Lide1619_c0_seq1
Qrob_T0528690.2	41.1507	AB_up	-3.20066	0.366054	-8.74367	2.25652e-18	3.90053e-17	polyadenylate-binding protein 3	A_up	B_up	#N/A
Qrob_T0454870.2	2248.18	AB_up	-1.09423	0.125274	-8.73472	2.44256e-18	4.20975e-17	ATP synthase subunit d, mitochondrial	A_up	B_up	Lide396_c0_seq1
Qrob_T0723030.2	44.8014	AB_up	-5.89122	0.674658	-8.73215	2.49881e-18	4.3004e-17	uncharacterized protein LOC112041078	A_up	B_up	Lide29348_c0_seq1
Qrob_T0626340.2	47.1076	AB_up	-9.49941	1.0881	-8.73024	2.54135e-18	4.37042e-17	oleosin 18.2 kDa-like	A_up	B_up	#N/A
Qrob_T0664370.2	676.624	AB_up	-2.05344	0.235274	-8.72786	2.59537e-18	4.46006e-17	COMPASS-like H3K4 histone methylase component WDR5B	A_up	B_up	Lide9921_c0_seq1
Qrob_T0485200.2	385.594	AB_up	-3.86146	0.4426	-8.7245	2.67364e-18	4.58786e-17	blue copper protein-like	A_up	B_up	Lide15959_c0_seq1
Qrob_T0008670.2	32.2516	AB_up	-4.822	0.552715	-8.72421	2.6805e-18	4.59294e-17	probable calcium-binding protein CML16	A_up	B_up	#N/A
Qrob_T0030810.2	254.352	AB_up	-1.26533	0.145135	-8.71827	2.82492e-18	4.83336e-17	equilibrative nucleotide transporter 1	A_up	B_up	Lide6516_c0_seq1
Qrob_T0692050.2	65.6662	AB_up	-2.20734	0.253198	-8.71785	2.83528e-18	4.84757e-17	RNA polymerase beta subunit (chloroplast)	A_up	B_up	#N/A
Qrob_T0712880.2	192.789	AB_up	-2.01821	0.231641	-8.71267	2.96804e-18	5.07087e-17	protein FAR1-RELATED SEQUENCE 5	A_up	B_up	Lide10885_c0_seq1
Qrob_T0191080.2	333.929	AB_up	-3.71625	0.426662	-8.71005	3.0374e-18	5.18561e-17	cytochrome P450 CYP82D47-like	A_up	B_up	Lide2146_c1_seq1
Qrob_T0523980.2	557.227	AB_up	-2.93662	0.337162	-8.70983	3.04319e-18	5.19173e-17	glucan endo-1,3-beta-glucosidase 11-like	A_up	B_up	Lide4550_c0_seq1
Qrob_T0200240.2	34.6605	AB_up	-4.90901	0.563681	-8.70885	3.06974e-18	5.23324e-17	late embryogenisis abundant protein 4	A_up	B_up	#N/A
Qrob_T0344420.2	180.657	AB_up	-4.32739	0.496904	-8.7087	3.07376e-18	5.23629e-17	12-oxophytodienoate reductase 2	A_up	B_up	#N/A
Qrob_T0492370.2	1098.05	AB_up	-2.20103	0.252768	-8.7077	3.10094e-18	5.27496e-17	neutral/alkaline invertase 3, chloroplastic-like	A_up	B_up	#N/A
Qrob_T0456510.2	1787.65	AB_up	-1.48566	0.170626	-8.7071	3.11739e-18	5.29529e-17	cytochrome b-c1 complex subunit Rieske-4, mitochondrial-like	A_up	B_up	Lide2977_c0_seq1
Qrob_T0304400.2	782.201	AB_up	-5.24731	0.602884	-8.70367	3.21311e-18	5.44218e-17	putative calcium-binding protein CML19	A_up	B_up	Lide6895_c0_seq2
Qrob_T0547060.2	34.9217	AB_up	-3.97219	0.456749	-8.69665	3.41837e-18	5.76908e-17	glycine-rich domain-containing protein 2	A_up	B_up	Lide19302_c0_seq1
Qrob_T0181610.2	28.3097	AB_up	-3.95507	0.4548	-8.6963	3.42872e-18	5.78241e-17	cysteine-rich receptor-like protein kinase 26	A_up	B_up	#N/A
Qrob_T0372370.2	140.888	AB_up	-9.95289	1.14464	-8.69524	3.46092e-18	5.83253e-17	cytokinin hydroxylase-like	A_up	B_up	Lide32307_c0_seq1
Qrob_T0731710.2	41.9203	AB_up	-3.80879	0.438375	-8.68843	3.6748e-18	6.17088e-17	dirigent protein 22-like	A_up	B_up	#N/A
Qrob_T0418340.2	73.8922	AB_up	-2.47589	0.284982	-8.68787	3.69295e-18	6.19694e-17	tubulin-folding cofactor C	A_up	B_up	Lide19663_c0_seq1
Qrob_T0336410.2	63.8959	AB_up	-1.49735	0.172369	-8.6869	3.72459e-18	6.24114e-17	uncharacterized protein LOC112030254	A_up	B_up	#N/A
Qrob_T0289900.2	42.6409	AB_up	-3.8507	0.443712	-8.67838	4.01446e-18	6.703e-17	alcohol dehydrogenase 1	A_up	B_up	Lide15270_c0_seq1
Qrob_T0637940.2	26.1136	AB_up	-4.59028	0.529078	-8.67599	4.0995e-18	6.83531e-17	probable methyltransferase At1g27930	A_up	B_up	#N/A
Qrob_T0142820.2	853.012	AB_up	-1.63466	0.18845	-8.67423	4.16366e-18	6.93738e-17	uncharacterized endoplasmic reticulum membrane protein C16E8.02-like	A_up	B_up	#N/A
Qrob_T0289720.2	73.2925	AB_up	-5.90172	0.680384	-8.6741	4.1684e-18	6.94036e-17	probable L-type lectin-domain containing receptor kinase S.5	A_up	B_up	#N/A
Qrob_T0681430.2	2453.91	AB_up	-1.31485	0.151617	-8.67217	4.23944e-18	7.05364e-17	ubiquitin-conjugating enzyme e2 32	A_up	B_up	Lide1437_c0_seq1
Qrob_T0232730.2	109.68	AB_up	-1.71893	0.198237	-8.67104	4.28174e-18	7.11899e-17	probable arabinosyltransferase ARAD1	A_up	B_up	Lide5631_c0_seq2
Qrob_T0655850.2	491.962	AB_up	-2.855	0.329291	-8.67014	4.31601e-18	7.17091e-17	xyloglucan galactosyltransferase xlt2	A_up	B_up	Lide2737_c0_seq1
Qrob_T0261200.2	514.761	AB_up	-1.97243	0.227517	-8.66939	4.34454e-18	7.21322e-17	F-box protein SKIP2	A_up	B_up	Lide8071_c0_seq1
Qrob_T0189090.2	101.661	AB_up	-2.92827	0.33779	-8.66891	4.36289e-18	7.23859e-17	receptor like protein 7-like isoform X1	A_up	B_up	Lide19857_c0_seq1
Qrob_T0053050.2	1862.86	AB_up	-1.65997	0.191511	-8.66776	4.40709e-18	7.30677e-17	dihydrolipoyllysine-residue succinyltransferase component of 2-oxoglutarate dehydrogenase complex 2, mitochondrial-like	A_up	B_up	Lide2629_c0_seq1
Qrob_T0191320.2	1124.39	AB_up	-1.25058	0.144291	-8.6671	4.43262e-18	7.34393e-17	Histone-lysine N-methyltransferase ASHH2	A_up	B_up	Lide1630_c1_seq1
Qrob_T0516260.2	1497.24	AB_up	-3.40717	0.393188	-8.6655	4.49552e-18	7.44017e-17	uncharacterized protein LOC112017228	A_up	B_up	Lide1047_c0_seq2
Qrob_T0682650.2	135.817	AB_up	-3.52304	0.406562	-8.66546	4.49703e-18	7.44017e-17	pyruvate decarboxylase 2	A_up	B_up	#N/A
Qrob_T0747270.2	2606.17	AB_up	-0.721439	0.0832695	-8.66391	4.55849e-18	7.52598e-17	protein SUPPRESSOR OF K(+) TRANSPORT GROWTH DEFECT 1	A_up	B_up	Lide760_c0_seq1
Qrob_T0026670.2	210.052	AB_up	-3.10616	0.359093	-8.64999	5.15024e-18	8.46732e-17	cytochrome P450 89A2-like	A_up	B_up	#N/A
Qrob_T0379860.2	19.4522	AB_up	-7.06844	0.817379	-8.64769	5.25524e-18	8.61589e-17	probable CCR4-associated factor 1 homolog 11	A_up	B_up	#N/A
Qrob_T0058300.2	785.938	AB_up	-4.06271	0.469933	-8.6453	5.3665e-18	8.78606e-17	4-coumarate--coa ligase 1	A_up	B_up	Lide2512_c0_seq1
Qrob_T0085650.2	2407.45	AB_up	-1.23937	0.143363	-8.64495	5.38268e-18	8.80642e-17	nucleosome assembly protein 1;4 isoform X2	A_up	B_up	Lide5649_c0_seq1
Qrob_T0247430.2	231.04	AB_up	-1.73785	0.201159	-8.63919	5.66151e-18	9.24334e-17	Nucleotide-diphospho-sugar transferase	A_up	B_up	#N/A
Qrob_T0537820.2	563.854	AB_up	-1.38203	0.159987	-8.63843	5.69921e-18	9.29844e-17	cysteine proteinase COT44-like	A_up	B_up	Lide380_c0_seq1
Qrob_T0096780.2	665.996	AB_up	-1.10681	0.12816	-8.63619	5.81183e-18	9.47561e-17	mechanosensitive ion channel protein 2, chloroplastic isoform X1	A_up	B_up	#N/A
Qrob_T0404210.2	2261.38	AB_up	-2.13227	0.24696	-8.63405	5.92165e-18	9.64799e-17	polyadenylate-binding protein-interacting protein 12-like isoform X1	A_up	B_up	Lide2029_c0_seq2
Qrob_T0713540.2	3631.77	AB_up	-1.9912	0.23065	-8.63298	5.97715e-18	9.73168e-17	homeobox-leucine zipper protein ATHB-12-like	A_up	B_up	Lide2148_c0_seq1
Qrob_T0707000.2	606.673	AB_up	-2.71079	0.314192	-8.62782	6.25351e-18	1.01605e-16	glutathione S-transferase L3-like	A_up	B_up	Lide1019_c0_seq2
Qrob_T0124240.2	2082.34	AB_up	-1.52826	0.177147	-8.62711	6.29216e-18	1.02093e-16	TOM1-like protein 2	A_up	B_up	Lide1125_c0_seq1
Qrob_T0275110.2	17.2799	AB_up	-6.15686	0.713873	-8.6246	6.43192e-18	1.04288e-16	hypothetical protein CFP56_08898	A_up	B_up	#N/A
Qrob_T0333770.2	21.5156	AB_up	-5.7149	0.662824	-8.62206	6.57625e-18	1.06555e-16	2-alkenal reductase (NADP(+)-dependent)-like	A_up	B_up	#N/A
Qrob_T0594190.2	45.703	AB_up	-4.17591	0.484336	-8.62193	6.58376e-18	1.06603e-16	Kinesin-like protein	A_up	B_up	Lide27455_c0_seq1
Qrob_T0443140.2	37.7936	AB_up	-7.15548	0.830178	-8.61921	6.74154e-18	1.09008e-16	shikimate o-hydroxycinnamoyltransferase	A_up	B_up	#N/A
Qrob_T0422470.2	1434.98	AB_up	-1.12093	0.130057	-8.6188	6.76585e-18	1.09326e-16	probable alkaline/neutral invertase D	A_up	B_up	Lide2345_c1_seq1
Qrob_T0449750.2	28.7187	AB_up	-4.68637	0.543995	-8.61472	7.01107e-18	1.13211e-16	26.5 kda heat shock protein, mitochondrial	A_up	B_up	#N/A
Qrob_T0698970.2	311.628	AB_up	-1.23565	0.143456	-8.61345	7.0894e-18	1.14397e-16	glycine-rich rna-binding protein rz1b	A_up	B_up	Lide2596_c1_seq1
Qrob_T0043420.2	220.758	AB_up	-4.49123	0.521448	-8.61299	7.11818e-18	1.14783e-16	g-type lectin s-receptor-like serine/threonine-protein kinase lecrk3	A_up	B_up	Lide37013_c0_seq1
Qrob_T0170380.2	2506.17	AB_up	-0.939866	0.109124	-8.61281	7.12904e-18	1.1488e-16	Nucleic acid-binding, OB-fold containing protein	A_up	B_up	Lide862_c0_seq1
Qrob_T0695240.2	19.5605	AB_up	-3.74205	0.434491	-8.61251	7.14793e-18	1.15105e-16	putative isomerase	A_up	B_up	Lide18463_c0_seq1
Qrob_T0201570.2	8604.16	AB_up	-2.47977	0.288071	-8.6082	7.42173e-18	1.19351e-16	protein phosphatase 2C 37-like	A_up	B_up	Lide1810_c0_seq1
Qrob_T0107810.2	956.747	AB_up	-1.71459	0.199208	-8.60704	7.49744e-18	1.20486e-16	CBL-interacting serine/threonine-protein kinase 12-like	A_up	B_up	Lide5960_c0_seq1
Qrob_T0261500.2	11.8584	AB_up	-6.29926	0.732263	-8.60245	7.80312e-18	1.25228e-16	soyasapogenol B glucuronide galactosyltransferase-like	A_up	B_up	#N/A
Qrob_T0283340.2	2964.15	AB_up	-0.837791	0.0973998	-8.60157	7.86323e-18	1.26106e-16	cytochrome c oxidase subunit 5C	A_up	B_up	Lide732_c0_seq1
Qrob_T0478210.2	118.769	AB_up	-3.59551	0.41819	-8.59779	8.12688e-18	1.30069e-16	---NA---	A_up	B_up	Lide8656_c1_seq1
Qrob_T0037860.2	75.6582	AB_up	-2.73445	0.318054	-8.59744	8.15152e-18	1.30374e-16	exocyst complex component SEC15A	A_up	B_up	Lide27509_c0_seq1
Qrob_T0316950.2	1007.39	AB_up	-1.90964	0.222163	-8.59568	8.27731e-18	1.32296e-16	threonine dehydratase biosynthetic, chloroplastic	A_up	B_up	Lide3161_c0_seq1
Qrob_T0572080.2	49.6357	AB_up	-2.71308	0.316033	-8.58482	9.09821e-18	1.45023e-16	probable E3 ubiquitin-protein ligase HIP1	A_up	B_up	Lide43554_c0_seq1
Qrob_T0119610.2	506.281	AB_up	-3.4254	0.399019	-8.58456	9.1184e-18	1.45247e-16	alpha carbonic anhydrase 7-like	A_up	B_up	Lide5591_c0_seq1
Qrob_T0569270.2	33.5694	AB_up	-6.92977	0.807436	-8.58244	9.2884e-18	1.47755e-16	PREDICTED: uncharacterized protein LOC105794295 isoform X11	A_up	B_up	#N/A
Qrob_T0747650.2	1170.24	AB_up	-0.91057	0.106099	-8.58225	9.30343e-18	1.47794e-16	BRASSINOSTEROID INSENSITIVE 1-associated receptor kinase 1-like	A_up	B_up	Lide2106_c1_seq3
Qrob_T0236680.2	1148.16	AB_up	-0.892546	0.103998	-8.58232	9.29788e-18	1.47794e-16	26S proteasome non-ATPase regulatory subunit 7 homolog A	A_up	B_up	Lide3158_c0_seq1
Qrob_T0638700.2	1361.68	AB_up	-1.44243	0.168118	-8.57986	9.49877e-18	1.50795e-16	isocitrate dehydrogenase [nad] regulatory subunit 1, mitochondrial	A_up	B_up	Lide1580_c0_seq1
Qrob_T0683650.2	698.852	AB_up	-1.47258	0.171644	-8.57922	9.55153e-18	1.51531e-16	tRNA wybutosine-synthesizing protein 2/3/4	A_up	B_up	Lide10642_c0_seq2
Qrob_T0701900.2	527.291	AB_up	-1.11544	0.130058	-8.57648	9.78179e-18	1.55079e-16	probable serine/threonine-protein kinase abkC	A_up	B_up	Lide12954_c0_seq1
Qrob_T0154010.2	1228.55	AB_up	-8.96359	1.04575	-8.57149	1.02156e-17	1.61522e-16	pectinesterase 2	A_up	B_up	#N/A
Qrob_T0210810.2	212.602	AB_up	-3.04194	0.354923	-8.57071	1.02851e-17	1.62511e-16	LEAF RUST 10 DISEASE-RESISTANCE LOCUS RECEPTOR-LIKE PROTEIN KINASE-like 1.2	A_up	B_up	Lide21604_c0_seq1
Qrob_T0020310.2	2110.96	AB_up	-4.93804	0.576266	-8.56902	1.04371e-17	1.64692e-16	7-deoxyloganetin glucosyltransferase-like	A_up	B_up	Lide5148_c0_seq1
Qrob_T0493880.2	44.2668	AB_up	-5.57556	0.650926	-8.56557	1.07538e-17	1.6935e-16	phosphate transporter PHO1 homolog 3-like	A_up	B_up	#N/A
Qrob_T0336870.2	616.595	AB_up	-1.3491	0.157521	-8.56457	1.08478e-17	1.70716e-16	calcium load-activated calcium channel-like	A_up	B_up	Lide3869_c0_seq1
Qrob_T0039950.2	277.929	AB_up	-1.91212	0.223262	-8.56445	1.08594e-17	1.70783e-16	reticulocalbin-2	A_up	B_up	Lide4331_c0_seq1
Qrob_T0269260.2	205.28	AB_up	-9.22432	1.07716	-8.56354	1.09457e-17	1.72025e-16	beta-glucosidase 12-like	A_up	B_up	#N/A
Qrob_T0764840.2	56.0539	AB_up	-3.95494	0.461857	-8.56313	1.09841e-17	1.72515e-16	cell division cycle 20.2, cofactor of APC complex-like	A_up	B_up	Lide17924_c0_seq1
Qrob_T0251880.2	617.393	AB_up	-0.893894	0.10445	-8.55812	1.14726e-17	1.79946e-16	ubiquitin domain-containing protein DSK2a-like	A_up	B_up	Lide409_c2_seq1
Qrob_T0055440.2	394.509	AB_up	-1.6606	0.194048	-8.55769	1.15156e-17	1.805e-16	transcription initiation factor TFIID subunit 8-like	A_up	B_up	Lide13008_c0_seq1
Qrob_T0236990.2	83.9787	AB_up	-5.61164	0.656164	-8.55219	1.2077e-17	1.89049e-16	inactive receptor-like serine/threonine-protein kinase At2g40270	A_up	B_up	Lide28616_c0_seq1
Qrob_T0140090.2	294.573	AB_up	-0.867974	0.101504	-8.55111	1.21908e-17	1.90702e-16	ATPase ASNA1 homolog	A_up	B_up	Lide7436_c0_seq1
Qrob_T0407330.2	35921.5	AB_up	-5.69181	0.665841	-8.5483	1.24915e-17	1.95277e-16	---NA---	A_up	B_up	#N/A
Qrob_T0546800.2	3071.7	AB_up	-1.8831	0.220303	-8.54777	1.2549e-17	1.95915e-16	dihydropyrimidine dehydrogenase (NADP(+)), chloroplastic	A_up	B_up	Lide1505_c0_seq1
Qrob_T0340720.2	316.088	AB_up	-0.82792	0.0968669	-8.54698	1.26351e-17	1.97129e-16	putative serine/threonine-protein kinase	A_up	B_up	Lide3184_c3_seq2
Qrob_T0178640.2	67.7125	AB_up	-3.18581	0.37288	-8.5438	1.29881e-17	2.02368e-16	UDP-N-acetylglucosamine pyrophosphorylase	A_up	B_up	#N/A
Qrob_T0640970.2	41.8714	AB_up	-4.89988	0.573498	-8.54384	1.29838e-17	2.02368e-16	caffeic acid 3-O-methyltransferase	A_up	B_up	#N/A
Qrob_T0747100.2	428.07	AB_up	-1.90287	0.222753	-8.54253	1.31309e-17	2.04459e-16	aminodeoxychorismate synthase, chloroplastic	A_up	B_up	Lide11513_c0_seq1
Qrob_T0323330.2	872.038	AB_up	-2.74036	0.320808	-8.54207	1.31834e-17	2.05141e-16	probable WRKY transcription factor 17	A_up	B_up	#N/A
Qrob_T0283970.2	242.532	AB_up	-6.40433	0.749869	-8.5406	1.33522e-17	2.07493e-16	Glycos_transf_1 domain-containing protein/Glyco_transf_4 domain-containing protein	A_up	B_up	Lide31084_c0_seq1
Qrob_T0598970.2	742.513	AB_up	-1.35703	0.158991	-8.53526	1.39844e-17	2.1703e-16	proteasome subunit alpha type-1-B-like	A_up	B_up	Lide2375_c0_seq1
Qrob_T0415580.2	247.382	AB_up	-6.14695	0.72054	-8.53103	1.45053e-17	2.24522e-16	geraniol 8-hydroxylase-like	A_up	B_up	Lide7221_c0_seq1
Qrob_T0358990.2	39.5687	AB_up	-5.77674	0.67722	-8.53007	1.4626e-17	2.26241e-16	hypothetical protein CFP56_44648	A_up	B_up	#N/A
Qrob_T0735140.2	1664.05	AB_up	-3.05686	0.358384	-8.52957	1.46899e-17	2.26931e-16	UDP-glycosyltransferase 74E2-like	A_up	B_up	Lide8650_c0_seq1
Qrob_T0201360.2	38.5561	AB_up	-2.21312	0.259626	-8.52429	1.53753e-17	2.37209e-16	L-type lectin-domain containing receptor kinase S.4-like	A_up	B_up	Lide24671_c0_seq1
Qrob_T0375680.2	9.05948	AB_up	-7.23763	0.849156	-8.52333	1.55032e-17	2.39026e-16	probable aquaporin TIP5-1	A_up	B_up	#N/A
Qrob_T0486760.2	85.9778	AB_up	-2.50332	0.293764	-8.52155	1.57435e-17	2.42412e-16	acyl-CoA--sterol O-acyltransferase 1-like	A_up	B_up	Lide14408_c0_seq1
Qrob_T0251230.2	197.998	AB_up	-3.03468	0.356118	-8.52156	1.57425e-17	2.42412e-16	nuclear valosin-containing protein-like	A_up	B_up	Lide9393_c0_seq1
Qrob_T0306810.2	48.334	AB_up	-4.64119	0.544672	-8.52107	1.58081e-17	2.43249e-16	arogenate dehydratase/prephenate dehydratase 6, chloroplastic-like	A_up	B_up	#N/A
Qrob_T0222380.2	935.106	AB_up	-1.18115	0.138664	-8.51805	1.6226e-17	2.49516e-16	---NA---	A_up	B_up	Lide3110_c0_seq1
Qrob_T0245080.2	799.675	AB_up	-1.43563	0.168562	-8.51692	1.63854e-17	2.51802e-16	putative chloride channel-like protein CLC-g	A_up	B_up	Lide13838_c0_seq1
Qrob_T0216200.2	768.229	AB_up	-0.990605	0.116344	-8.51446	1.67375e-17	2.5671e-16	fumarate hydratase 1, mitochondrial	A_up	B_up	Lide3728_c0_seq1
Qrob_T0730760.2	842.953	AB_up	-0.927314	0.109113	-8.49864	1.91827e-17	2.9345e-16	transmembrane protein 33 homolog	A_up	B_up	Lide2489_c0_seq1
Qrob_T0749120.2	1594.3	AB_up	-1.22218	0.143829	-8.49744	1.93811e-17	2.96292e-16	stromal cell-derived factor 2-like protein	A_up	B_up	Lide3284_c0_seq1
Qrob_T0669810.2	1154.13	AB_up	-1.83639	0.216152	-8.49584	1.96509e-17	3.00221e-16	calcium-dependent protein kinase 21-like isoform X2	A_up	B_up	Lide6509_c0_seq1
Qrob_T0737590.2	1265.42	AB_up	-0.808858	0.0952148	-8.49509	1.9778e-17	3.01967e-16	conserved oligomeric Golgi complex subunit 3	A_up	B_up	Lide7950_c0_seq1
Qrob_T0216910.2	2214.49	AB_up	-1.24891	0.147031	-8.49425	1.99215e-17	3.03961e-16	glyoxysomal fatty acid beta-oxidation multifunctional protein MFP-a	A_up	B_up	Lide2693_c1_seq2
Qrob_T0459910.2	55.7148	AB_up	-2.05879	0.242383	-8.49394	1.99753e-17	3.04585e-16	probable prolyl 4-hydroxylase 9	A_up	B_up	Lide40514_c0_seq1
Qrob_T0255970.2	769.389	AB_up	-1.13186	0.133267	-8.49314	2.01124e-17	3.06477e-16	HAD-like domain containing protein	A_up	B_up	Lide1808_c0_seq1
Qrob_T0714880.2	533.47	AB_up	-1.3815	0.162677	-8.4923	2.02582e-17	3.08499e-16	apyrase 2	A_up	B_up	Lide5254_c0_seq1
Qrob_T0609770.2	577.438	AB_up	-2.07765	0.244679	-8.49134	2.04266e-17	3.10862e-16	probable carboxylesterase 11	A_up	B_up	Lide12831_c0_seq1
Qrob_T0598430.2	600.66	AB_up	-1.24383	0.146691	-8.47929	2.26568e-17	3.43913e-16	probable serine/threonine-protein kinase At4g35230	A_up	B_up	Lide11127_c0_seq1
Qrob_T0272750.2	154.44	AB_up	-2.39536	0.282609	-8.4759	2.33275e-17	3.53182e-16	uncharacterized acetyltransferase At3g50280-like	A_up	B_up	Lide6964_c0_seq1
Qrob_T0376820.2	587.929	AB_up	-2.2133	0.261372	-8.46803	2.4958e-17	3.77384e-16	acyl-CoA-binding domain-containing protein 3-like	A_up	B_up	#N/A
Qrob_T0301470.2	820.142	AB_up	-2.6737	0.315845	-8.46524	2.5563e-17	3.86284e-16	protein NRT1/ PTR FAMILY 2.11-like	A_up	B_up	Lide2976_c0_seq1
Qrob_T0204330.2	157.375	AB_up	-7.33585	0.866671	-8.46441	2.57464e-17	3.88805e-16	ornithine decarboxylase-like	A_up	B_up	#N/A
Qrob_T0547310.2	342.183	AB_up	-1.65227	0.195207	-8.46423	2.57849e-17	3.89137e-16	cytochrome P450 CYP749A22-like	A_up	B_up	#N/A
Qrob_T0351350.2	562.229	AB_up	-1.54516	0.182609	-8.46159	2.63757e-17	3.97289e-16	beta-glucuronosyltransferase GlcAT14B	A_up	B_up	Lide8811_c0_seq1
Qrob_T0597910.2	47.9418	AB_up	-2.92062	0.345194	-8.46081	2.65523e-17	3.99694e-16	G-type lectin S-receptor-like serine/threonine-protein kinase At2g19130	A_up	B_up	Lide27492_c0_seq1
Qrob_T0254750.2	1468.98	AB_up	-4.98824	0.589749	-8.45825	2.71424e-17	4.08315e-16	primary amine oxidase-like	A_up	B_up	Lide12788_c0_seq1
Qrob_T0277930.2	844.217	AB_up	-1.78656	0.211243	-8.4574	2.73415e-17	4.11048e-16	squalene monooxygenase-like	A_up	B_up	Lide3660_c0_seq1
Qrob_T0351450.2	126.663	AB_up	-3.44644	0.407547	-8.45656	2.75376e-17	4.13732e-16	7-deoxyloganetin glucosyltransferase-like	A_up	B_up	Lide5586_c0_seq4
Qrob_T0123990.2	843.926	AB_up	-4.63848	0.548534	-8.45615	2.76354e-17	4.14936e-16	s-norcoclaurine synthase 2	A_up	B_up	Lide4039_c0_seq1
Qrob_T0407340.2	27538.4	AB_up	-5.55757	0.65731	-8.45502	2.79029e-17	4.1831e-16	---NA---	A_up	B_up	Lide218_c3_seq1
Qrob_T0287670.2	407.036	AB_up	-2.16724	0.256327	-8.45498	2.79134e-17	4.1831e-16	ABC transporter I family member 20	A_up	B_up	Lide6981_c0_seq1
Qrob_T0277900.2	1335.13	AB_up	-3.73081	0.441262	-8.45487	2.79392e-17	4.18431e-16	receptor-like protein kinase HAIKU2	A_up	B_up	Lide4241_c0_seq2
Qrob_T0482750.2	544.554	AB_up	-3.17089	0.375227	-8.4506	2.89812e-17	4.32934e-16	HIG_1_N domain-containing protein	A_up	B_up	#N/A
Qrob_T0260490.2	1256.46	AB_up	-0.801135	0.0948362	-8.44757	2.97427e-17	4.44029e-16	transcription initiation factor iif subunit alpha	A_up	B_up	Lide3723_c0_seq1
Qrob_T0029220.2	565.685	AB_up	-1.52277	0.180271	-8.44714	2.98535e-17	4.45399e-16	pyruvate decarboxylase 1	A_up	B_up	#N/A
Qrob_T0317070.2	1595.7	AB_up	-1.37237	0.162594	-8.44042	3.16207e-17	4.70592e-16	60s ribosomal protein l24	A_up	B_up	Lide976_c0_seq1
Qrob_T0251640.2	151.792	AB_up	-9.43356	1.1181	-8.43716	3.25132e-17	4.83549e-16	EC protein III-like	A_up	B_up	#N/A
Qrob_T0418570.2	182.948	AB_up	-2.18506	0.258991	-8.4368	3.26145e-17	4.8475e-16	bet1-like protein At4g14600	A_up	B_up	Lide13096_c0_seq1
Qrob_T0196370.2	2274.07	AB_up	-2.74905	0.325896	-8.43536	3.30179e-17	4.90435e-16	ABC transporter B family member 11-like	A_up	B_up	Lide10026_c0_seq2
Qrob_T0430490.2	3712.58	AB_up	-3.22366	0.382282	-8.43268	3.37851e-17	5.01198e-16	caffeoyl-CoA O-methyltransferase	A_up	B_up	Lide476_c0_seq1
Qrob_T0749750.2	629.506	AB_up	-2.1776	0.25825	-8.43214	3.39414e-17	5.02883e-16	plant UBX domain-containing protein 4-like	A_up	B_up	#N/A
Qrob_T0037500.2	312.477	AB_up	-2.04137	0.242136	-8.43069	3.43646e-17	5.08834e-16	serine carboxypeptidase-like 45	A_up	B_up	#N/A
Qrob_T0166640.2	638.679	AB_up	-1.46231	0.173508	-8.42793	3.51838e-17	5.19982e-16	protein Asterix	A_up	B_up	Lide2890_c0_seq1
Qrob_T0186390.2	8851.75	AB_up	-1.6118	0.191262	-8.42718	3.54094e-17	5.22988e-16	protein disulfide-isomerase	A_up	B_up	Lide539_c0_seq1
Qrob_T0090280.2	17.8307	AB_up	-6.62939	0.786714	-8.42669	3.55584e-17	5.24202e-16	putative transcription elongation factor SPT5 homolog 1 isoform X1	A_up	B_up	Lide1349_c0_seq1
Qrob_T0387000.2	9394.27	AB_up	-1.27925	0.151822	-8.42598	3.57733e-17	5.2704e-16	E3 ubiquitin-protein ligase UPL3	A_up	B_up	Lide1767_c0_seq1
Qrob_T0641380.2	1228.74	AB_up	-1.32056	0.156738	-8.42526	3.59944e-17	5.29966e-16	xyloglucan 6-xylosyltransferase 2-like	A_up	B_up	Lide1414_c1_seq1
Qrob_T0053970.2	1159.36	AB_up	-1.87593	0.222878	-8.41687	3.86671e-17	5.67897e-16	red chlorophyll catabolite reductase-like	A_up	B_up	Lide2082_c0_seq1
Qrob_T0362320.2	187.17	AB_up	-1.65428	0.196604	-8.41431	3.95226e-17	5.801e-16	coatomer subunit zeta-2-like	A_up	B_up	Lide4552_c0_seq1
Qrob_T0448050.2	4.5271	AB_up	-6.2408	0.741714	-8.41402	3.96189e-17	5.80952e-16	cytochrome P450 71D9-like	A_up	B_up	Lide3682_c0_seq1
Qrob_T0171740.2	458.031	AB_up	-1.35976	0.161607	-8.41399	3.963e-17	5.80952e-16	Nuclear receptor corepressor 2 like	A_up	B_up	Lide9787_c0_seq1
Qrob_T0560600.2	714.231	AB_up	-1.76879	0.210267	-8.4121	4.02742e-17	5.90028e-16	acid phosphatase 1	A_up	B_up	Lide1770_c0_seq1
Qrob_T0482630.2	749.338	AB_up	-1.54012	0.183218	-8.40597	4.24327e-17	6.19996e-16	probable inorganic phosphate transporter 1-9	A_up	B_up	Lide5205_c0_seq1
Qrob_T0594290.2	3827.89	AB_up	-5.38308	0.640406	-8.40573	4.25222e-17	6.20645e-16	germin-like protein subfamily 1 member 14	A_up	B_up	Lide12115_c0_seq2
Qrob_T0187450.2	1243.03	AB_up	-1.44898	0.172412	-8.40415	4.30971e-17	6.28646e-16	probable protein S-acyltransferase 7	A_up	B_up	Lide6244_c0_seq1
Qrob_T0182720.2	107.293	AB_up	-3.35977	0.399832	-8.40295	4.35405e-17	6.34721e-16	two-component response regulator ORR9-like	A_up	B_up	Lide22684_c0_seq1
Qrob_T0550150.2	598.171	AB_up	-7.51454	0.894497	-8.40085	4.43269e-17	6.45785e-16	glutathione S-transferase U8-like	A_up	B_up	Lide8131_c0_seq1
Qrob_T0045630.2	730.449	AB_up	-2.18148	0.259735	-8.39887	4.50781e-17	6.55917e-16	3-oxo-Delta(4,5)-steroid 5-beta-reductase-like	A_up	B_up	#N/A
Qrob_T0045490.2	1632.79	AB_up	-0.847924	0.101023	-8.39335	4.72474e-17	6.87056e-16	aspartic proteinase-like protein 2	A_up	B_up	Lide6467_c1_seq1
Qrob_T0564040.2	204.863	AB_up	-2.82302	0.336467	-8.39019	4.85371e-17	7.04072e-16	patatin-like protein 2	A_up	B_up	Lide1165_c3_seq2
Qrob_T0648230.2	1104.88	AB_up	-0.855773	0.102026	-8.38781	4.95299e-17	7.16708e-16	outer envelope protein 61-like	A_up	B_up	Lide4862_c0_seq1
Qrob_T0116200.2	1893.77	AB_up	-1.72306	0.205427	-8.38771	4.95706e-17	7.16855e-16	protein DMR6-LIKE OXYGENASE 2-like	A_up	B_up	Lide2156_c2_seq1
Qrob_T0216540.2	134.414	AB_up	-1.92436	0.229489	-8.38541	5.05486e-17	7.30101e-16	autophagy-related protein 8i	A_up	B_up	Lide9758_c0_seq3
Qrob_T0496000.2	28489.4	AB_up	-3.45798	0.412509	-8.3828	5.16839e-17	7.46042e-16	dehydrin cor47	A_up	B_up	#N/A
Qrob_T0214980.2	159.703	AB_up	-2.16393	0.25821	-8.38053	5.26907e-17	7.59179e-16	2,3-bisphosphoglycerate-dependent phosphoglycerate mutase	A_up	B_up	Lide10644_c0_seq1
Qrob_T0493820.2	247.712	AB_up	-1.03099	0.123053	-8.37839	5.36583e-17	7.72646e-16	O-fucosyltransferase 3	A_up	B_up	Lide13541_c0_seq1
Qrob_T0701860.2	629.938	AB_up	-3.31505	0.395671	-8.37828	5.37053e-17	7.72851e-16	protein ODORANT1-like	A_up	B_up	Lide12680_c0_seq1
Qrob_T0554040.2	352.517	AB_up	-1.88277	0.224727	-8.37802	5.38237e-17	7.74081e-16	cinnamoyl-CoA reductase 2-like	A_up	B_up	#N/A
Qrob_T0530640.2	4420.08	AB_up	-1.22066	0.145738	-8.37571	5.48915e-17	7.88475e-16	dnaJ protein homolog	A_up	B_up	Lide250_c0_seq1
Qrob_T0329550.2	6.66683	AB_up	-5.34928	0.638884	-8.37285	5.62401e-17	8.06862e-16	trihelix transcription factor ASR3-like	A_up	B_up	#N/A
Qrob_T0388360.2	594.529	AB_up	-2.596	0.310131	-8.37063	5.73105e-17	8.21718e-16	transcription factor RAX2	A_up	B_up	Lide6928_c0_seq1
Qrob_T0386200.2	36.1147	AB_up	-3.76508	0.450027	-8.36633	5.94415e-17	8.50718e-16	nicotinamide/nicotinic acid mononucleotide adenylyltransferase	A_up	B_up	Lide25123_c0_seq1
Qrob_T0251670.2	494.076	AB_up	-1.71522	0.205018	-8.36619	5.95125e-17	8.51217e-16	probable serine/threonine-protein kinase PIX13	A_up	B_up	Lide10961_c0_seq4
Qrob_T0165530.2	113.614	AB_up	-1.34254	0.160506	-8.36438	6.043e-17	8.63291e-16	ras-related protein RABH1b	A_up	B_up	Lide4598_c0_seq1
Qrob_T0199740.2	1002.25	AB_up	-2.34929	0.280975	-8.3612	6.20829e-17	8.85828e-16	transcription factor myb44	A_up	B_up	Lide2990_c1_seq1
Qrob_T0049250.2	396.664	AB_up	-2.47464	0.29615	-8.35605	6.48557e-17	9.23154e-16	uncharacterized protein LOC111995806	A_up	B_up	Lide12381_c0_seq2
Qrob_T0237210.2	527.419	AB_up	-1.3203	0.15801	-8.35578	6.5e-17	9.24649e-16	ABC transporter B family member 26, chloroplastic isoform X1	A_up	B_up	Lide7875_c0_seq2
Qrob_T0735160.2	380.135	AB_up	-3.21256	0.384587	-8.35328	6.63951e-17	9.43926e-16	UDP-glycosyltransferase 74E2-like	A_up	B_up	#N/A
Qrob_T0418130.2	10234.7	AB_up	-5.32485	0.637532	-8.3523	6.69488e-17	9.50649e-16	1-aminocyclopropane-1-carboxylate oxidase homolog 4-like	A_up	B_up	#N/A
Qrob_T0492970.2	1149.96	AB_up	-2.63969	0.316062	-8.35181	6.72257e-17	9.54005e-16	auxin-induced in root cultures protein 12	A_up	B_up	Lide954_c0_seq1
Qrob_T0426480.2	67.932	AB_up	-3.16918	0.379657	-8.34748	6.97349e-17	9.87827e-16	Actin-7 like	A_up	B_up	Lide7052_c0_seq1
Qrob_T0692060.2	124.278	AB_up	-2.23908	0.268303	-8.34532	7.10216e-17	1.00545e-15	---NA---	A_up	B_up	Lide9614_c0_seq1
Qrob_T0377050.2	17.0576	AB_up	-5.31462	0.637096	-8.34195	7.30741e-17	1.03326e-15	uncharacterized protein LOC111990649	A_up	B_up	Lide8537_c0_seq1
Qrob_T0103380.2	140.597	AB_up	-2.05973	0.246955	-8.34051	7.39686e-17	1.04466e-15	metal tolerance protein 10	A_up	B_up	#N/A
Qrob_T0753520.2	682.749	AB_up	-2.89906	0.347596	-8.3403	7.41044e-17	1.04595e-15	mitochondrial phosphate carrier protein 3, mitochondrial-like	A_up	B_up	#N/A
Qrob_T0142810.2	1176.6	AB_up	-1.45811	0.174874	-8.33808	7.55076e-17	1.06448e-15	uncharacterized endoplasmic reticulum membrane protein C16E8.02	A_up	B_up	Lide3015_c0_seq1
Qrob_T0567690.2	3038.67	AB_up	-1.45248	0.174286	-8.3339	7.82204e-17	1.10075e-15	lon protease homolog 2, peroxisomal	A_up	B_up	Lide1621_c1_seq1
Qrob_T0361180.2	429.072	AB_up	-4.1365	0.496347	-8.3339	7.82211e-17	1.10075e-15	transcription factor myb62	A_up	B_up	Lide9490_c0_seq1
Qrob_T0555090.2	254.139	AB_up	-1.18123	0.14176	-8.33261	7.90822e-17	1.11221e-15	O-glucosyltransferase rumi homolog	A_up	B_up	Lide13580_c0_seq1
Qrob_T0724880.2	219.164	AB_up	-1.64396	0.197343	-8.33049	8.05066e-17	1.13156e-15	serine/threonine-protein phosphatase bsl3	A_up	B_up	Lide1202_c0_seq1
Qrob_T0408690.2	21.2233	AB_up	-4.27207	0.51308	-8.32632	8.33972e-17	1.17079e-15	e3 ubiquitin-protein ligase ring1-like	A_up	B_up	#N/A
Qrob_T0372310.2	251.113	AB_up	-1.98396	0.238409	-8.32164	8.67523e-17	1.21644e-15	Transmembrane protein like	A_up	B_up	Lide10477_c0_seq1
Qrob_T0214030.2	225.382	AB_up	-7.14721	0.85894	-8.32097	8.72454e-17	1.22263e-15	secoisolariciresinol dehydrogenase-like	A_up	B_up	#N/A
Qrob_T0080510.2	169.133	AB_up	-1.22602	0.147408	-8.31716	9.00987e-17	1.26186e-15	isoform 2 of yth domain-containing family protein 2	A_up	B_up	Lide2579_c0_seq1
Qrob_T0082310.2	87.4397	AB_up	-6.48483	0.77983	-8.3157	9.12135e-17	1.27596e-15	gibberellin 2-beta-dioxygenase 2	A_up	B_up	Lide34748_c0_seq1
Qrob_T0752080.2	534.271	AB_up	-2.85184	0.343013	-8.3141	9.24532e-17	1.29253e-15	geraniol 8-hydroxylase-like	A_up	B_up	Lide3857_c2_seq1
Qrob_T0657620.2	77.8181	AB_up	-3.17368	0.381811	-8.31218	9.3961e-17	1.31283e-15	sodium/calcium exchanger NCL2-like	A_up	B_up	#N/A
Qrob_T0487320.2	241.815	AB_up	-0.870208	0.104733	-8.30883	9.66502e-17	1.34881e-15	DNA-repair protein XRCC1 isoform X1	A_up	B_up	Lide9744_c0_seq1
Qrob_T0579950.2	71.8817	AB_up	-2.59146	0.311934	-8.30771	9.75666e-17	1.36079e-15	Transmembrane protein	A_up	B_up	Lide13976_c0_seq1
Qrob_T0613610.2	286.986	AB_up	-5.85253	0.704746	-8.30445	1.00286e-16	1.39789e-15	calcium-binding protein PBP1-like	A_up	B_up	Lide34629_c0_seq1
Qrob_T0104280.2	9.49993	AB_up	-3.99609	0.481239	-8.30375	1.00872e-16	1.40523e-15	wall-associated receptor kinase-like 8	A_up	B_up	Lide12005_c0_seq2
Qrob_T0595570.2	215.676	AB_up	-8.9692	1.08038	-8.30189	1.02465e-16	1.42657e-15	beta-glucosidase 12-like	A_up	B_up	#N/A
Qrob_T0674170.2	77.7066	AB_up	-2.11997	0.255368	-8.30163	1.02693e-16	1.4289e-15	uncharacterized protein LOC111998887	A_up	B_up	Lide7788_c0_seq1
Qrob_T0316390.2	56.0216	AB_up	-2.91385	0.351016	-8.30118	1.03085e-16	1.43351e-15	LEAF RUST 10 DISEASE-RESISTANCE LOCUS RECEPTOR-LIKE PROTEIN KINASE-like 1.2	A_up	B_up	Lide21604_c0_seq1
Qrob_T0685950.2	228.158	AB_up	-1.46304	0.176277	-8.29967	1.04403e-16	1.45012e-15	probable beta-1,4-xylosyltransferase IRX9H	A_up	B_up	Lide15734_c0_seq1
Qrob_T0415280.2	164.401	AB_up	-2.12686	0.256407	-8.29486	1.08713e-16	1.5091e-15	probable xyloglucan 6-xylosyltransferase 5	A_up	B_up	Lide18888_c0_seq1
Qrob_T0022460.2	318.004	AB_up	-3.30459	0.398397	-8.29471	1.08846e-16	1.51006e-15	His_Phos_1 domain-containing protein	A_up	B_up	#N/A
Qrob_T0246360.2	12.1714	AB_up	-3.53325	0.42617	-8.2907	1.12583e-16	1.56098e-15	F-box/kelch-repeat protein SKIP11-like	A_up	B_up	Lide5508_c2_seq1
Qrob_T0657610.2	29.7668	AB_up	-3.55787	0.429367	-8.28632	1.16805e-16	1.61761e-15	sodium/calcium exchanger NCL2-like	A_up	B_up	#N/A
Qrob_T0278970.2	721.338	AB_up	-2.29225	0.276635	-8.2862	1.1692e-16	1.61825e-15	homocysteine s-methyltransferase 3	A_up	B_up	Lide748_c0_seq1
Qrob_T0495830.2	607.281	AB_up	-1.10768	0.133684	-8.28579	1.1733e-16	1.62298e-15	probable serine/threonine-protein kinase SIS8 isoform X1	A_up	B_up	#N/A
Qrob_T0458970.2	2166.63	AB_up	-2.2284	0.269065	-8.28203	1.21096e-16	1.67212e-15	calnexin homolog 1	A_up	B_up	Lide446_c0_seq1
Qrob_T0628650.2	979.586	AB_up	-1.75249	0.211676	-8.2791	1.24109e-16	1.71272e-15	probable low-specificity L-threonine aldolase 1	A_up	B_up	Lide1340_c0_seq1
Qrob_T0318310.2	102.079	AB_up	-9.19215	1.11031	-8.27887	1.24347e-16	1.715e-15	cytochrome P450 CYP82D47-like	A_up	B_up	Lide31101_c0_seq1
Qrob_T0211000.2	50.2972	AB_up	-3.22837	0.39005	-8.2768	1.26526e-16	1.74403e-15	LEAF RUST 10 DISEASE-RESISTANCE LOCUS RECEPTOR-LIKE PROTEIN KINASE-like 1.2	A_up	B_up	#N/A
Qrob_T0216400.2	488.529	AB_up	-0.686887	0.0830026	-8.27549	1.27926e-16	1.76126e-15	rRNA-processing protein fcf2-like	A_up	B_up	Lide5343_c1_seq1
Qrob_T0333280.2	54.2017	AB_up	-1.79272	0.216693	-8.27308	1.30538e-16	1.79618e-15	Golgi apparatus membrane protein TVP	A_up	B_up	Lide9731_c0_seq1
Qrob_T0069260.2	73.6446	AB_up	-1.45832	0.176294	-8.27208	1.31639e-16	1.81027e-15	DUF2921 domain-containing protein	A_up	B_up	Lide17258_c0_seq2
Qrob_T0385620.2	1713.62	AB_up	-1.19042	0.143923	-8.2712	1.32615e-16	1.82263e-15	patellin-3-like	A_up	B_up	Lide2242_c1_seq1
Qrob_T0563270.2	926.705	AB_up	-0.653334	0.0789978	-8.27028	1.33647e-16	1.83574e-15	transcription factor TGA2.3-like isoform X1	A_up	B_up	Lide1537_c1_seq1
Qrob_T0154020.2	74.9612	AB_up	-10.0438	1.21511	-8.26573	1.38841e-16	1.90374e-15	pectinesterase 2	A_up	B_up	#N/A
Qrob_T0007330.2	304.011	AB_up	-2.43651	0.294923	-8.26151	1.43836e-16	1.9688e-15	ATP-dependent zinc metalloprotease FTSH 6, chloroplastic	A_up	B_up	Lide7085_c0_seq1
Qrob_T0266070.2	659.613	AB_up	-1.27626	0.154503	-8.26044	1.45132e-16	1.98539e-15	lipid phosphate phosphatase gamma	A_up	B_up	Lide2748_c0_seq1
Qrob_T0195010.2	713.291	AB_up	-0.893802	0.108215	-8.25947	1.46325e-16	2.00054e-15	cationic amino acid transporter 9, chloroplastic	A_up	B_up	Lide6352_c0_seq1
Qrob_T0139750.2	91.7363	AB_up	-2.99888	0.363273	-8.25516	1.51695e-16	2.06915e-15	---NA---	A_up	B_up	Lide23506_c0_seq1
Qrob_T0444700.2	441.995	AB_up	-3.85352	0.466939	-8.25272	1.5483e-16	2.11069e-15	alpha-aminoadipic semialdehyde synthase-like isoform X1	A_up	B_up	Lide46099_c0_seq1
Qrob_T0313850.2	38.7957	AB_up	-5.21988	0.632605	-8.2514	1.56545e-16	2.13283e-15	putative calcium-transporting ATPase 13, plasma membrane-type	A_up	B_up	#N/A
Qrob_T0108340.2	2582.17	AB_up	-0.83542	0.101268	-8.24958	1.58948e-16	2.16308e-15	ras-related protein RABE1c	A_up	B_up	Lide2009_c0_seq1
Qrob_T0263940.2	209.708	AB_up	-1.80427	0.218724	-8.24907	1.59638e-16	2.17121e-15	NKAP family protein CG6066-like isoform X1	A_up	B_up	Lide23844_c0_seq1
Qrob_T0530310.2	19.99	AB_up	-8.13072	0.985666	-8.24896	1.59778e-16	2.17186e-15	putative ring-h2 finger protein atl71	A_up	B_up	#N/A
Qrob_T0275950.2	390.984	AB_up	-1.52805	0.185292	-8.24675	1.62758e-16	2.21108e-15	pyridoxal kinase isoform X2	A_up	B_up	Lide9002_c0_seq1
Qrob_T0427460.2	444.383	AB_up	-1.36193	0.165241	-8.24212	1.69189e-16	2.29712e-15	cytochrome c	A_up	B_up	Lide6692_c0_seq1
Qrob_T0736570.2	153.071	AB_up	-5.16336	0.626535	-8.24114	1.70579e-16	2.31466e-15	Methyl-coenzyme M reductase II subunit gamma like	A_up	B_up	#N/A
Qrob_T0616700.2	1684.32	AB_up	-3.48494	0.423014	-8.23835	1.74596e-16	2.36508e-15	ethylene-responsive transcription factor 4-like	A_up	B_up	Lide2895_c0_seq1
Qrob_T0229750.2	763.109	AB_up	-1.21462	0.147523	-8.23341	1.81964e-16	2.46206e-15	probable magnesium transporter NIPA8	A_up	B_up	Lide4324_c0_seq1
Qrob_T0032340.2	256.143	AB_up	-1.33165	0.161907	-8.22479	1.95535e-16	2.6381e-15	desiccation-related protein At2g46140	A_up	B_up	#N/A
Qrob_T0157220.2	265.009	AB_up	-0.778274	0.0946432	-8.22325	1.98068e-16	2.67074e-15	C-type lectin receptor-like tyrosine-protein kinase At1g52310	A_up	B_up	Lide4749_c0_seq2
Qrob_T0744200.2	340.688	AB_up	-1.48088	0.180135	-8.22097	2.0187e-16	2.71734e-15	E3 ubiquitin ligase BIG BROTHER-like	A_up	B_up	Lide6925_c0_seq1
Qrob_T0369130.2	174.913	AB_up	-2.53115	0.308194	-8.21285	2.16005e-16	2.90097e-15	probable arabinose 5-phosphate isomerase	A_up	B_up	Lide13699_c0_seq1
Qrob_T0144460.2	242.668	AB_up	-1.00996	0.122995	-8.21136	2.18693e-16	2.93372e-15	vacuolar protein sorting-associated protein 25	A_up	B_up	Lide3294_c0_seq1
Qrob_T0517740.2	850.43	AB_up	-1.02959	0.125401	-8.21037	2.20512e-16	2.95477e-15	ectonucleotide pyrophosphatase/phosphodiesterase family member 3	A_up	B_up	Lide1842_c0_seq1
Qrob_T0477280.2	207.666	AB_up	-2.16415	0.263702	-8.20683	2.27108e-16	3.03968e-15	Sodium/potassium-transporting ATPase subunit alpha-1 like	A_up	B_up	Lide9561_c0_seq1
Qrob_T0596950.2	1032.3	AB_up	-1.06376	0.129635	-8.20584	2.28988e-16	3.06233e-15	signal recognition particle 54 kda protein 2	A_up	B_up	Lide2826_c1_seq3
Qrob_T0568930.2	1789.08	AB_up	-2.08244	0.253776	-8.2058	2.2906e-16	3.06233e-15	ALA-interacting subunit 3	A_up	B_up	Lide5504_c0_seq1
Qrob_T0451330.2	61.5249	AB_up	-1.32191	0.161164	-8.20227	2.35883e-16	3.15176e-15	protein RETICULATA-RELATED 3, chloroplastic-like	A_up	B_up	#N/A
Qrob_T0631290.2	1968.71	AB_up	-1.48915	0.181581	-8.20104	2.38312e-16	3.18241e-15	ATP-citrate synthase beta chain protein 1	A_up	B_up	Lide420_c0_seq1
Qrob_T0629240.2	446.991	AB_up	-1.58202	0.193012	-8.19652	2.47455e-16	3.29702e-15	flavin-containing monooxygenase FMO GS-OX-like 4	A_up	B_up	Lide5386_c0_seq1
Qrob_T0333610.2	556.794	AB_up	-8.84358	1.07914	-8.195	2.5059e-16	3.33691e-15	2-alkenal reductase (NADP(+)-dependent)-like	A_up	B_up	#N/A
Qrob_T0582090.2	717.406	AB_up	-1.30109	0.158788	-8.19391	2.52864e-16	3.36527e-15	protein da1	A_up	B_up	Lide10352_c0_seq1
Qrob_T0059750.2	3022.27	AB_up	-2.13452	0.260639	-8.18959	2.62121e-16	3.48453e-15	transcription factor MYB44-like	A_up	B_up	Lide928_c3_seq1
Qrob_T0317040.2	20.5222	AB_up	-8.16794	0.997551	-8.18799	2.65635e-16	3.52925e-15	embryonic protein DC-8	A_up	B_up	#N/A
Qrob_T0339010.2	1527.09	AB_up	-1.01636	0.124133	-8.18765	2.66379e-16	3.53715e-15	proteasome subunit beta type-2-A	A_up	B_up	Lide2358_c0_seq1
Qrob_T0072770.2	422.697	AB_up	-2.28078	0.278684	-8.18412	2.74304e-16	3.63828e-15	zinc finger protein CONSTANS-LIKE 1-like	A_up	B_up	Lide3147_c0_seq1
Qrob_T0172180.2	631.481	AB_up	-1.76098	0.215175	-8.18395	2.74688e-16	3.64132e-15	4-coumarate--CoA ligase-like 5	#N/A	B_up	Lide4988_c0_seq1
Qrob_T0275620.2	153.248	AB_up	-1.86696	0.228341	-8.17619	2.92956e-16	3.87258e-15	EVI5-like protein	A_up	B_up	Lide6545_c0_seq1
Qrob_T0590900.2	968.182	AB_up	-2.09729	0.256598	-8.17344	2.99707e-16	3.95516e-15	RHOMBOID-like protein 2	A_up	B_up	Lide4864_c0_seq2
Qrob_T0348410.2	681.88	AB_up	-1.10179	0.134882	-8.16855	3.12107e-16	4.11649e-15	26S proteasome non-ATPase regulatory subunit 7 homolog A	A_up	B_up	Lide4103_c0_seq1
Qrob_T0702470.2	99.324	AB_up	-2.58322	0.31657	-8.16005	3.34885e-16	4.39721e-15	probable glucan endo-1,3-beta-glucosidase A6	A_up	B_up	Lide12467_c0_seq1
Qrob_T0376240.2	548.302	AB_up	-2.12842	0.260874	-8.15879	3.38386e-16	4.4407e-15	acyl-CoA-binding domain-containing protein 3-like	A_up	B_up	Lide8341_c0_seq3
Qrob_T0096040.2	712.15	AB_up	-2.77249	0.340027	-8.15375	3.5281e-16	4.62484e-15	ABC transporter B family member 11-like	A_up	B_up	Lide10026_c0_seq2
Qrob_T0521360.2	1637.52	AB_up	-1.8349	0.225201	-8.14781	3.70563e-16	4.85215e-15	cinnamoyl-CoA reductase 1-like	A_up	B_up	Lide927_c0_seq1
Qrob_T0121180.2	911.511	AB_up	-1.30089	0.159731	-8.14425	3.81629e-16	4.99427e-15	uncharacterized membrane protein At3g27390	A_up	B_up	Lide6014_c0_seq1
Qrob_T0186200.2	1067.57	AB_up	-0.941391	0.115631	-8.14136	3.90864e-16	5.11228e-15	proteasome subunit beta type-3-A	A_up	B_up	Lide1293_c0_seq2
Qrob_T0328800.2	474.595	AB_up	-1.22087	0.149967	-8.14092	3.92298e-16	5.12819e-15	probable serine/threonine-protein kinase PBL19	A_up	B_up	Lide13258_c0_seq1
Qrob_T0376340.2	830.619	AB_up	-1.72919	0.212422	-8.14037	3.94078e-16	5.1486e-15	14-3-3-like protein	A_up	B_up	#N/A
Qrob_T0108410.2	35.2452	AB_up	-3.08294	0.37876	-8.13957	3.96675e-16	5.17966e-15	protein UPSTREAM OF FLC	A_up	B_up	Lide34636_c0_seq1
Qrob_T0418800.2	1081.29	AB_up	-6.69299	0.82263	-8.13609	4.08261e-16	5.32209e-15	---NA---	A_up	B_up	Lide3926_c0_seq2
Qrob_T0551540.2	89.813	AB_up	-3.48878	0.428827	-8.13564	4.09759e-16	5.33866e-15	exocyst complex component exo70b1	A_up	B_up	Lide44483_c0_seq1
Qrob_T0543670.2	50.6826	AB_up	-2.43278	0.299079	-8.13422	4.14584e-16	5.39853e-15	UDP-glycosyltransferase 13-like	A_up	B_up	Lide33869_c0_seq1
Qrob_T0147200.2	968.912	AB_up	-1.36621	0.167966	-8.13384	4.15912e-16	5.41283e-15	charged multivesicular body protein 5-like	A_up	B_up	#N/A
Qrob_T0752820.2	1381.7	AB_up	-1.23212	0.151484	-8.13367	4.16502e-16	5.41452e-15	ras-related protein RABE1c-like	A_up	B_up	Lide1020_c2_seq2
Qrob_T0493470.2	65.4751	AB_up	-4.31733	0.530915	-8.13188	4.22676e-16	5.49176e-15	respiratory burst oxidase homolog protein B	A_up	B_up	Lide42009_c0_seq1
Qrob_T0436110.2	14.0046	AB_up	-4.87366	0.599348	-8.13159	4.23688e-16	5.50187e-15	U-box domain-containing protein 1-like	A_up	B_up	#N/A
Qrob_T0333000.2	362.571	AB_up	-1.08051	0.132898	-8.13037	4.27981e-16	5.55455e-15	abc transporter b family member 25, mitochondrial	A_up	B_up	#N/A
Qrob_T0555730.2	593.884	AB_up	-2.97636	0.366377	-8.12376	4.51944e-16	5.85587e-15	thaumatin-like protein 1b	A_up	B_up	#N/A
Qrob_T0715170.2	4227.09	AB_up	-1.22492	0.150795	-8.12309	4.54455e-16	5.88517e-15	eukaryotic translation initiation factor 1A-like	A_up	B_up	Lide265_c0_seq1
Qrob_T0119590.2	375.664	AB_up	-3.28792	0.404834	-8.12165	4.59898e-16	5.95238e-15	alpha carbonic anhydrase 7-like	A_up	B_up	#N/A
Qrob_T0198860.2	1594.71	AB_up	-1.73217	0.21334	-8.11927	4.68992e-16	6.06009e-15	eukaryotic translation initiation factor 4B2-like	A_up	B_up	Lide2218_c0_seq1
Qrob_T0348370.2	1243.39	AB_up	-3.52444	0.434224	-8.11664	4.79275e-16	6.18956e-15	bahd acyltransferase dcr	A_up	B_up	Lide1632_c0_seq1
Qrob_T0120290.2	4444.74	AB_up	-3.30065	0.406766	-8.11438	4.8829e-16	6.29908e-15	5-methyltetrahydropteroyltriglutamate--homocysteine methyltransferase	A_up	B_up	Lide641_c1_seq1
Qrob_T0413130.2	553.251	AB_up	-1.04058	0.12831	-8.10988	5.06689e-16	6.52674e-15	---NA---	A_up	B_up	Lide10440_c0_seq1
Qrob_T0030740.2	11.6848	AB_up	-4.99181	0.615771	-8.1066	5.20538e-16	6.69673e-15	aldehyde dehydrogenase family 2 member B7, mitochondrial-like	A_up	B_up	#N/A
Qrob_T0616680.2	1436.23	AB_up	-0.705382	0.087036	-8.10448	5.29706e-16	6.81096e-15	protein DEHYDRATION-INDUCED 19-like	A_up	B_up	Lide1226_c0_seq2
Qrob_T0220230.2	94.0936	AB_up	-2.81111	0.346973	-8.10183	5.4139e-16	6.94602e-15	putative methyltransferase DDB_G0268948	A_up	B_up	#N/A
Qrob_T0272790.2	8.23057	AB_up	-5.01097	0.618861	-8.09708	5.62957e-16	7.21878e-15	transcription factor SPATULA-like isoform X1	A_up	B_up	#N/A
Qrob_T0305290.2	2202.79	AB_up	-1.40705	0.17381	-8.09534	5.7106e-16	7.31473e-15	pyrrolidone-carboxylate peptidase	A_up	B_up	Lide2215_c0_seq1
Qrob_T0705510.2	2192.66	AB_up	-1.25155	0.154675	-8.09146	5.89547e-16	7.54743e-15	signal peptide peptidase-like 4	A_up	B_up	Lide768_c0_seq1
Qrob_T0650110.2	419.545	AB_up	-7.27145	0.89868	-8.09125	5.90531e-16	7.55591e-15	Metallothiol transferase	A_up	B_up	Lide10582_c0_seq1
Qrob_T0507790.2	2201.77	AB_up	-1.223	0.151213	-8.08788	6.07124e-16	7.74865e-15	dihydrolipoyllysine-residue acetyltransferase component 2 of pyruvate dehydrogenase complex, mitochondrial-like	A_up	B_up	Lide1486_c0_seq1
Qrob_T0215860.2	710.555	AB_up	-1.40923	0.174241	-8.08786	6.0724e-16	7.74865e-15	thiamine pyrophosphokinase 1 isoform X1	A_up	B_up	Lide5555_c0_seq1
Qrob_T0024180.2	1098.96	AB_up	-1.95289	0.241487	-8.08692	6.11927e-16	7.80422e-15	Thioredoxin-like fold containing protein	A_up	B_up	Lide3020_c1_seq1
Qrob_T0321680.2	1386.76	AB_up	-0.991664	0.12266	-8.08469	6.23246e-16	7.93998e-15	polypyrimidine tract-binding protein homolog 2 isoform X1	A_up	B_up	Lide4216_c0_seq2
Qrob_T0075420.2	13.7708	AB_up	-7.84645	0.970616	-8.08399	6.26791e-16	7.9722e-15	L-type lectin-domain containing receptor kinase IX.1-like	A_up	B_up	#N/A
Qrob_T0197980.2	212.192	AB_up	-1.47162	0.182079	-8.08228	6.35665e-16	8.07634e-15	probable prolyl 4-hydroxylase 3	A_up	B_up	Lide10831_c0_seq1
Qrob_T0666770.2	1457.51	AB_up	-3.19104	0.394893	-8.08078	6.4355e-16	8.17211e-15	thaumatin-like protein 1b	A_up	B_up	Lide1378_c0_seq1
Qrob_T0160330.2	1714.29	AB_up	-1.51711	0.187744	-8.08071	6.43911e-16	8.17229e-15	uncharacterized protein LOC112002089 isoform X1	A_up	B_up	Lide2124_c0_seq1
Qrob_T0352050.2	1931.46	AB_up	-2.28189	0.282399	-8.08037	6.45723e-16	8.19087e-15	tubulin beta chain-like	A_up	B_up	Lide2092_c0_seq3
Qrob_T0679960.2	138.24	AB_up	-2.00071	0.247742	-8.07577	6.70504e-16	8.48693e-15	beta-glucuronosyltransferase GlcAT14A-like	A_up	B_up	#N/A
Qrob_T0752840.2	393.61	AB_up	-1.90238	0.235598	-8.07469	6.76461e-16	8.54854e-15	GATA transcription factor 5-like	A_up	B_up	Lide13995_c0_seq1
Qrob_T0002010.2	1591.78	AB_up	-1.89044	0.234121	-8.07461	6.76904e-16	8.54955e-15	epoxide hydrolase a	A_up	B_up	#N/A
Qrob_T0241750.2	139.582	AB_up	-1.43086	0.177242	-8.07294	6.86279e-16	8.6633e-15	restin homolog isoform X1	A_up	B_up	#N/A
Qrob_T0707910.2	1041.85	AB_up	-3.12198	0.386885	-8.06952	7.05764e-16	8.9045e-15	serine/threonine-protein kinase ripk	A_up	B_up	Lide17428_c0_seq1
Qrob_T0071090.2	214.203	AB_up	-2.00974	0.24916	-8.06603	7.26225e-16	9.15285e-15	formin-like protein 18 isoform X1	A_up	B_up	Lide22217_c0_seq1
Qrob_T0038770.2	172.328	AB_up	-1.71637	0.212808	-8.06532	7.30465e-16	9.20136e-15	uncharacterized protein LOC111994224	A_up	B_up	Lide10754_c0_seq1
Qrob_T0238570.2	116.578	AB_up	-3.48729	0.432388	-8.06519	7.31206e-16	9.20576e-15	---NA---	A_up	B_up	Lide5421_c0_seq2
Qrob_T0108440.2	604.548	AB_up	-5.10577	0.633138	-8.06422	7.37049e-16	9.27437e-15	aquaporin tip1-3	A_up	B_up	Lide1072_c1_seq1
Qrob_T0278320.2	11.492	AB_up	-6.11082	0.757966	-8.06214	7.49727e-16	9.42885e-15	TRIO and F-actin-binding protein	A_up	B_up	#N/A
Qrob_T0711480.2	810.842	AB_up	-0.696764	0.0864353	-8.06111	7.56069e-16	9.50354e-15	putative ER lumen protein-retaining receptor C28H8.4	A_up	B_up	Lide6632_c0_seq1
Qrob_T0390410.2	76.0358	AB_up	-4.23351	0.525228	-8.06033	7.60912e-16	9.55931e-15	glucan endo-1,3-beta-glucosidase-like	A_up	B_up	Lide1366_c0_seq1
Qrob_T0359810.2	151.756	AB_up	-2.2216	0.275662	-8.05917	7.68169e-16	9.64019e-15	valine--tRNA ligase, mitochondrial 1-like isoform X2	A_up	B_up	Lide3321_c0_seq1
Qrob_T0384360.2	67.1712	AB_up	-2.83441	0.351863	-8.05543	7.91978e-16	9.92312e-15	NHL domain protein	A_up	B_up	Lide37298_c0_seq1
Qrob_T0226620.2	1891.5	AB_up	-2.08484	0.258814	-8.05535	7.92543e-16	9.92492e-15	probable sodium-coupled neutral amino acid transporter 6	A_up	B_up	Lide1561_c0_seq1
Qrob_T0447520.2	1170.22	AB_up	-0.650265	0.0807404	-8.05378	8.0278e-16	1.00424e-14	GATA transcription factor 24-like	A_up	B_up	Lide2251_c0_seq1
Qrob_T0060070.2	1426.75	AB_up	-2.25284	0.27976	-8.05278	8.09358e-16	1.01193e-14	ethylene-responsive transcription factor ERF011-like	A_up	B_up	Lide9155_c0_seq1
Qrob_T0580160.2	23.2083	AB_up	-4.46441	0.554436	-8.05217	8.13405e-16	1.01645e-14	gibberellin 2-beta-dioxygenase 2-like	A_up	B_up	#N/A
Qrob_T0310230.2	457.689	AB_up	-7.80838	0.96976	-8.05187	8.15408e-16	1.01842e-14	GDSL esterase/lipase 1-like	A_up	B_up	Lide16398_c0_seq1
Qrob_T0642350.2	524.23	AB_up	-1.48055	0.184	-8.04649	8.52032e-16	1.06303e-14	Poly(rC)-binding protein 4	A_up	B_up	Lide6428_c0_seq1
Qrob_T0189030.2	39.8596	AB_up	-3.51752	0.437168	-8.04616	8.54316e-16	1.06532e-14	lipase-like PAD4	A_up	B_up	#N/A
Qrob_T0208730.2	306.573	AB_up	-1.88576	0.2344	-8.04504	8.62172e-16	1.07454e-14	bifunctional 3-dehydroquinate dehydratase/shikimate dehydrogenase, chloroplastic-like	A_up	B_up	Lide4581_c0_seq1
Qrob_T0382860.2	25.1083	AB_up	-4.57174	0.568326	-8.04422	8.67948e-16	1.08117e-14	PRA1 family protein F4-like	A_up	B_up	#N/A
Qrob_T0467060.2	194.593	AB_up	-1.69193	0.210418	-8.04079	8.92588e-16	1.10893e-14	callose synthase 12	A_up	B_up	Lide10401_c0_seq1
Qrob_T0203720.2	102.365	AB_up	-4.09907	0.509781	-8.04085	8.92171e-16	1.10893e-14	receptor protein kinase-like protein At4g34220	A_up	B_up	Lide19986_c0_seq1
Qrob_T0546750.2	305.7	AB_up	-1.92734	0.239848	-8.03569	9.30563e-16	1.15489e-14	dihydropyrimidine dehydrogenase (NADP(+)), chloroplastic	A_up	B_up	#N/A
Qrob_T0252030.2	6693.09	AB_up	-1.22167	0.152055	-8.03436	9.40667e-16	1.1662e-14	cell division cycle protein 48 homolog	A_up	B_up	Lide426_c1_seq1
Qrob_T0346370.2	159.419	AB_up	-1.91181	0.238029	-8.03183	9.60314e-16	1.18895e-14	protein early-responsive to dehydration 7, chloroplastic	A_up	B_up	Lide6483_c0_seq1
Qrob_T0035970.2	452.292	AB_up	-1.29325	0.161016	-8.0318	9.6053e-16	1.18895e-14	U-box domain-containing protein 44-like	A_up	B_up	Lide7222_c0_seq1
Qrob_T0020400.2	149.365	AB_up	-1.99546	0.248458	-8.03137	9.63895e-16	1.19248e-14	homeobox-leucine zipper protein ATHB-12-like	A_up	B_up	Lide4679_c0_seq2
Qrob_T0243470.2	32.0376	AB_up	-6.79916	0.846711	-8.03009	9.74017e-16	1.20311e-14	tetrahydrocannabinolic acid synthase-like	A_up	B_up	#N/A
Qrob_T0264730.2	22.2933	AB_up	-3.25445	0.405315	-8.02943	9.79282e-16	1.20898e-14	u-box domain-containing protein 26	A_up	B_up	Lide44204_c0_seq1
Qrob_T0424730.2	310.45	AB_up	-1.8134	0.225849	-8.02926	9.80601e-16	1.20997e-14	probable LRR receptor-like serine/threonine-protein kinase RKF3	A_up	B_up	Lide11681_c0_seq1
Qrob_T0483820.2	271.124	AB_up	-1.64735	0.205177	-8.02894	9.83183e-16	1.21252e-14	random slug protein 5	A_up	B_up	Lide3790_c0_seq1
Qrob_T0075790.2	364.569	AB_up	-1.30851	0.163041	-8.02562	1.01014e-15	1.24511e-14	magnesium-dependent phosphatase 1	A_up	B_up	Lide4481_c0_seq1
Qrob_T0624860.2	3532.11	AB_up	-1.74018	0.216919	-8.02222	1.03848e-15	1.27938e-14	hemiasterlin resistant protein 1-like	A_up	B_up	Lide2021_c0_seq2
Qrob_T0315600.2	227.378	AB_up	-1.69458	0.211263	-8.02115	1.04761e-15	1.28995e-14	UDP-glycosyltransferase 88A1-like	A_up	B_up	Lide1185_c0_seq1
Qrob_T0489650.2	1091.29	AB_up	-2.11946	0.26446	-8.01432	1.10749e-15	1.36226e-14	Os07g0551501, partial	A_up	B_up	Lide784_c0_seq1
Qrob_T0738250.2	360.736	AB_up	-5.88411	0.734523	-8.01079	1.13977e-15	1.4005e-14	probable WRKY transcription factor 75	A_up	B_up	Lide33015_c0_seq1
Qrob_T0560320.2	722.481	AB_up	-2.64788	0.330691	-8.00712	1.17426e-15	1.44137e-14	protein nrt1/ ptr family 4.6	A_up	B_up	#N/A
Qrob_T0585520.2	258.944	AB_up	-1.17237	0.146484	-8.00339	1.2104e-15	1.48496e-14	ubiquinone biosynthesis protein COQ9, mitochondrial	A_up	B_up	Lide4521_c0_seq1
Qrob_T0207000.2	413.317	AB_up	-2.10707	0.263303	-8.00245	1.2197e-15	1.4956e-14	squalene monooxygenase-like	A_up	B_up	Lide9547_c0_seq1
Qrob_T0501330.2	133.864	AB_up	-2.39338	0.299084	-8.00236	1.2206e-15	1.49592e-14	ubiquitin domain-containing protein 1	A_up	B_up	Lide24052_c0_seq1
Qrob_T0656490.2	1424.21	AB_up	-1.2054	0.150643	-8.00169	1.22724e-15	1.50327e-14	protein DGCR14	A_up	B_up	Lide3056_c0_seq1
Qrob_T0765520.2	106.772	AB_up	-6.14879	0.768664	-7.99932	1.25111e-15	1.53012e-14	PREDICTED: uncharacterized protein LOC108481808 isoform X2	A_up	B_up	#N/A
Qrob_T0740710.2	455.77	AB_up	-1.38973	0.173749	-7.9985	1.25948e-15	1.53956e-14	u-box domain-containing protein 33	A_up	B_up	Lide5510_c0_seq2
Qrob_T0753510.2	4863.88	AB_up	-1.00559	0.125761	-7.99599	1.2854e-15	1.57043e-14	mitochondrial phosphate carrier protein 3, mitochondrial-like	A_up	B_up	#N/A
Qrob_T0491150.2	891.324	AB_up	-1.1975	0.149918	-7.98769	1.37496e-15	1.67637e-14	protein TPLATE	A_up	B_up	Lide9593_c0_seq2
Qrob_T0354010.2	351.083	AB_up	-1.9683	0.24642	-7.98757	1.37627e-15	1.6771e-14	ureide permease 1-like isoform X1	A_up	B_up	#N/A
Qrob_T0744170.2	766.001	AB_up	-1.05803	0.132463	-7.98738	1.37842e-15	1.67885e-14	sequence-specific DNA binding transcription factor	A_up	B_up	Lide6135_c0_seq1
Qrob_T0615890.2	516.857	AB_up	-1.6381	0.205119	-7.98608	1.39295e-15	1.69479e-14	U-box domain-containing protein 44-like	A_up	B_up	Lide22272_c0_seq1
Qrob_T0423790.2	20.6208	AB_up	-5.09033	0.637976	-7.97888	1.47667e-15	1.79018e-14	isoform 2 of chitotriosidase-1	#N/A	B_up	#N/A
Qrob_T0087470.2	2565.25	AB_up	-1.83278	0.22971	-7.97868	1.4791e-15	1.7922e-14	cysteine proteinase inhibitor 12	A_up	B_up	Lide3910_c0_seq1
Qrob_T0523460.2	926.741	AB_up	-1.60878	0.201643	-7.97836	1.48288e-15	1.79586e-14	caffeoylshikimate esterase	A_up	B_up	Lide5374_c0_seq1
Qrob_T0313660.2	570.825	AB_up	-1.16395	0.145945	-7.97528	1.52033e-15	1.83932e-14	adp-ribosylation factor-like protein 5	A_up	B_up	Lide5088_c0_seq1
Qrob_T0555710.2	864.491	AB_up	-3.15301	0.395412	-7.974	1.53621e-15	1.85663e-14	thaumatin-like protein 1b	A_up	B_up	#N/A
Qrob_T0486470.2	448.98	AB_up	-1.2989	0.162915	-7.97287	1.55026e-15	1.87264e-14	clp protease regulatory subunit clpx3, mitochondrial	A_up	B_up	#N/A
Qrob_T0642010.2	877.146	AB_up	-2.78814	0.349812	-7.97041	1.5815e-15	1.90646e-14	serine/threonine-protein kinase sapk2	A_up	B_up	Lide2768_c0_seq1
Qrob_T0602860.2	1524.52	AB_up	-0.906245	0.113711	-7.96971	1.59047e-15	1.9163e-14	DEAD-box ATP-dependent RNA helicase 24	A_up	B_up	Lide2653_c0_seq1
Qrob_T0560300.2	2111.93	AB_up	-2.65999	0.333858	-7.96745	1.61979e-15	1.95063e-14	protein nrt1/ ptr family 4.6	A_up	B_up	Lide8340_c0_seq1
Qrob_T0413290.2	1893.95	AB_up	-0.837049	0.105192	-7.95734	1.75777e-15	2.11031e-14	pto-interacting protein 1	A_up	B_up	#N/A
Qrob_T0748280.2	370.341	AB_up	-3.35493	0.421718	-7.9554	1.7856e-15	2.14263e-14	pleiotropic drug resistance protein 1-like	A_up	B_up	Lide4169_c0_seq1
Qrob_T0026090.2	48.5556	AB_up	-8.65334	1.08792	-7.95404	1.80529e-15	2.16515e-14	vq motif-containing protein 8, chloroplastic	A_up	B_up	#N/A
Qrob_T0464260.2	1204.13	AB_up	-3.13282	0.393886	-7.95364	1.81114e-15	2.17106e-14	S-adenosylmethionine decarboxylase proenzyme-like	A_up	B_up	Lide624_c0_seq1
Qrob_T0026710.2	254.49	AB_up	-1.55653	0.195751	-7.95158	1.84147e-15	2.20629e-14	probable 2-oxoglutarate-dependent dioxygenase ANS	A_up	B_up	Lide12407_c0_seq1
Qrob_T0178160.2	163.564	AB_up	-3.12392	0.392957	-7.94976	1.86876e-15	2.23672e-14	NADP-specific glutamate dehydrogenase	A_up	B_up	Lide8416_c0_seq1
Qrob_T0488660.2	432.308	AB_up	-2.81969	0.354818	-7.94685	1.9132e-15	2.28759e-14	G-type lectin S-receptor-like serine/threonine-protein kinase At4g27290 isoform X1	A_up	B_up	Lide7089_c0_seq3
Qrob_T0714320.2	24.0087	AB_up	-4.73985	0.596534	-7.94565	1.9318e-15	2.30748e-14	cytochrome p450	A_up	B_up	Lide43435_c0_seq1
Qrob_T0395700.2	615.784	AB_up	-1.38306	0.174103	-7.94393	1.9587e-15	2.33843e-14	ATP-dependent 6-phosphofructokinase 3-like	A_up	B_up	Lide5721_c0_seq1
Qrob_T0327590.2	373.415	AB_up	-1.77354	0.22327	-7.94344	1.96645e-15	2.34649e-14	dnaJ protein P58IPK homolog	A_up	B_up	Lide5635_c0_seq1
Qrob_T0678280.2	689.414	AB_up	-1.25274	0.157727	-7.94246	1.98215e-15	2.36282e-14	eukaryotic translation initiation factor	A_up	B_up	Lide2726_c0_seq1
Qrob_T0396660.2	1638.14	AB_up	-0.854629	0.107631	-7.94036	2.01599e-15	2.40194e-14	ubiquitin carboxyl-terminal hydrolase 16	A_up	B_up	Lide3475_c1_seq6
Qrob_T0226850.2	1669.94	AB_up	-0.826329	0.104076	-7.93971	2.02651e-15	2.41326e-14	GTP-binding protein YPTM2	A_up	B_up	Lide332_c0_seq1
Qrob_T0640830.2	34.4392	AB_up	-3.48498	0.439044	-7.93765	2.06043e-15	2.45241e-14	UDP-glycosyltransferase 73C1-like	A_up	B_up	#N/A
Qrob_T0536310.2	47.0383	AB_up	-3.22303	0.406064	-7.93725	2.06717e-15	2.45919e-14	nuclear poly(A) polymerase 1-like	A_up	B_up	#N/A
Qrob_T0154040.2	249.447	AB_up	-9.43069	1.18839	-7.93567	2.0936e-15	2.48937e-14	pectinesterase 2	A_up	B_up	#N/A
Qrob_T0182080.2	672.468	AB_up	-1.17115	0.147592	-7.935	2.10489e-15	2.50154e-14	bifunctional aspartate aminotransferase and glutamate/aspartate-prephenate aminotransferase	A_up	B_up	Lide33757_c0_seq1
Qrob_T0212530.2	11.2327	AB_up	-7.4102	0.933953	-7.93424	2.11795e-15	2.51579e-14	ethylene-responsive transcription factor ERF021-like	A_up	B_up	#N/A
Qrob_T0754510.2	1453.54	AB_up	-3.26848	0.411984	-7.93351	2.13033e-15	2.52922e-14	aldose 1-epimerase-like	A_up	B_up	Lide4836_c1_seq1
Qrob_T0541910.2	1346.08	AB_up	-1.34994	0.170168	-7.933	2.13911e-15	2.53836e-14	probable mediator of RNA polymerase II transcription subunit 26b isoform X1	A_up	B_up	Lide2604_c0_seq2
Qrob_T0118980.2	79.4478	AB_up	-4.4447	0.56045	-7.9306	2.18094e-15	2.5867e-14	cysteine-rich receptor-like protein kinase 10	A_up	B_up	#N/A
Qrob_T0648980.2	7342.54	AB_up	-7.24546	0.913901	-7.92805	2.22611e-15	2.63893e-14	alpha-amylase/subtilisin inhibitor-like	A_up	B_up	#N/A
Qrob_T0312030.2	14.0765	AB_up	-7.23453	0.912909	-7.9247	2.28697e-15	2.70564e-14	probable F-box protein At4g22030	A_up	B_up	Lide45779_c0_seq1
Qrob_T0005880.2	401.051	AB_up	-1.1005	0.138894	-7.92329	2.31308e-15	2.73378e-14	CASP-like protein 4A3	A_up	B_up	Lide6586_c0_seq1
Qrob_T0578330.2	96.5127	AB_up	-9.07054	1.14486	-7.92281	2.32195e-15	2.74289e-14	pectinesterase 2	A_up	B_up	Lide10441_c0_seq3
Qrob_T0404660.2	2824.05	AB_up	-2.56106	0.323346	-7.92051	2.36536e-15	2.79136e-14	luminal-binding protein 5	A_up	B_up	#N/A
Qrob_T0206890.2	47.3466	AB_up	-6.54974	0.827012	-7.91976	2.37964e-15	2.80399e-14	carboxylesterase 1	A_up	B_up	#N/A
Qrob_T0203750.2	113.176	AB_up	-1.40711	0.177704	-7.91826	2.4085e-15	2.83658e-14	PRKR-interacting protein 1	A_up	B_up	Lide9293_c0_seq1
Qrob_T0713850.2	362.032	AB_up	-0.802647	0.101415	-7.91449	2.48259e-15	2.91946e-14	ubiquitin carboxyl-terminal hydrolase 22-like	A_up	B_up	Lide8308_c0_seq1
Qrob_T0736480.2	266.744	AB_up	-1.81401	0.229211	-7.91417	2.48899e-15	2.92553e-14	putative lipase ROG1	A_up	B_up	#N/A
Qrob_T0464850.2	839.917	AB_up	-4.34289	0.548787	-7.91363	2.4999e-15	2.93688e-14	calcium uniporter protein 2, mitochondrial	A_up	B_up	Lide2177_c1_seq1
Qrob_T0236630.2	167.954	AB_up	-1.19612	0.151157	-7.9131	2.51063e-15	2.94802e-14	glycosyltransferase family 64 protein c4	A_up	B_up	Lide6927_c0_seq2
Qrob_T0675790.2	152.412	AB_up	-4.6674	0.589862	-7.9127	2.51861e-15	2.95592e-14	probable glutathione S-transferase	A_up	B_up	Lide21627_c0_seq1
Qrob_T0540320.2	211.748	AB_up	-5.00912	0.63324	-7.9103	2.56765e-15	3.01197e-14	MLP-like protein 43	A_up	B_up	#N/A
Qrob_T0479180.2	9322.44	AB_up	-7.13774	0.902549	-7.90842	2.60666e-15	3.05468e-14	thaumatin-like protein 1	A_up	B_up	Lide218_c2_seq1
Qrob_T0089950.2	2852.79	AB_up	-0.953759	0.120614	-7.90751	2.62582e-15	3.07561e-14	transmembrane 9 superfamily member 8	A_up	B_up	Lide990_c0_seq1
Qrob_T0355550.2	493.333	AB_up	-2.35074	0.297288	-7.90731	2.63009e-15	3.07907e-14	cytochrome P450 714C2-like	A_up	B_up	Lide2269_c0_seq1
Qrob_T0000590.2	375.22	AB_up	-1.23921	0.156719	-7.90722	2.63211e-15	3.07991e-14	U-box domain-containing protein 9-like	A_up	B_up	Lide13811_c0_seq1
Qrob_T0062610.2	245.806	AB_up	-3.53469	0.447037	-7.90693	2.63814e-15	3.08543e-14	calcium-transporting ATPase 4, plasma membrane-type-like	A_up	B_up	Lide12747_c0_seq1
Qrob_T0615640.2	275.799	AB_up	-2.94143	0.372027	-7.9065	2.6473e-15	3.09461e-14	protein YLS9-like	A_up	B_up	Lide15601_c0_seq1
Qrob_T0509680.2	41.7952	AB_up	-5.26136	0.665605	-7.90462	2.6875e-15	3.14004e-14	hydroquinone glucosyltransferase-like	A_up	B_up	Lide27433_c0_seq1
Qrob_T0655510.2	745.872	AB_up	-1.29298	0.163589	-7.90382	2.70477e-15	3.15865e-14	cytochrome b-c1 complex subunit 8	A_up	B_up	#N/A
Qrob_T0351370.2	378.958	AB_up	-3.89871	0.493301	-7.9033	2.71625e-15	3.17048e-14	AAA-ATPase ASD, mitochondrial-like	A_up	B_up	Lide6755_c0_seq1
Qrob_T0251780.2	86.9486	AB_up	-1.6894	0.213857	-7.89966	2.79661e-15	3.25809e-14	probable serine/threonine-protein kinase PIX13	A_up	B_up	#N/A
Qrob_T0290740.2	1434.93	AB_up	-0.964638	0.12227	-7.8894	3.03644e-15	3.53197e-14	NPL4-like protein 2	A_up	B_up	Lide2161_c0_seq1
Qrob_T0565330.2	808.661	AB_up	-1.07888	0.136762	-7.88874	3.05264e-15	3.54905e-14	vacuolar protein sorting-associated protein 28 homolog 2	A_up	B_up	Lide2899_c0_seq1
Qrob_T0351460.2	62.6713	AB_up	-3.24719	0.41165	-7.88824	3.06481e-15	3.55917e-14	7-deoxyloganetin glucosyltransferase-like	A_up	B_up	#N/A
Qrob_T0620540.2	694.606	AB_up	-1.88683	0.239309	-7.88449	3.15833e-15	3.66289e-14	SKP1-like protein 14	A_up	B_up	Lide7145_c0_seq2
Qrob_T0311210.2	32.2322	AB_up	-6.14198	0.779088	-7.88356	3.18194e-15	3.68845e-14	glutamate receptor 2.7-like	A_up	B_up	#N/A
Qrob_T0612310.2	221.971	AB_up	-2.12162	0.269282	-7.87881	3.30506e-15	3.81988e-14	uncharacterized protein At3g49720-like	A_up	B_up	Lide1629_c0_seq1
Qrob_T0191310.2	118.544	AB_up	-1.70734	0.216751	-7.87697	3.35425e-15	3.87484e-14	glutathione S-transferase TCHQD	A_up	B_up	Lide18663_c0_seq1
Qrob_T0359800.2	65.6241	AB_up	-3.11135	0.395273	-7.87138	3.5074e-15	4.04778e-14	valine--trna ligase, mitochondrial 1	A_up	B_up	#N/A
Qrob_T0461630.2	402.153	AB_up	-0.932627	0.118486	-7.8712	3.51252e-15	4.04972e-14	26S proteasome non-ATPase regulatory subunit 8 homolog A	A_up	B_up	Lide1016_c0_seq1
Qrob_T0527880.2	9150.5	AB_up	-1.31188	0.166668	-7.87121	3.51216e-15	4.04972e-14	fructose-bisphosphate aldolase 6, cytosolic	A_up	B_up	Lide124_c0_seq1
Qrob_T0132290.2	811.999	AB_up	-2.12018	0.269378	-7.87067	3.52734e-15	4.06481e-14	probable inactive poly [ADP-ribose] polymerase SRO3	A_up	B_up	Lide6409_c0_seq1
Qrob_T0369790.2	164.658	AB_up	-2.83211	0.359913	-7.86886	3.57882e-15	4.12212e-14	cytochrome P450 94A2-like	A_up	B_up	#N/A
Qrob_T0287310.2	244.9	AB_up	-2.00653	0.255067	-7.86667	3.64218e-15	4.191e-14	protein transport protein Sec61 subunit beta-like	A_up	B_up	Lide977_c0_seq1
Qrob_T0369770.2	428.574	AB_up	-2.84434	0.361719	-7.86341	3.73821e-15	4.29939e-14	cytochrome P450 94A2-like	A_up	B_up	Lide1677_c1_seq3
Qrob_T0343070.2	789.101	AB_up	-1.40942	0.179319	-7.85983	3.84646e-15	4.41959e-14	putative oxidoreductase ygbj	A_up	B_up	#N/A
Qrob_T0489040.2	67.6347	AB_up	-2.43496	0.309834	-7.85891	3.87481e-15	4.44998e-14	hypothetical protein CFP56_17050	A_up	B_up	#N/A
Qrob_T0066940.2	95.5383	AB_up	-3.02528	0.385019	-7.85749	3.91908e-15	4.49425e-14	protein PLANT CADMIUM RESISTANCE 2-like	A_up	B_up	Lide2084_c1_seq1
Qrob_T0271960.2	292.939	AB_up	-1.71584	0.21838	-7.8571	3.93139e-15	4.50398e-14	VQ motif-containing protein 31-like	A_up	B_up	Lide2932_c0_seq1
Qrob_T0160310.2	164.987	AB_up	-1.24819	0.158864	-7.85699	3.93478e-15	4.50567e-14	adaptin ear-binding coat-associated protein 2	A_up	B_up	#N/A
Qrob_T0645930.2	62.4011	AB_up	-1.95272	0.248763	-7.84971	4.17011e-15	4.76587e-14	probable LRR receptor-like serine/threonine-protein kinase At2g16250	A_up	B_up	Lide43504_c0_seq1
Qrob_T0296210.2	679.202	AB_up	-0.986997	0.125742	-7.84941	4.18003e-15	4.77489e-14	mitogen-activated protein kinase 7	A_up	B_up	Lide4099_c0_seq1
Qrob_T0194840.2	586.219	AB_up	-0.836267	0.106555	-7.84823	4.2196e-15	4.81775e-14	ranBP2-type zinc finger protein At1g67325-like	A_up	B_up	Lide1678_c0_seq1
Qrob_T0069960.2	1074.92	AB_up	-1.58587	0.202123	-7.84607	4.29287e-15	4.89904e-14	protein EDS1-like	A_up	B_up	#N/A
Qrob_T0434310.2	51.1064	AB_up	-4.08475	0.520773	-7.84363	4.37697e-15	4.98776e-14	glucan endo-1,3-beta-glucosidase	A_up	B_up	#N/A
Qrob_T0448850.2	260.068	AB_up	-1.61052	0.205332	-7.8435	4.38142e-15	4.99041e-14	---NA---	A_up	B_up	Lide10187_c0_seq1
Qrob_T0153030.2	11.9749	AB_up	-5.47338	0.698066	-7.84077	4.47781e-15	5.0928e-14	probable carbohydrate esterase At4g34215	A_up	B_up	#N/A
Qrob_T0351380.2	74.0506	AB_up	-4.32758	0.551995	-7.83989	4.5094e-15	5.12626e-14	AAA-ATPase ASD, mitochondrial-like	A_up	B_up	Lide21242_c0_seq1
Qrob_T0674890.2	834.751	AB_up	-1.42197	0.181403	-7.83874	4.55088e-15	5.17091e-14	phosphatidylinositol 4-kinase gamma 3	A_up	B_up	Lide9411_c0_seq1
Qrob_T0135060.2	97.3507	AB_up	-0.941977	0.120174	-7.83846	4.56089e-15	5.17979e-14	tvp38/tmem64 family membrane protein	A_up	B_up	Lide571_c1_seq1
Qrob_T0128300.2	144.815	AB_up	-2.88586	0.368228	-7.83715	4.60904e-15	5.22943e-14	LEAF RUST 10 DISEASE-RESISTANCE LOCUS RECEPTOR-LIKE PROTEIN KINASE-like 1.2	A_up	B_up	#N/A
Qrob_T0127000.2	773.232	AB_up	-1.33525	0.170382	-7.83683	4.62072e-15	5.24016e-14	eukaryotic translation initiation factor 2 subunit beta-like	A_up	B_up	#N/A
Qrob_T0421940.2	475.73	AB_up	-1.72977	0.22078	-7.83481	4.69537e-15	5.32225e-14	NAC domain-containing protein 62-like	A_up	B_up	Lide12917_c0_seq1
Qrob_T0183240.2	3057.33	AB_up	-2.77731	0.35462	-7.8318	4.80946e-15	5.44633e-14	inositol-3-phosphate synthase	A_up	B_up	Lide2237_c0_seq1
Qrob_T0156610.2	371.4	AB_up	-1.74164	0.222395	-7.83128	4.82936e-15	5.46623e-14	---NA---	A_up	B_up	Lide11858_c0_seq1
Qrob_T0199190.2	105.927	AB_up	-4.5459	0.580513	-7.83082	4.84696e-15	5.48088e-14	luminal-binding protein 5-like	A_up	B_up	Lide44621_c0_seq1
Qrob_T0370820.2	147.624	AB_up	-1.8558	0.237008	-7.83011	4.87455e-15	5.50944e-14	cysteine-rich receptor-like protein kinase 2	A_up	B_up	Lide19627_c0_seq1
Qrob_T0126770.2	277.669	AB_up	-1.44281	0.184285	-7.82926	4.90738e-15	5.53591e-14	staphylococcal-like nuclease CAN2	A_up	B_up	#N/A
Qrob_T0084350.2	2871.22	AB_up	-0.680215	0.0868856	-7.82886	4.92305e-15	5.55093e-14	serine/threonine-protein kinase STY13-like	A_up	B_up	Lide3636_c0_seq1
Qrob_T0457070.2	553.851	AB_up	-2.12083	0.270925	-7.8281	4.95291e-15	5.58192e-14	beta-amyrin synthase	A_up	B_up	Lide1247_c1_seq11
Qrob_T0629500.2	286.152	AB_up	-3.2932	0.420875	-7.82466	5.09041e-15	5.72866e-14	alanyl-trna editing protein alax-l	A_up	B_up	Lide8028_c0_seq1
Qrob_T0408480.2	74.5495	AB_up	-6.14584	0.785506	-7.82404	5.11529e-15	5.75391e-14	H/ACA ribonucleoprotein complex subunit like	A_up	B_up	Lide37836_c0_seq1
Qrob_T0713200.2	260.774	AB_up	-3.07684	0.393332	-7.8225	5.17843e-15	5.82215e-14	major allergen Pru ar 1-like	A_up	B_up	Lide7907_c0_seq1
Qrob_T0496550.2	114.532	AB_up	-2.53084	0.323585	-7.82124	5.23047e-15	5.87785e-14	Serine-rich adhesin for platelets like	A_up	B_up	Lide8930_c0_seq1
Qrob_T0649330.2	582.104	AB_up	-2.75503	0.352264	-7.82091	5.24415e-15	5.8876e-14	probable purple acid phosphatase 20	A_up	B_up	Lide7947_c0_seq1
Qrob_T0626760.2	162.799	AB_up	-1.391	0.177886	-7.81964	5.29729e-15	5.94443e-14	nucleolin-like	A_up	B_up	Lide8477_c0_seq2
Qrob_T0173040.2	66.9057	AB_up	-3.68027	0.470862	-7.81603	5.4516e-15	6.11386e-14	hypothetical protein CFP56_06803	A_up	B_up	Lide32950_c0_seq1
Qrob_T0546330.2	24.5205	AB_up	-4.22104	0.540052	-7.81599	5.45347e-15	6.11386e-14	uncharacterized protein DDB_G0271670-like	A_up	B_up	#N/A
Qrob_T0043450.2	60.8871	AB_up	-4.14621	0.530696	-7.81277	5.59429e-15	6.26875e-14	g-type lectin s-receptor-like serine/threonine-protein kinase lecrk3	A_up	B_up	#N/A
Qrob_T0159410.2	108.972	AB_up	-2.9184	0.373555	-7.81251	5.60596e-15	6.27883e-14	crocetin glucosyltransferase, chloroplastic-like	A_up	B_up	#N/A
Qrob_T0071820.2	284.606	AB_up	-1.3548	0.173431	-7.81175	5.63986e-15	6.3108e-14	myosin-binding protein 1 isoform X1	A_up	B_up	Lide1145_c2_seq1
Qrob_T0241790.2	88.2992	AB_up	-1.30714	0.16734	-7.81129	5.66077e-15	6.33119e-14	putative GPI-anchored protein pfl2	A_up	B_up	Lide4491_c0_seq1
Qrob_T0173220.2	1027.18	AB_up	-5.06929	0.649013	-7.81076	5.68447e-15	6.35166e-14	endochitinase-like	A_up	B_up	Lide15338_c0_seq1
Qrob_T0159880.2	454.436	AB_up	-1.05943	0.135787	-7.80217	6.08515e-15	6.78328e-14	n-acetyl-d-glucosamine kinase	A_up	B_up	Lide10382_c0_seq1
Qrob_T0660780.2	929.943	AB_up	-6.89248	0.883405	-7.80218	6.08484e-15	6.78328e-14	uncharacterized protein LOC112165215	A_up	B_up	#N/A
Qrob_T0465440.2	21.1238	AB_up	-5.38442	0.690282	-7.80032	6.17481e-15	6.87996e-14	isoform 2 of nuclear autoantigenic sperm protein	A_up	B_up	#N/A
Qrob_T0701430.2	3303.39	AB_up	-1.99843	0.256233	-7.79927	6.22654e-15	6.93431e-14	protein src2	A_up	B_up	Lide794_c0_seq1
Qrob_T0061790.2	228.006	AB_up	-0.80362	0.103039	-7.79917	6.23164e-15	6.93671e-14	DNA-damage-repair/toleration protein DRT111, chloroplastic	#N/A	B_up	Lide5320_c0_seq1
Qrob_T0499190.2	8.02089	AB_up	-5.91059	0.758202	-7.79553	6.41373e-15	7.13266e-14	peroxidase 5-like	A_up	B_up	#N/A
Qrob_T0679970.2	198.289	AB_up	-1.29924	0.166752	-7.79144	6.625e-15	7.36413e-14	beta-glucuronosyltransferase GlcAT14A	A_up	B_up	Lide5882_c0_seq1
Qrob_T0221500.2	43.2801	AB_up	-3.04339	0.390666	-7.79026	6.68716e-15	7.42973e-14	VQ motif-containing protein 11	A_up	B_up	Lide14762_c0_seq1
Qrob_T0383550.2	16.0871	AB_up	-4.34464	0.557824	-7.78855	6.7783e-15	7.52388e-14	pre-mrna-splicing factor atp-dependent rna helicase deah7	A_up	B_up	Lide1691_c0_seq1
Qrob_T0126990.2	1191.39	AB_up	-1.19275	0.153149	-7.78819	6.79769e-15	7.54185e-14	eukaryotic translation initiation factor 2 subunit beta-like	A_up	B_up	Lide797_c1_seq2
Qrob_T0390810.2	305.943	AB_up	-2.01266	0.258483	-7.78641	6.8939e-15	7.64139e-14	protein RETICULATA-RELATED 4, chloroplastic	A_up	B_up	Lide8116_c0_seq2
Qrob_T0326710.2	555.75	AB_up	-1.0913	0.140198	-7.78398	7.02764e-15	7.78597e-14	nadh dehydrogenase [ubiquinone] iron-sulfur protein 7, mitochondrial	A_up	B_up	Lide3185_c0_seq1
Qrob_T0005940.2	399.426	AB_up	-3.14548	0.404114	-7.78366	7.04572e-15	7.79866e-14	transcription factor bHLH162-like	A_up	B_up	Lide2704_c0_seq1
Qrob_T0558980.2	495.27	AB_up	-1.01868	0.130938	-7.77984	7.26152e-15	8.0262e-14	NADH dehydrogenase [ubiquinone] iron-sulfur protein 5-B	A_up	B_up	Lide2425_c1_seq2
Qrob_T0585450.2	2375.12	AB_up	-2.22532	0.286213	-7.77506	7.54109e-15	8.32653e-14	protein tify 10a	A_up	B_up	Lide428_c1_seq2
Qrob_T0407940.2	1329.32	AB_up	-0.979392	0.125987	-7.77373	7.62102e-15	8.4041e-14	heterogeneous nuclear ribonucleoprotein H2 isoform X1	A_up	B_up	Lide2497_c0_seq1
Qrob_T0630840.2	2011.68	AB_up	-1.50706	0.193866	-7.77372	7.62126e-15	8.4041e-14	calponin homology domain-containing protein DDB_G0272472	A_up	B_up	Lide6330_c0_seq1
Qrob_T0552310.2	2190.27	AB_up	-0.739308	0.0951062	-7.7735	7.63465e-15	8.41491e-14	26S proteasome non-ATPase regulatory subunit 1 homolog A	A_up	B_up	Lide3342_c1_seq1
Qrob_T0603780.2	876.101	AB_up	-1.22638	0.157791	-7.77221	7.71302e-15	8.49731e-14	MLO-like protein 10	A_up	B_up	Lide2346_c0_seq1
Qrob_T0173250.2	571.065	AB_up	-5.02949	0.647162	-7.77162	7.74895e-15	8.53291e-14	endochitinase-like	A_up	B_up	#N/A
Qrob_T0648910.2	3637.73	AB_up	-7.34699	0.945448	-7.77091	7.7925e-15	8.57685e-14	alpha-amylase/subtilisin inhibitor-like	A_up	B_up	#N/A
Qrob_T0612990.2	42.9952	AB_up	-2.41138	0.310403	-7.76855	7.93889e-15	8.73389e-14	WAT1-related protein	A_up	B_up	Lide10890_c0_seq1
Qrob_T0274420.2	1312.21	AB_up	-1.27601	0.16428	-7.76727	8.01928e-15	8.81409e-14	spermine synthase	A_up	B_up	Lide2539_c0_seq1
Qrob_T0367320.2	138.654	AB_up	-5.25689	0.677384	-7.76057	8.45465e-15	9.27962e-14	putative UPF0481 protein At3g02645	A_up	B_up	#N/A
Qrob_T0712860.2	154.091	AB_up	-1.31556	0.169546	-7.75934	8.53752e-15	9.36621e-14	uncharacterized CRM domain-containing protein At3g25440, chloroplastic	A_up	B_up	Lide17047_c0_seq2
Qrob_T0327500.2	2869.69	AB_up	-2.21481	0.285723	-7.75158	9.07565e-15	9.92881e-14	polyubiquitin 11	A_up	B_up	Lide40_c0_seq1
Qrob_T0180100.2	21.6431	AB_up	-6.94947	0.896897	-7.74834	9.30994e-15	1.0171e-13	hypothetical protein CFP56_77087	A_up	B_up	Lide34125_c0_seq1
Qrob_T0624250.2	446.875	AB_up	-1.85838	0.239877	-7.74722	9.39263e-15	1.02518e-13	Erythronate-4-phosphate dehydrogenase family protein	A_up	B_up	Lide2572_c0_seq1
Qrob_T0530320.2	35.8699	AB_up	-8.72644	1.12727	-7.74124	9.84523e-15	1.07358e-13	putative ring-h2 finger protein atl71	A_up	B_up	#N/A
Qrob_T0547260.2	635.888	AB_up	-1.22746	0.158582	-7.74019	9.92672e-15	1.08197e-13	dentin sialophosphoprotein	A_up	B_up	Lide3420_c0_seq1
Qrob_T0760170.2	46.4795	AB_up	-6.76721	0.875042	-7.73358	1.04565e-14	1.13813e-13	probable inactive purple acid phosphatase 27	A_up	B_up	#N/A
Qrob_T0032270.2	523.849	AB_up	-1.12283	0.145219	-7.73195	1.05909e-14	1.15222e-13	late embryogenesis abundant protein lea14-a	A_up	B_up	#N/A
Qrob_T0168700.2	18.9441	AB_up	-6.8216	0.882351	-7.73116	1.06568e-14	1.15885e-13	putative transcription elongation factor SPT5 homolog 1	A_up	B_up	#N/A
Qrob_T0002030.2	1987.38	AB_up	-2.08931	0.270256	-7.73087	1.0681e-14	1.16096e-13	epoxide hydrolase a	A_up	B_up	Lide1455_c1_seq1
Qrob_T0388250.2	713.875	AB_up	-0.933815	0.120799	-7.73033	1.07266e-14	1.16483e-13	FAD synthase	A_up	B_up	Lide4223_c0_seq1
Qrob_T0027320.2	61.446	AB_up	-2.31098	0.298954	-7.73023	1.07352e-14	1.16523e-13	F-box/kelch-repeat protein At3g23880-like	A_up	B_up	Lide33506_c0_seq1
Qrob_T0681470.2	2123.96	AB_up	-4.20983	0.544681	-7.72898	1.0841e-14	1.17617e-13	glucan endo-1,3-beta-glucosidase, basic vacuolar isoform	A_up	B_up	Lide7134_c0_seq2
Qrob_T0609760.2	33.3741	AB_up	-1.92009	0.248432	-7.72887	1.08507e-14	1.17668e-13	probable carboxylesterase 11	A_up	B_up	#N/A
Qrob_T0685760.2	481.836	AB_up	-1.10313	0.142777	-7.72627	1.10743e-14	1.19982e-13	ubiquitin carboxyl-terminal hydrolase 6	A_up	B_up	Lide2990_c0_seq1
Qrob_T0604260.2	1768.59	AB_up	-1.57636	0.20404	-7.72572	1.1122e-14	1.20444e-13	gamma aminobutyrate transaminase 3, chloroplastic	A_up	B_up	Lide2178_c0_seq1
Qrob_T0593320.2	5216.78	AB_up	-1.56192	0.202198	-7.72471	1.1211e-14	1.21352e-13	CAX-interacting protein 4	A_up	B_up	Lide679_c0_seq1
Qrob_T0413190.2	1989.29	AB_up	-2.89713	0.375139	-7.72282	1.1378e-14	1.23103e-13	TolB protein-related isoform 1	A_up	B_up	Lide16478_c0_seq1
Qrob_T0622810.2	11.424	AB_up	-2.80144	0.362783	-7.72209	1.14441e-14	1.23704e-13	O-fucosyltransferase 34-like	A_up	B_up	#N/A
Qrob_T0378020.2	10.1676	AB_up	-4.59918	0.595621	-7.72165	1.14834e-14	1.24072e-13	probable glutathione S-transferase	A_up	B_up	#N/A
Qrob_T0507260.2	63.5647	AB_up	-8.17301	1.05861	-7.72049	1.15886e-14	1.25152e-13	cytochrome p450 81e8	A_up	B_up	#N/A
Qrob_T0399180.2	48.5345	AB_up	-2.71775	0.352054	-7.71969	1.16615e-14	1.25881e-13	WRC domain containing protein	A_up	B_up	Lide23337_c0_seq1
Qrob_T0476550.2	1587.22	AB_up	-0.984399	0.127543	-7.71816	1.18024e-14	1.27285e-13	putative Homeobox domain-containing protein	A_up	B_up	Lide4541_c0_seq1
Qrob_T0663030.2	838.607	AB_up	-1.72387	0.223355	-7.71805	1.18121e-14	1.27331e-13	urease accessory protein ureh	A_up	B_up	Lide6333_c0_seq1
Qrob_T0194780.2	51.8661	AB_up	-7.88187	1.02181	-7.71365	1.22274e-14	1.31627e-13	ethylene-responsive transcription factor 13	A_up	B_up	Lide32383_c0_seq2
Qrob_T0741880.2	6.11988	AB_up	-5.62432	0.729435	-7.71051	1.25311e-14	1.34835e-13	E3 ubiquitin-protein ligase RHA2B-like	A_up	B_up	#N/A
Qrob_T0111140.2	408.265	AB_up	-1.14792	0.148882	-7.71027	1.25557e-14	1.35038e-13	putative 1-phosphatidylinositol-3-phosphate 5-kinase FAB1C	A_up	B_up	Lide2473_c0_seq1
Qrob_T0084120.2	111.352	AB_up	-3.81681	0.495109	-7.70904	1.26769e-14	1.36218e-13	AAA-ATPase At2g46620-like	A_up	B_up	Lide19074_c0_seq1
Qrob_T0135740.2	6131.4	AB_up	-2.35835	0.305985	-7.70742	1.28383e-14	1.37889e-13	Signal transduction response regulator	A_up	B_up	Lide120_c1_seq1
Qrob_T0688930.2	190.857	AB_up	-3.54871	0.460511	-7.70603	1.29788e-14	1.39232e-13	protein SRG1	A_up	B_up	Lide13959_c0_seq1
Qrob_T0566360.2	92.9763	AB_up	-5.05096	0.655558	-7.70483	1.31013e-14	1.40457e-13	o-acyltransferase wsd1	A_up	B_up	Lide3939_c0_seq1
Qrob_T0125520.2	686.548	AB_up	-0.859451	0.111599	-7.70123	1.34761e-14	1.44344e-13	chaperone protein dnaJ 10-like	A_up	B_up	Lide5694_c1_seq1
Qrob_T0263580.2	36.0662	AB_up	-6.6516	0.864126	-7.6975	1.38759e-14	1.48423e-13	scarecrow-like protein 21	A_up	B_up	#N/A
Qrob_T0041400.2	7516.03	AB_up	-1.70695	0.221879	-7.69318	1.43521e-14	1.53238e-13	Calreticulin like	A_up	B_up	Lide145_c0_seq1
Qrob_T0540570.2	114.733	AB_up	-2.06396	0.268329	-7.6919	1.44963e-14	1.54708e-13	coiled-coil domain-containing protein 18 isoform X1	A_up	B_up	Lide23446_c0_seq1
Qrob_T0424170.2	77.3609	AB_up	-3.64506	0.473983	-7.69026	1.46831e-14	1.56631e-13	cysteine-rich receptor-like protein kinase 7	A_up	B_up	Lide14250_c0_seq1
Qrob_T0534630.2	2241.01	AB_up	-1.71043	0.222436	-7.68952	1.47683e-14	1.57469e-13	probable calcium-binding protein CML36	A_up	B_up	Lide481_c0_seq1
Qrob_T0343760.2	1340.93	AB_up	-2.143	0.278695	-7.68938	1.47847e-14	1.57571e-13	uncharacterized protein LOC112015295	A_up	B_up	Lide5340_c0_seq1
Qrob_T0610000.2	17.5581	AB_up	-3.52817	0.458956	-7.68737	1.50186e-14	1.59992e-13	kelch repeat-containing protein At3g27220-like	A_up	B_up	Lide11798_c0_seq1
Qrob_T0478130.2	635.73	AB_up	-2.06075	0.268109	-7.68626	1.51494e-14	1.6124e-13	pyridoxal 5'-phosphate synthase-like subunit PDX1.2	A_up	B_up	Lide7312_c0_seq1
Qrob_T0040870.2	266.548	AB_up	-5.59655	0.728166	-7.68582	1.52021e-14	1.61728e-13	endochitinase EP3-like	A_up	B_up	#N/A
Qrob_T0010800.2	666.988	AB_up	-1.86208	0.242302	-7.68495	1.53056e-14	1.62755e-13	cold-regulated 413 plasma membrane protein 2-like	A_up	B_up	Lide5503_c0_seq1
Qrob_T0602910.2	271.038	AB_up	-4.38442	0.57066	-7.68307	1.55318e-14	1.65011e-13	7-deoxyloganetin glucosyltransferase-like	A_up	B_up	Lide31241_c0_seq1
Qrob_T0156560.2	29.5235	AB_up	-1.71151	0.222825	-7.68097	1.57893e-14	1.67595e-13	Branch domain-containing protein	A_up	B_up	#N/A
Qrob_T0231260.2	3967.8	AB_up	-1.08025	0.140652	-7.68031	1.58709e-14	1.68386e-13	probable mitochondrial-processing peptidase subunit beta, mitochondrial	A_up	B_up	Lide1435_c1_seq2
Qrob_T0155020.2	68.6845	AB_up	-3.56815	0.464685	-7.67864	1.60789e-14	1.70362e-13	serine/threonine-protein kinase-like protein CCR4	A_up	B_up	Lide18162_c0_seq1
Qrob_T0589090.2	1818.08	AB_up	-1.58459	0.206499	-7.67363	1.67201e-14	1.76685e-13	ubiquitin carboxyl-terminal hydrolase 9-like	A_up	B_up	Lide1689_c0_seq2
Qrob_T0459800.2	321.463	AB_up	-0.755693	0.098489	-7.67287	1.68189e-14	1.77644e-13	ap-1 complex subunit mu-2	A_up	B_up	Lide6659_c0_seq1
Qrob_T0496280.2	77.5675	AB_up	-3.87192	0.504682	-7.67199	1.6935e-14	1.78789e-13	3-hydroxyisobutyryl-coa hydrolase 1	A_up	B_up	Lide28006_c0_seq1
Qrob_T0763180.2	1303.08	AB_up	-1.76529	0.230252	-7.66676	1.76389e-14	1.85971e-13	lysine histidine transporter 1	A_up	B_up	Lide1111_c0_seq1
Qrob_T0722960.2	404.996	AB_up	-0.714411	0.0931923	-7.66599	1.77461e-14	1.87017e-13	clathrin interactor EPSIN 1	A_up	B_up	Lide4900_c0_seq1
Qrob_T0647400.2	51.5195	AB_up	-5.67061	0.740012	-7.66286	1.8184e-14	1.9146e-13	exocyst complex component EXO70H1-like	A_up	B_up	Lide31502_c0_seq1
Qrob_T0275320.2	21.7563	AB_up	-4.60889	0.601679	-7.66005	1.85864e-14	1.95523e-13	MDIS1-interacting receptor like kinase 2-like	A_up	B_up	#N/A
Qrob_T0599080.2	169.73	AB_up	-1.41545	0.184887	-7.65575	1.92189e-14	2.01996e-13	protein RER1B-like	A_up	B_up	Lide8048_c0_seq1
Qrob_T0558870.2	699.411	AB_up	-0.953925	0.124625	-7.65434	1.94311e-14	2.04044e-13	nicotinamide adenine dinucleotide transporter 1, chloroplastic	A_up	B_up	Lide3707_c1_seq1
Qrob_T0283860.2	2016.07	AB_up	-0.847918	0.110777	-7.65426	1.94425e-14	2.04073e-13	3-dehydroquinate synthase, chloroplastic-like	A_up	B_up	Lide854_c0_seq1
Qrob_T0758990.2	29.3095	AB_up	-6.27565	0.819966	-7.65355	1.955e-14	2.0511e-13	hypothetical protein CFP56_41559	A_up	B_up	Lide33189_c0_seq1
Qrob_T0698870.2	927.435	AB_up	-0.78748	0.102909	-7.65222	1.97532e-14	2.07056e-13	MND1-interacting protein 1-like	A_up	B_up	Lide7303_c0_seq1
Qrob_T0529530.2	45.778	AB_up	-2.42387	0.316773	-7.65176	1.98244e-14	2.07711e-13	putative methyltransferase DDB_G0268948	A_up	B_up	#N/A
Qrob_T0517720.2	972.682	AB_up	-2.2498	0.29403	-7.6516	1.98487e-14	2.07873e-13	glycine dehydrogenase (decarboxylating), mitochondrial	A_up	B_up	Lide5362_c0_seq1
Qrob_T0256040.2	45.183	AB_up	-2.00629	0.262287	-7.64921	2.02212e-14	2.11586e-13	putative mesoderm development candidate 2	A_up	B_up	Lide16081_c0_seq1
Qrob_T0290590.2	156.568	AB_up	-1.96068	0.256352	-7.64838	2.03521e-14	2.12766e-13	RNA-binding protein BRN1	A_up	B_up	Lide20057_c0_seq1
Qrob_T0724760.2	1281.73	AB_up	-1.17928	0.154207	-7.6474	2.05078e-14	2.14204e-13	gtpase lsg1-2	A_up	B_up	Lide1045_c4_seq6
Qrob_T0131730.2	80.7266	AB_up	-2.50562	0.327642	-7.64744	2.05021e-14	2.14204e-13	extracellular ligand-gated ion channel protein (DUF3537)	A_up	B_up	Lide8617_c0_seq1
Qrob_T0357380.2	2733.98	AB_up	-1.44852	0.189443	-7.6462	2.07011e-14	2.16127e-13	NADP-dependent malic enzyme-like	A_up	B_up	Lide1898_c1_seq1
Qrob_T0717360.2	27.6675	AB_up	-5.05576	0.661282	-7.64539	2.08314e-14	2.17391e-13	DUF1685 domain-containing protein	A_up	B_up	#N/A
Qrob_T0547270.2	920.913	AB_up	-1.38469	0.181185	-7.64241	2.13198e-14	2.22389e-13	cytochrome P450 CYP749A22-like	A_up	B_up	#N/A
Qrob_T0390880.2	173.104	AB_up	-2.09797	0.274528	-7.64209	2.13724e-14	2.22839e-13	vesicle-associated protein 2-1	A_up	B_up	Lide16565_c0_seq1
Qrob_T0288350.2	38.9624	AB_up	-6.63251	0.868353	-7.63803	2.20563e-14	2.29867e-13	ATPase 8, plasma membrane-type	A_up	B_up	Lide15360_c0_seq1
Qrob_T0496890.2	124.134	AB_up	-5.12513	0.671014	-7.63789	2.20813e-14	2.30027e-13	putative UPF0481 protein At3g02645	A_up	B_up	#N/A
Qrob_T0542530.2	1546.08	AB_up	-1.50904	0.197657	-7.63463	2.26467e-14	2.355e-13	probable serine/threonine-protein kinase PBL3	A_up	B_up	Lide5931_c0_seq1
Qrob_T0115250.2	2247.86	AB_up	-0.830866	0.108829	-7.63457	2.26582e-14	2.35515e-13	structural maintenance of chromosomes protein 2-1-like	A_up	B_up	Lide1607_c0_seq2
Qrob_T0503820.2	1212.43	AB_up	-1.39247	0.182503	-7.62987	2.34989e-14	2.43715e-13	benzyl alcohol O-benzoyltransferase-like	A_up	B_up	Lide2211_c0_seq2
Qrob_T0030310.2	269.392	AB_up	-1.5605	0.204613	-7.62658	2.41066e-14	2.49909e-13	protein altered xyloglucan 4	A_up	B_up	Lide11131_c0_seq1
Qrob_T0328070.2	1646.82	AB_up	-1.622	0.212795	-7.62237	2.49069e-14	2.57751e-13	adenine phosphoribosyltransferase 1-like	A_up	B_up	Lide1457_c2_seq1
Qrob_T0200000.2	96.297	AB_up	-6.79136	0.891208	-7.62039	2.52906e-14	2.61492e-13	probable indole-3-acetic acid-amido synthetase GH3.1	#N/A	B_up	#N/A
Qrob_T0454460.2	461.262	AB_up	-0.913511	0.119946	-7.61604	2.61572e-14	2.69977e-13	RNA-binding protein 42	A_up	B_up	Lide424_c1_seq1
Qrob_T0160320.2	405.244	AB_up	-1.23053	0.161578	-7.61572	2.62216e-14	2.70524e-13	adaptin ear-binding coat-associated protein 2	A_up	B_up	Lide7031_c0_seq1
Qrob_T0172650.2	1210.92	AB_up	-2.65088	0.348091	-7.61547	2.62744e-14	2.70949e-13	salicylic acid-binding protein 2-like	A_up	B_up	Lide4192_c0_seq1
Qrob_T0254250.2	1006.18	AB_up	-2.81815	0.370234	-7.6118	2.703e-14	2.78375e-13	MLO-like protein 3	A_up	B_up	#N/A
Qrob_T0291880.2	13.9544	AB_up	-6.35272	0.834583	-7.61185	2.70201e-14	2.78375e-13	probable galactinol--sucrose galactosyltransferase 5	A_up	B_up	#N/A
Qrob_T0668950.2	16.5533	AB_up	-8.11071	1.06623	-7.60687	2.80808e-14	2.88819e-13	protein SLE1	A_up	B_up	#N/A
Qrob_T0100490.2	117.393	AB_up	-1.47346	0.193751	-7.60492	2.85089e-14	2.93094e-13	probable serine/threonine-protein kinase PIX13	A_up	B_up	Lide10961_c0_seq4
Qrob_T0348940.2	1158.36	AB_up	-1.1634	0.153029	-7.60246	2.90553e-14	2.98581e-13	RNA-binding protein 1-like	A_up	B_up	Lide1039_c1_seq1
Qrob_T0052670.2	123.462	AB_up	-1.19988	0.157836	-7.60209	2.91381e-14	2.99301e-13	protein AMN1 homolog	A_up	B_up	Lide16913_c0_seq1
Qrob_T0415320.2	1412.62	AB_up	-1.55671	0.204782	-7.60181	2.9202e-14	2.99826e-13	thioredoxin reductase NTRB-like	A_up	B_up	Lide884_c0_seq1
Qrob_T0279360.2	79.8808	AB_up	-2.32459	0.305853	-7.60036	2.95302e-14	3.03064e-13	leucine-rich repeat receptor-like serine/threonine-protein kinase At2g14510	A_up	B_up	Lide35530_c0_seq1
Qrob_T0086430.2	23.1005	AB_up	-6.88837	0.906558	-7.59837	2.99878e-14	3.07493e-13	glutamate receptor 2.7	A_up	B_up	Lide41079_c0_seq1
Qrob_T0718180.2	706.035	AB_up	-1.32378	0.174273	-7.59605	3.05312e-14	3.12792e-13	fimbrin-5	A_up	B_up	Lide7959_c0_seq1
Qrob_T0274550.2	436.74	AB_up	-0.944244	0.124338	-7.59417	3.0978e-14	3.17232e-13	vacuolar protein sorting-associated protein 25	A_up	B_up	Lide3294_c0_seq1
Qrob_T0257370.2	330.794	AB_up	-0.713204	0.0939561	-7.59082	3.17888e-14	3.25252e-13	mRNA cap guanine-N7 methyltransferase 1	A_up	B_up	Lide6882_c0_seq1
Qrob_T0516340.2	606.581	AB_up	-1.22539	0.161528	-7.58623	3.29347e-14	3.35663e-13	putative Mu domain-containing protein	A_up	B_up	Lide6985_c0_seq1
Qrob_T0601330.2	303.742	AB_up	-1.65523	0.218192	-7.58613	3.29612e-14	3.35788e-13	glycerol-3-phosphate dehydrogenase sdp6, mitochondrial	A_up	B_up	Lide4736_c0_seq1
Qrob_T0126090.2	51.2754	AB_up	-3.72658	0.491324	-7.58478	3.33044e-14	3.39137e-13	receptor-like protein 9DC3	A_up	B_up	#N/A
Qrob_T0499830.2	33.558	AB_up	-5.17652	0.682565	-7.58392	3.35268e-14	3.41255e-13	aldo-keto reductase family 4 member c9	A_up	B_up	#N/A
Qrob_T0308190.2	4836.96	AB_up	-1.98635	0.261934	-7.58338	3.36658e-14	3.42521e-13	DNA ligase 1-like	A_up	B_up	Lide1402_c0_seq1
Qrob_T0405280.2	1058.53	AB_up	-0.992207	0.13087	-7.58164	3.41217e-14	3.4701e-13	serine/threonine-protein kinase AFC2 isoform X3	A_up	B_up	Lide1020_c0_seq2
Qrob_T0236650.2	3983.32	AB_up	-2.07736	0.274015	-7.58118	3.42434e-14	3.48097e-13	probable aquaporin PIP1-2	A_up	B_up	Lide109_c0_seq1
Qrob_T0628740.2	603.503	AB_up	-1.12447	0.148339	-7.58041	3.44472e-14	3.50018e-13	uncharacterized protein At5g49945-like	A_up	B_up	#N/A
Qrob_T0272850.2	717.689	AB_up	-1.1915	0.157184	-7.5803	3.44769e-14	3.50168e-13	probable BOI-related E3 ubiquitin-protein ligase 2	A_up	B_up	#N/A
Qrob_T0157200.2	340.842	AB_up	-3.06578	0.404613	-7.57707	3.53448e-14	3.58828e-13	leucine-rich repeat receptor-like protein kinase PXC2	A_up	B_up	Lide14572_c0_seq1
Qrob_T0639420.2	17.5163	AB_up	-2.01361	0.265758	-7.57688	3.53977e-14	3.59211e-13	Dipeptide transport ATP-binding protein dppF	A_up	B_up	#N/A
Qrob_T0648890.2	12476.3	AB_up	-7.0817	0.935324	-7.57139	3.69259e-14	3.74073e-13	alpha-amylase/subtilisin inhibitor-like	A_up	B_up	#N/A
Qrob_T0401780.2	17.6422	AB_up	-3.85992	0.509952	-7.56917	3.75605e-14	3.80175e-13	udp-glycosyltransferase 71k2	A_up	B_up	Lide15126_c0_seq2
Qrob_T0321300.2	590.878	AB_up	-1.65497	0.218741	-7.56588	3.85249e-14	3.89768e-13	threonine synthase, chloroplastic	A_up	B_up	Lide3587_c0_seq1
Qrob_T0182370.2	1254.71	AB_up	-0.893173	0.118054	-7.56577	3.85572e-14	3.89928e-13	---NA---	A_up	B_up	#N/A
Qrob_T0089880.2	119.457	AB_up	-1.80722	0.238988	-7.56197	3.97002e-14	4.01315e-13	chorismate mutase 2	A_up	B_up	Lide2424_c0_seq1
Qrob_T0418010.2	288.702	AB_up	-1.30835	0.173023	-7.56168	3.97887e-14	4.02037e-13	CMP-sialic acid transporter 5	A_up	B_up	Lide8012_c0_seq1
Qrob_T0623190.2	36.751	AB_up	-3.55583	0.470316	-7.5605	4.01532e-14	4.05546e-13	alcohol dehydrogenase-like 4	A_up	B_up	#N/A
Qrob_T0159450.2	237.781	AB_up	-2.86749	0.379292	-7.56011	4.02722e-14	4.06414e-13	crocetin glucosyltransferase, chloroplastic-like	A_up	B_up	Lide8333_c0_seq1
Qrob_T0589740.2	671.487	AB_up	-0.781122	0.103341	-7.55869	4.0714e-14	4.10505e-13	cyclase-associated protein 1-like	A_up	B_up	Lide4014_c0_seq1
Qrob_T0727750.2	554.459	AB_up	-1.67771	0.222042	-7.55582	4.16222e-14	4.19483e-13	glycosyltransferase family 92 protein RCOM_0530710	A_up	B_up	Lide6357_c0_seq1
Qrob_T0683430.2	380.625	AB_up	-2.78446	0.3687	-7.5521	4.28284e-14	4.31269e-13	E3 ubiquitin-protein ligase ATL6-like	A_up	B_up	Lide5648_c0_seq1
Qrob_T0183170.2	141.232	AB_up	-1.0489	0.138907	-7.5511	4.31605e-14	4.34428e-13	peptide methionine sulfoxide reductase a5	A_up	B_up	Lide17458_c0_seq1
Qrob_T0457060.2	23.8615	AB_up	-3.01409	0.399254	-7.5493	4.37612e-14	4.40286e-13	beta-amyrin synthase-like	A_up	B_up	Lide9514_c0_seq1
Qrob_T0248310.2	294.555	AB_up	-1.77313	0.234919	-7.54783	4.42555e-14	4.45069e-13	scarecrow-like protein 33	A_up	B_up	#N/A
Qrob_T0578750.2	2589.19	AB_up	-0.918449	0.121696	-7.54705	4.45221e-14	4.47368e-13	26S protease regulatory subunit 7A	A_up	B_up	Lide1453_c0_seq4
Qrob_T0463090.2	1416.25	AB_up	-1.36438	0.180817	-7.54564	4.5007e-14	4.51854e-13	Actin cross-linking protein, putative	A_up	B_up	Lide2742_c0_seq3
Qrob_T0266310.2	23.0376	AB_up	-7.83235	1.03801	-7.54554	4.50417e-14	4.52011e-13	cytochrome p450 81e8	#N/A	B_up	#N/A
Qrob_T0018350.2	1871.85	AB_up	-0.933136	0.123678	-7.5449	4.52633e-14	4.54041e-13	protein transport protein SEC16B homolog	A_up	B_up	Lide4467_c0_seq2
Qrob_T0017290.2	537.559	AB_up	-1.14496	0.151756	-7.54478	4.53068e-14	4.54284e-13	putative glycosyl transferase, family 1	A_up	B_up	Lide8992_c0_seq1
Qrob_T0535980.2	4175.54	AB_up	-1.25075	0.165794	-7.544	4.55783e-14	4.56811e-13	ubiquitin-like protein 5	A_up	B_up	Lide374_c0_seq1
Qrob_T0649940.2	2150.29	AB_up	-1.31637	0.174724	-7.53402	4.92027e-14	4.91672e-13	cation-chloride cotransporter 1	A_up	B_up	Lide4044_c0_seq1
Qrob_T0619400.2	53.5216	AB_up	-1.12452	0.149366	-7.52862	5.1281e-14	5.11139e-13	cullin-1	A_up	B_up	#N/A
Qrob_T0311250.2	11.8121	AB_up	-7.2384	0.961472	-7.52846	5.13434e-14	5.11327e-13	glutamate receptor 2.7	A_up	B_up	#N/A
Qrob_T0705820.2	2140.51	AB_up	-1.12561	0.149599	-7.52421	5.30401e-14	5.27332e-13	probable ATP synthase 24 kDa subunit, mitochondrial	A_up	B_up	Lide458_c0_seq1
Qrob_T0102760.2	24.2187	AB_up	-5.00387	0.665358	-7.52057	5.45391e-14	5.41549e-13	gibberellin 2-beta-dioxygenase 8-like	A_up	B_up	#N/A
Qrob_T0533480.2	2630.79	AB_up	-1.52255	0.202487	-7.51923	5.51009e-14	5.46667e-13	zinc finger CCCH domain-containing protein 44	A_up	B_up	Lide1539_c0_seq1
Qrob_T0325070.2	44.4577	AB_up	-2.88087	0.38314	-7.51909	5.51596e-14	5.47019e-13	protein PLANT CADMIUM RESISTANCE 2-like	A_up	B_up	Lide2084_c1_seq1
Qrob_T0280820.2	284.152	AB_up	-1.62619	0.216316	-7.51766	5.57647e-14	5.52786e-13	graves disease carrier protein-like	A_up	B_up	Lide12961_c0_seq1
Qrob_T0042980.2	3.71539	AB_up	-4.71888	0.62779	-7.51665	5.61984e-14	5.56852e-13	G-type lectin S-receptor-like serine/threonine-protein kinase LECRK4	A_up	B_up	#N/A
Qrob_T0543720.2	502.957	AB_up	-1.58678	0.211131	-7.51561	5.66479e-14	5.6107e-13	Chorismate mutase	A_up	B_up	Lide2037_c0_seq1
Qrob_T0355790.2	258.813	AB_up	-2.35198	0.312987	-7.51461	5.7082e-14	5.64893e-13	MLO-like protein 6	A_up	B_up	Lide8583_c0_seq1
Qrob_T0173670.2	48.9192	AB_up	-2.47291	0.329203	-7.5118	5.83215e-14	5.76675e-13	transmembrane protein 45A	A_up	B_up	#N/A
Qrob_T0649370.2	2101.46	AB_up	-2.2949	0.305875	-7.50274	6.24998e-14	6.16953e-13	zinc finger a20 and an1 domain-containing stress-associated protein 4	A_up	B_up	#N/A
Qrob_T0241160.2	51.4531	AB_up	-2.90548	0.387267	-7.50252	6.26016e-14	6.17699e-13	cucumber peeling cupredoxin-like	A_up	B_up	Lide14626_c0_seq1
Qrob_T0416290.2	8.47692	AB_up	-3.10842	0.414343	-7.50203	6.28361e-14	6.19753e-13	rust resistance kinase Lr10-like	A_up	B_up	#N/A
Qrob_T0153000.2	272.723	AB_up	-0.882435	0.117629	-7.50184	6.29301e-14	6.20421e-13	putative transcription factor C2H2 family	A_up	B_up	Lide16575_c0_seq1
Qrob_T0446220.2	288.005	AB_up	-0.845418	0.112706	-7.50106	6.33033e-14	6.23839e-13	A-kinase anchor protein 17A	A_up	B_up	Lide8699_c0_seq1
Qrob_T0222410.2	15.1777	AB_up	-4.27687	0.570308	-7.49924	6.41892e-14	6.32304e-13	Glutaredoxin family protein, putative	A_up	B_up	#N/A
Qrob_T0600860.2	6.57929	AB_up	-5.21429	0.695384	-7.49843	6.4588e-14	6.35966e-13	putative clathrin assembly protein At4g40080	A_up	B_up	#N/A
Qrob_T0381500.2	15.6503	AB_up	-4.55903	0.608296	-7.49476	6.64206e-14	6.53191e-13	GTPase IMAP family member 1, putative	A_up	B_up	#N/A
Qrob_T0697640.2	6.27534	AB_up	-5.77911	0.771116	-7.49448	6.6563e-14	6.54046e-13	putative fasciclin-like arabinogalactan protein 20	A_up	B_up	#N/A
Qrob_T0416310.2	61.871	AB_up	-3.14544	0.41983	-7.49216	6.77485e-14	6.64862e-13	rust resistance kinase Lr10-like	A_up	B_up	#N/A
Qrob_T0185860.2	37.3537	AB_up	-2.8838	0.385019	-7.49004	6.88546e-14	6.75154e-13	wall-associated receptor kinase-like 10	A_up	B_up	#N/A
Qrob_T0290040.2	467.57	AB_up	-3.72201	0.497104	-7.48738	7.02623e-14	6.88383e-13	receptor-like protein kinase HAIKU2	A_up	B_up	#N/A
Qrob_T0518070.2	30.47	AB_up	-4.67026	0.623832	-7.48641	7.07856e-14	6.93222e-13	gibberellin 2-beta-dioxygenase-like	A_up	B_up	Lide24751_c0_seq1
Qrob_T0287720.2	396.365	AB_up	-0.885377	0.118285	-7.48515	7.1467e-14	6.99022e-13	copper ion binding protein	A_up	B_up	Lide4986_c0_seq1
Qrob_T0431410.2	116.192	AB_up	-1.1712	0.156487	-7.48436	7.18955e-14	7.02922e-13	oxysterol-binding protein-related protein 1c	A_up	B_up	Lide17519_c0_seq1
Qrob_T0137450.2	281.511	AB_up	-0.92647	0.12385	-7.48057	7.40033e-14	7.22629e-13	probable signal peptidase complex subunit 1	A_up	B_up	Lide2807_c0_seq1
Qrob_T0077300.2	239.346	AB_up	-1.85608	0.248131	-7.48022	7.4201e-14	7.24259e-13	---NA---	A_up	B_up	#N/A
Qrob_T0619140.2	1087.5	AB_up	-1.29839	0.173596	-7.47939	7.46712e-14	7.28547e-13	bifunctional nitrilase/nitrile hydratase nit4a	A_up	B_up	Lide1631_c0_seq2
Qrob_T0478540.2	40.5708	AB_up	-3.19315	0.426959	-7.47882	7.49924e-14	7.31378e-13	probable glutathione S-transferase	A_up	B_up	#N/A
Qrob_T0264550.2	1056.93	AB_up	-1.3956	0.18673	-7.47387	7.787e-14	7.58813e-13	dnaJ protein ERDJ3B-like	A_up	B_up	Lide1985_c1_seq1
Qrob_T0396600.2	157.76	AB_up	-2.46485	0.329867	-7.47227	7.88239e-14	7.67474e-13	transcription factor bHLH30-like	A_up	B_up	Lide3323_c0_seq1
Qrob_T0369730.2	601.956	AB_up	-1.0263	0.13736	-7.47159	7.92317e-14	7.71125e-13	GTP-binding nuclear protein Ran-3	A_up	B_up	Lide7209_c0_seq1
Qrob_T0392310.2	544.121	AB_up	-3.81111	0.510112	-7.47112	7.95163e-14	7.72937e-13	uncharacterized protein LOC112022688	A_up	B_up	Lide12075_c0_seq1
Qrob_T0599060.2	201.506	AB_up	-1.95073	0.261113	-7.47084	7.96837e-14	7.74244e-13	glucose-1-phosphate adenylyltransferase large subunit 1	A_up	B_up	Lide340_c1_seq1
Qrob_T0563410.2	81.2211	AB_up	-3.37095	0.451261	-7.47006	8.01604e-14	7.78234e-13	putative phospholipid-transporting ATPase 9	A_up	B_up	Lide4658_c0_seq1
Qrob_T0251650.2	98.0678	AB_up	-8.35396	1.11839	-7.46964	8.04168e-14	7.80401e-13	EC protein III-like	A_up	B_up	#N/A
Qrob_T0130960.2	367.776	AB_up	-1.71764	0.22999	-7.46833	8.12181e-14	7.87852e-13	ataxin-3 homolog	A_up	B_up	Lide9127_c0_seq1
Qrob_T0057430.2	106.125	AB_up	-4.80743	0.643844	-7.46676	8.21962e-14	7.96356e-13	zinc finger protein 5	A_up	B_up	Lide25639_c0_seq1
Qrob_T0272940.2	346.058	AB_up	-4.77197	0.639141	-7.46621	8.25349e-14	7.99308e-13	Feruloyl esterase A	A_up	B_up	#N/A
Qrob_T0396810.2	42.96	AB_up	-2.05653	0.275538	-7.46368	8.41375e-14	8.14159e-13	rho GTPase-activating protein REN1	A_up	B_up	Lide28934_c0_seq1
Qrob_T0008280.2	578.891	AB_up	-2.27145	0.304343	-7.46346	8.42794e-14	8.15197e-13	probable WRKY transcription factor 40	A_up	B_up	Lide4620_c3_seq2
Qrob_T0129350.2	5.59923	AB_up	-6.02434	0.80719	-7.46334	8.43558e-14	8.15601e-13	dirigent protein 22-like	A_up	B_up	Lide1928_c0_seq1
Qrob_T0254610.2	1035.01	AB_up	-1.38434	0.1855	-7.46272	8.47553e-14	8.19127e-13	putative oxidoreductase ygbj	A_up	B_up	Lide3377_c0_seq1
Qrob_T0648900.2	4703.12	AB_up	-7.07438	0.948118	-7.4615	8.55408e-14	8.2604e-13	alpha-amylase/subtilisin inhibitor-like	A_up	B_up	#N/A
Qrob_T0698280.2	879.181	AB_up	-1.34962	0.180924	-7.45957	8.68038e-14	8.37893e-13	pre-mRNA-splicing factor CWC25 homolog	A_up	B_up	Lide4665_c0_seq2
Qrob_T0089660.2	124.576	AB_up	-5.87507	0.78796	-7.45604	8.91589e-14	8.5957e-13	coatomer subunit beta'-2-like	#N/A	#N/A	Lide24057_c0_seq1
Qrob_T0632590.2	1268.49	AB_up	-1.6312	0.218784	-7.45575	8.9355e-14	8.61107e-13	uncharacterized protein LOC112027298	A_up	B_up	Lide983_c0_seq1
Qrob_T0290580.2	153.455	AB_up	-1.38375	0.18565	-7.45352	9.08852e-14	8.7478e-13	mitochondrial substrate carrier family protein ucpB isoform X2	A_up	B_up	Lide22470_c0_seq2
Qrob_T0067700.2	347.333	AB_up	-1.09845	0.147372	-7.45356	9.0854e-14	8.7478e-13	CRAL-TRIO domain-containing protein YKL091C	A_up	B_up	Lide7251_c0_seq1
Qrob_T0188590.2	234.786	AB_up	-2.74769	0.368668	-7.45302	9.12261e-14	8.77701e-13	transcription factor JUNGBRUNNEN 1 isoform X1	A_up	B_up	Lide16681_c0_seq1
Qrob_T0567410.2	1347.4	AB_up	-1.76521	0.236852	-7.4528	9.13809e-14	8.78832e-13	eukaryotic peptide chain release factor subunit 1-3	A_up	B_up	#N/A
Qrob_T0007950.2	145.354	AB_up	-2.52487	0.338788	-7.45264	9.14908e-14	8.7953e-13	dirigent protein 22-like	A_up	B_up	#N/A
Qrob_T0598340.2	656.74	AB_up	-2.42045	0.324794	-7.45227	9.17479e-14	8.81641e-13	3-isopropylmalate dehydratase large subunit like	A_up	B_up	Lide18898_c0_seq1
Qrob_T0367310.2	151.127	AB_up	-5.43325	0.729144	-7.45154	9.22552e-14	8.86154e-13	putative UPF0481 protein At3g02645	A_up	B_up	#N/A
Qrob_T0130560.2	1498.3	AB_up	-0.917696	0.123156	-7.45148	9.22984e-14	8.86208e-13	26S proteasome non-ATPase regulatory subunit 12 homolog A	A_up	B_up	Lide2024_c0_seq1
Qrob_T0658160.2	453.2	AB_up	-1.55131	0.208196	-7.45119	9.25008e-14	8.87789e-13	F-box protein At3g07870-like	A_up	B_up	Lide8882_c0_seq1
Qrob_T0594420.2	237.841	AB_up	-0.956542	0.128405	-7.44942	9.37531e-14	8.98709e-13	deSI-like protein At4g17486	A_up	B_up	Lide7694_c0_seq1
Qrob_T0632750.2	576.409	AB_up	-1.46237	0.196315	-7.4491	9.39766e-14	9.00484e-13	Octamer-binding transcription factor	A_up	B_up	Lide4421_c0_seq1
Qrob_T0061660.2	27.9583	AB_up	-3.29566	0.442632	-7.44559	9.65132e-14	9.24038e-13	protein SRC2 homolog	A_up	B_up	#N/A
Qrob_T0004360.2	4241	AB_up	-1.91371	0.257075	-7.44417	9.75546e-14	9.33629e-13	probable inositol transporter 2	A_up	B_up	Lide4941_c0_seq1
Qrob_T0556070.2	12.2918	AB_up	-7.03827	0.945482	-7.44411	9.75983e-14	9.33667e-13	mitogen-activated protein kinase kinase kinase NPK1-like	A_up	B_up	#N/A
Qrob_T0136090.2	18.1679	AB_up	-3.22948	0.434082	-7.43978	1.00851e-13	9.64393e-13	hyoscyamine 6-dioxygenase-like	A_up	B_up	#N/A
Qrob_T0240730.2	152.813	AB_up	-1.12481	0.151363	-7.43118	1.07632e-13	1.02715e-12	GOLD domain containing protein	A_up	B_up	Lide5989_c0_seq1
Qrob_T0058520.2	461.938	AB_up	-1.39046	0.187163	-7.42911	1.0933e-13	1.04293e-12	geraniol 8-hydroxylase-like	A_up	B_up	Lide3857_c2_seq1
Qrob_T0233320.2	1150.84	AB_up	-0.81003	0.109071	-7.42664	1.1139e-13	1.06044e-12	WPP domain-interacting protein 2	A_up	B_up	Lide3866_c0_seq2
Qrob_T0199930.2	327.978	AB_up	-1.92419	0.25914	-7.42528	1.12538e-13	1.07093e-12	Maternal effect embryo arrest 59, putative isoform 1	A_up	B_up	Lide17153_c0_seq1
Qrob_T0251970.2	887.331	AB_up	-1.2881	0.173608	-7.41958	1.17494e-13	1.11539e-12	cell division cycle protein 48 homolog	A_up	B_up	#N/A
Qrob_T0534980.2	15.3484	AB_up	-3.46832	0.46745	-7.41965	1.17432e-13	1.11539e-12	G-type lectin S-receptor-like serine/threonine-protein kinase At2g19130	A_up	B_up	#N/A
Qrob_T0516090.2	12.0491	AB_up	-6.75332	0.9102	-7.41959	1.17481e-13	1.11539e-12	protein dj-1 like b	A_up	B_up	#N/A
Qrob_T0278710.2	1766.36	AB_up	-0.993594	0.133949	-7.41772	1.19154e-13	1.12978e-12	26S proteasome regulatory subunit 4 homolog A	A_up	B_up	Lide2117_c0_seq1
Qrob_T0495120.2	467.236	AB_up	-1.96548	0.265022	-7.4163	1.20438e-13	1.14103e-12	tropinone reductase-like 3	A_up	B_up	Lide3764_c2_seq1
Qrob_T0289960.2	808.697	AB_up	-1.18393	0.159642	-7.41616	1.20562e-13	1.14175e-12	nicotiana tabacum ORF protein	A_up	B_up	Lide3517_c0_seq1
Qrob_T0598980.2	455.561	AB_up	-0.972755	0.131207	-7.41387	1.22665e-13	1.1612e-12	proteasome subunit alpha type-1-b	A_up	B_up	Lide29351_c0_seq1
Qrob_T0290650.2	13.9465	AB_up	-3.24945	0.438327	-7.41332	1.2318e-13	1.1656e-12	putative isomerase	A_up	B_up	Lide3070_c1_seq1
Qrob_T0503360.2	95.0939	AB_up	-2.64379	0.356662	-7.4126	1.23849e-13	1.17147e-12	---NA---	A_up	B_up	Lide8886_c0_seq1
Qrob_T0540310.2	118.854	AB_up	-5.78616	0.780617	-7.41229	1.24133e-13	1.17368e-12	MLP-like protein 43	A_up	B_up	#N/A
Qrob_T0045470.2	59.6416	AB_up	-1.75645	0.237009	-7.41089	1.25451e-13	1.18566e-12	metal transporter Nramp2-like	A_up	B_up	Lide16394_c0_seq1
Qrob_T0643770.2	208.206	AB_up	-1.59472	0.215225	-7.40953	1.26752e-13	1.197e-12	valine-tRNA ligase	A_up	B_up	Lide10784_c0_seq1
Qrob_T0178220.2	487.352	AB_up	-4.34874	0.586945	-7.4091	1.27162e-13	1.20039e-12	uncharacterized protein LOC112022183	A_up	B_up	Lide13526_c0_seq1
Qrob_T0664140.2	675.034	AB_up	-6.81337	0.919704	-7.40822	1.28004e-13	1.20786e-12	laccase-7	A_up	B_up	Lide25198_c0_seq1
Qrob_T0707340.2	29472.9	AB_up	-0.639001	0.0862614	-7.40773	1.2848e-13	1.21186e-12	ATP-dependent Clp protease ATP-binding subunit ClpA homolog CD4B, chloroplastic	A_up	B_up	Lide136_c0_seq1
Qrob_T0575620.2	540.634	AB_up	-2.28685	0.308788	-7.40592	1.30249e-13	1.22806e-12	DUF868 domain-containing protein	A_up	B_up	Lide6748_c0_seq1
Qrob_T0458040.2	85.8553	AB_up	-2.24373	0.303225	-7.39958	1.36619e-13	1.28605e-12	serine protease inhibitor, Kazal-type family protein	A_up	B_up	Lide13747_c0_seq1
Qrob_T0352670.2	2398.57	AB_up	-0.676305	0.091421	-7.3977	1.38567e-13	1.30283e-12	protein disulfide isomerase-like 2-3	A_up	B_up	Lide1308_c0_seq1
Qrob_T0387010.2	274.131	AB_up	-2.23509	0.302137	-7.3976	1.38663e-13	1.30321e-12	synaptotagmin-1-like isoform X1	A_up	B_up	Lide13693_c0_seq1
Qrob_T0641360.2	718.697	AB_up	-1.04504	0.14135	-7.39328	1.43253e-13	1.34474e-12	probable histone-arginine methyltransferase 1.3	A_up	B_up	Lide91_c1_seq1
Qrob_T0255200.2	428.01	AB_up	-0.722967	0.0977922	-7.39289	1.43668e-13	1.3481e-12	ap-1 complex subunit mu-2	A_up	B_up	Lide6659_c0_seq1
Qrob_T0686710.2	357.992	AB_up	-2.15899	0.292119	-7.39078	1.4597e-13	1.36806e-12	desiccation protectant protein lea14 like	A_up	B_up	Lide2914_c0_seq1
Qrob_T0016510.2	133.717	AB_up	-3.10804	0.420542	-7.39055	1.4622e-13	1.36986e-12	guanine deaminase	A_up	B_up	Lide582_c1_seq4
Qrob_T0094100.2	504.978	AB_up	-0.577197	0.0781001	-7.39048	1.46304e-13	1.3701e-12	ubiquitin-like modifier-activating enzyme 5	A_up	B_up	Lide10120_c0_seq1
Qrob_T0183040.2	44.6911	AB_up	-2.04455	0.276709	-7.38882	1.48139e-13	1.38563e-12	NAC domain-containing protein 37-like	A_up	B_up	Lide15473_c0_seq1
Qrob_T0752090.2	103.602	AB_up	-1.73993	0.235516	-7.38775	1.49338e-13	1.3963e-12	geraniol 8-hydroxylase	A_up	B_up	#N/A
Qrob_T0548550.2	164.461	AB_up	-2.0427	0.276537	-7.38673	1.50487e-13	1.40592e-12	L-lactate dehydrogenase B-like	A_up	B_up	Lide10443_c0_seq2
Qrob_T0347520.2	117.43	AB_up	-1.57304	0.213049	-7.38345	1.54245e-13	1.43988e-12	protein trichome birefringence-like 5	A_up	B_up	Lide25342_c0_seq1
Qrob_T0494840.2	1956.66	AB_up	-1.40878	0.19081	-7.38314	1.54603e-13	1.44266e-12	protein transport protein Sec61 subunit alpha-like	A_up	B_up	Lide3206_c0_seq1
Qrob_T0330210.2	30.6787	AB_up	-2.35127	0.318516	-7.38194	1.55997e-13	1.45451e-12	PLASMODESMATA CALLOSE-BINDING PROTEIN 3-like	A_up	B_up	Lide22719_c0_seq1
Qrob_T0346340.2	1191.65	AB_up	-1.01827	0.137952	-7.38136	1.56679e-13	1.46029e-12	26S proteasome non-ATPase regulatory subunit 4 homolog	A_up	B_up	Lide3187_c0_seq1
Qrob_T0300530.2	170.875	AB_up	-1.16201	0.157461	-7.37965	1.58704e-13	1.47799e-12	uncharacterized membrane protein At4g09580-like	A_up	B_up	Lide10301_c0_seq1
Qrob_T0624150.2	124.438	AB_up	-4.23932	0.574708	-7.37648	1.62531e-13	1.51244e-12	myrcene synthase, chloroplastic-like	A_up	B_up	Lide15603_c0_seq2
Qrob_T0595320.2	16.2809	AB_up	-6.97129	0.945128	-7.37603	1.63085e-13	1.51699e-12	probable L-type lectin-domain containing receptor kinase S.5	A_up	B_up	#N/A
Qrob_T0540230.2	63.4093	AB_up	-1.74371	0.236412	-7.37574	1.63432e-13	1.51962e-12	Coatomer beta subunit	A_up	B_up	Lide43553_c0_seq1
Qrob_T0159430.2	225.602	AB_up	-2.50213	0.339299	-7.3744	1.65083e-13	1.53436e-12	crocetin glucosyltransferase, chloroplastic-like	A_up	B_up	#N/A
Qrob_T0687390.2	1217.47	AB_up	-1.26882	0.172099	-7.37261	1.6732e-13	1.55393e-12	aquaporin NIP1-2-like	A_up	B_up	Lide5147_c0_seq1
Qrob_T0586480.2	250.042	AB_up	-2.51125	0.340621	-7.37256	1.67388e-13	1.55395e-12	thaumatin-like protein 1b	A_up	B_up	Lide1378_c0_seq1
Qrob_T0121710.2	605.194	AB_up	-0.819477	0.111171	-7.37132	1.68949e-13	1.5672e-12	U2 small nuclear ribonucleoprotein A'	A_up	B_up	Lide2866_c0_seq1
Qrob_T0595820.2	5.32767	AB_up	-5.67014	0.769321	-7.37032	1.70224e-13	1.57841e-12	ethylene-responsive transcription factor ERF084	A_up	B_up	#N/A
Qrob_T0133830.2	6.45688	AB_up	-6.76352	0.917708	-7.37001	1.70609e-13	1.58136e-12	CONSTANS-like 2 protein	A_up	B_up	#N/A
Qrob_T0173370.2	116.919	AB_up	-3.67568	0.49893	-7.36714	1.7433e-13	1.61458e-12	receptor-like protein 12	A_up	B_up	Lide35809_c0_seq1
Qrob_T0736600.2	21.1075	AB_up	-4.47581	0.607677	-7.36544	1.7656e-13	1.6333e-12	hypothetical protein CFP56_57811	A_up	B_up	#N/A
Qrob_T0384240.2	45.8262	AB_up	-2.84716	0.386616	-7.36432	1.78046e-13	1.64625e-12	---NA---	A_up	B_up	Lide35824_c0_seq1
Qrob_T0418650.2	511.492	AB_up	-3.14712	0.427383	-7.3637	1.78882e-13	1.65218e-12	glutathione transferase GST 23-like	A_up	B_up	#N/A
Qrob_T0318530.2	130.698	AB_up	-5.2788	0.716901	-7.36335	1.79353e-13	1.65589e-12	type IV inositol polyphosphate 5-phosphatase 11	A_up	B_up	Lide25558_c0_seq1
Qrob_T0571850.2	17.7883	AB_up	-3.96668	0.539043	-7.35875	1.85641e-13	1.71193e-12	Glutaredoxin family protein, putative	A_up	B_up	#N/A
Qrob_T0080170.2	331.558	AB_up	-2.25582	0.306563	-7.35842	1.86105e-13	1.71554e-12	RING-H2 finger protein ATL22-like	A_up	B_up	Lide8562_c0_seq1
Qrob_T0648930.2	6676.16	AB_up	-6.76081	0.918795	-7.35834	1.86206e-13	1.71579e-12	alpha-amylase/subtilisin inhibitor-like	A_up	B_up	#N/A
Qrob_T0482890.2	78.7473	AB_up	-1.90108	0.258635	-7.35043	1.97568e-13	1.81764e-12	serine acetyltransferase 1, chloroplastic-like	A_up	B_up	Lide6917_c1_seq1
Qrob_T0045230.2	41.2297	AB_up	-2.02793	0.27596	-7.34864	2.00238e-13	1.84149e-12	myocardial zonula adherens protein-like	A_up	B_up	Lide23623_c0_seq1
Qrob_T0335810.2	345.613	AB_up	-1.07911	0.146864	-7.3477	2.0164e-13	1.85365e-12	ultraviolet-B receptor UVR8	A_up	B_up	Lide1323_c0_seq1
Qrob_T0084070.2	67.6516	AB_up	-1.39108	0.189327	-7.34751	2.01926e-13	1.85556e-12	molybdate-anion transporter-like	A_up	B_up	#N/A
Qrob_T0499840.2	1480.33	AB_up	-5.41022	0.736578	-7.34507	2.05652e-13	1.88906e-12	aldo-keto reductase family 4 member c9	A_up	B_up	Lide2757_c0_seq1
Qrob_T0476460.2	24.0534	AB_up	-4.4709	0.608741	-7.34451	2.0651e-13	1.89621e-12	probable protein phosphatase 2C 74	A_up	B_up	#N/A
Qrob_T0514550.2	177.866	AB_up	-2.06315	0.280918	-7.3443	2.06833e-13	1.89843e-12	RING-H2 finger protein ATL47-like	A_up	B_up	Lide32222_c0_seq1
Qrob_T0319280.2	68.7552	AB_up	-2.49108	0.339325	-7.34129	2.1154e-13	1.94088e-12	phosphatidylinositol:ceramide inositolphosphotransferase 3	A_up	B_up	Lide33611_c0_seq1
Qrob_T0584090.2	9.28964	AB_up	-5.6243	0.766226	-7.34026	2.13173e-13	1.9551e-12	Major viral transcription factor	A_up	B_up	#N/A
Qrob_T0496880.2	161.547	AB_up	-4.80678	0.65487	-7.34005	2.1352e-13	1.95752e-12	putative UPF0481 protein At3g02645	A_up	B_up	#N/A
Qrob_T0765500.2	61.4258	AB_up	-6.89282	0.939264	-7.33853	2.15951e-13	1.97903e-12	hypothetical protein glysoja_005385	A_up	B_up	Lide9375_c1_seq1
Qrob_T0732620.2	1986.87	AB_up	-2.0676	0.281808	-7.33692	2.18558e-13	2.00214e-12	Transmembrane protein	A_up	B_up	Lide291_c0_seq1
Qrob_T0064230.2	693.542	AB_up	-1.03805	0.141495	-7.33627	2.19637e-13	2.01124e-12	MOB kinase activator-like 1A	A_up	B_up	Lide4876_c0_seq1
Qrob_T0254490.2	352.663	AB_up	-1.06125	0.144692	-7.33455	2.22467e-13	2.034e-12	5-oxoprolinase	A_up	B_up	Lide12318_c0_seq2
Qrob_T0347810.2	7.21941	AB_up	-4.27993	0.583658	-7.33295	2.25148e-13	2.05691e-12	ycf3-interacting protein 1, chloroplastic	A_up	B_up	#N/A
Qrob_T0365090.2	335.749	AB_up	-2.04897	0.279442	-7.33234	2.26169e-13	2.06544e-12	60s ribosomal protein l34	A_up	B_up	Lide9273_c0_seq2
Qrob_T0674380.2	84.3059	AB_up	-2.27306	0.310074	-7.3307	2.28953e-13	2.08924e-12	transmembrane protein 8b	A_up	B_up	Lide31578_c0_seq1
Qrob_T0004490.2	305.238	AB_up	-1.9215	0.262216	-7.32791	2.33767e-13	2.12987e-12	cyclic nucleotide-gated ion channel 1-like	A_up	B_up	Lide26517_c0_seq1
Qrob_T0089870.2	81.9173	AB_up	-1.90486	0.259973	-7.32715	2.35105e-13	2.14123e-12	chorismate mutase 2-like	A_up	B_up	#N/A
Qrob_T0212730.2	19.9379	AB_up	-2.19264	0.299358	-7.32448	2.39822e-13	2.18334e-12	stem-specific protein tsjt1	A_up	B_up	Lide721_c0_seq1
Qrob_T0040730.2	418.196	AB_up	-4.7672	0.650864	-7.32441	2.39953e-13	2.1837e-12	endochitinase EP3-like	A_up	B_up	Lide17776_c0_seq1
Qrob_T0104160.2	808.453	AB_up	-1.04856	0.143185	-7.3231	2.42301e-13	2.20421e-12	Methyltransferase PMT9	A_up	B_up	Lide7501_c0_seq1
Qrob_T0032840.2	297.367	AB_up	-0.904094	0.123497	-7.3208	2.46489e-13	2.23885e-12	RNA ligase/cyclic nucleotide phosphodiesterase	A_up	B_up	Lide5408_c0_seq1
Qrob_T0041260.2	185.78	AB_up	-1.59928	0.218541	-7.318	2.51702e-13	2.28531e-12	GTP-binding protein SAR1A-like	A_up	B_up	#N/A
Qrob_T0183190.2	14.4161	AB_up	-7.6633	1.0473	-7.3172	2.53202e-13	2.29805e-12	auxin-responsive protein SAUR50-like	A_up	B_up	#N/A
Qrob_T0040700.2	322.674	AB_up	-1.59086	0.217423	-7.31689	2.53788e-13	2.30248e-12	signal recognition particle 14 kda protein	A_up	B_up	#N/A
Qrob_T0101970.2	977.762	AB_up	-2.83541	0.387556	-7.31613	2.55225e-13	2.31462e-12	Zinc finger (C3HC4-type RING finger) family protein	A_up	B_up	Lide19274_c0_seq1
Qrob_T0367890.2	510.459	AB_up	-0.933261	0.127635	-7.31198	2.63237e-13	2.3827e-12	uncharacterized protein LOC111999203, partial	A_up	B_up	Lide3927_c0_seq1
Qrob_T0727780.2	214.317	AB_up	-1.15766	0.158336	-7.3114	2.64377e-13	2.39209e-12	ER membrane protein complex subunit 2	A_up	B_up	Lide2689_c2_seq1
Qrob_T0049770.2	1023.1	AB_up	-1.10062	0.15056	-7.3102	2.66739e-13	2.41254e-12	serine/threonine-protein kinase tricorner	A_up	B_up	Lide4739_c0_seq2
Qrob_T0322230.2	9582.29	AB_up	-7.25406	0.992992	-7.30526	2.7674e-13	2.50107e-12	alpha-amylase/subtilisin inhibitor-like	A_up	B_up	Lide431_c0_seq1
Qrob_T0590820.2	113.405	AB_up	-2.2325	0.305753	-7.30165	2.84258e-13	2.5641e-12	BON1-associated protein 2-like	A_up	B_up	Lide7555_c0_seq1
Qrob_T0428860.2	258.109	AB_up	-0.982745	0.134609	-7.30073	2.86206e-13	2.58068e-12	clathrin interactor EPSIN 2	A_up	B_up	Lide1912_c2_seq1
Qrob_T0101860.2	4.54368	AB_up	-5.84162	0.800257	-7.29969	2.88434e-13	2.59778e-12	probable acetyltransferase NATA1-like	A_up	B_up	#N/A
Qrob_T0695290.2	310.009	AB_up	-1.29797	0.177872	-7.29721	2.938e-13	2.64206e-12	R3H domain-containing protein 4 isoform X1	A_up	B_up	Lide2597_c1_seq1
Qrob_T0212560.2	14.057	AB_up	-7.22754	0.990545	-7.29653	2.95284e-13	2.6544e-12	ethylene-responsive transcription factor ERF021-like	A_up	B_up	#N/A
Qrob_T0235790.2	118.043	AB_up	-3.86375	0.529793	-7.29294	3.03266e-13	2.71992e-12	putative serine/threonine-protein kinase-like protein CCR3	A_up	B_up	Lide31788_c0_seq1
Qrob_T0578390.2	321.809	AB_up	-0.721838	0.098979	-7.29284	3.03495e-13	2.72094e-12	Golgi SNAP receptor complex member 1-2	A_up	B_up	Lide9716_c0_seq1
Qrob_T0345330.2	82.9254	AB_up	-1.21616	0.166851	-7.2889	3.12493e-13	2.79734e-12	velvet complex subunit B	A_up	B_up	Lide4404_c0_seq2
Qrob_T0759370.2	1247.22	AB_up	-1.56416	0.21466	-7.28668	3.17688e-13	2.84277e-12	thioredoxin reductase NTRB-like	A_up	B_up	Lide884_c0_seq1
Qrob_T0260930.2	443.968	AB_up	-1.18595	0.16277	-7.28605	3.19181e-13	2.85504e-12	adenylate kinase 1, chloroplastic	A_up	B_up	Lide5769_c0_seq1
Qrob_T0449410.2	11.8251	AB_up	-4.2548	0.584048	-7.28501	3.21636e-13	2.87482e-12	protein CUP-SHAPED COTYLEDON 2	A_up	B_up	Lide17232_c0_seq1
Qrob_T0590790.2	347.213	AB_up	-2.36138	0.324163	-7.28454	3.22769e-13	2.88385e-12	protein phosphatase inhibitor 2	A_up	B_up	Lide21430_c0_seq1
Qrob_T0033390.2	479.562	AB_up	-1.3009	0.178591	-7.28425	3.23455e-13	2.88889e-12	phosphomannomutase	A_up	B_up	Lide3970_c0_seq1
Qrob_T0431380.2	229.007	AB_up	-1.14617	0.157374	-7.2831	3.26244e-13	2.91269e-12	uncharacterized protein LOC112026183	A_up	B_up	#N/A
Qrob_T0441190.2	58.8983	AB_up	-4.04486	0.555426	-7.28244	3.27824e-13	2.92568e-12	dynein light chain, cytoplasmic-like	A_up	B_up	Lide17802_c0_seq1
Qrob_T0648990.2	5332.03	AB_up	-6.90283	0.948703	-7.27606	3.43702e-13	3.05927e-12	alpha-amylase/subtilisin inhibitor-like	A_up	B_up	#N/A
Qrob_T0355720.2	527.345	AB_up	-1.46573	0.201534	-7.27285	3.5197e-13	3.12931e-12	isovaleryl-CoA dehydrogenase, mitochondrial isoform X1	A_up	B_up	Lide11631_c0_seq1
Qrob_T0108030.2	314.215	AB_up	-0.94379	0.129937	-7.26344	3.77373e-13	3.34885e-12	peroxisome biogenesis protein 7	#N/A	B_up	Lide4356_c0_seq1
Qrob_T0560840.2	311.929	AB_up	-2.48275	0.341853	-7.26262	3.7967e-13	3.36669e-12	ATP-dependent 6-phosphofructokinase 4, chloroplastic	A_up	B_up	Lide10948_c0_seq1
Qrob_T0614510.2	387.525	AB_up	-1.64113	0.226205	-7.25505	4.01526e-13	3.55295e-12	cytochrome b5 domain-containing protein rlf	A_up	B_up	Lide11746_c0_seq1
Qrob_T0483580.2	16.7655	AB_up	-5.56868	0.767562	-7.25503	4.0158e-13	3.55295e-12	phospholipase D alpha 4	A_up	B_up	#N/A
Qrob_T0687410.2	140.935	AB_up	-6.56335	0.904692	-7.25479	4.02281e-13	3.55782e-12	aquaporin nip1-2	A_up	B_up	#N/A
Qrob_T0463800.2	1984.53	AB_up	-1.71714	0.236713	-7.2541	4.04354e-13	3.5748e-12	protein EARLY-RESPONSIVE TO DEHYDRATION 7, chloroplastic-like	A_up	B_up	Lide5927_c0_seq1
Qrob_T0030020.2	13.881	AB_up	-3.50279	0.482877	-7.25399	4.04665e-13	3.57621e-12	homeobox Hox-B3-like protein	A_up	B_up	Lide17861_c0_seq1
Qrob_T0156590.2	12.0939	AB_up	-6.75158	0.930785	-7.25364	4.05721e-13	3.5842e-12	B3 domain-containing protein At2g33720-like	A_up	B_up	#N/A
Qrob_T0138490.2	86.4807	AB_up	-2.65971	0.366786	-7.25141	4.12462e-13	3.64102e-12	G-type lectin S-receptor-like serine/threonine-protein kinase LECRK3	A_up	B_up	Lide7068_c0_seq3
Qrob_T0018140.2	755.385	AB_up	-0.837107	0.115444	-7.25119	4.13112e-13	3.64539e-12	dystrophia myotonica WD repeat-containing protein-like isoform X1	A_up	B_up	#N/A
Qrob_T0256280.2	900.506	AB_up	-1.53019	0.211041	-7.2507	4.14628e-13	3.6574e-12	PRA1 family protein A1-like	A_up	B_up	Lide4578_c0_seq1
Qrob_T0645110.2	836.875	AB_up	-0.932893	0.128667	-7.25045	4.15403e-13	3.66286e-12	ras-related protein RABF2b	A_up	B_up	#N/A
Qrob_T0417970.2	306.867	AB_up	-3.56775	0.492128	-7.24964	4.17875e-13	3.68327e-12	annexin D2-like	A_up	B_up	Lide11074_c0_seq1
Qrob_T0183400.2	29.0915	AB_up	-2.69036	0.371296	-7.24587	4.29657e-13	3.78288e-12	L-ascorbate oxidase-like	A_up	B_up	#N/A
Qrob_T0265180.2	471.096	AB_up	-1.11631	0.154066	-7.24564	4.30407e-13	3.78806e-12	DEAD-box ATP-dependent RNA helicase 37-like	A_up	B_up	Lide3732_c1_seq1
Qrob_T0477650.2	3.04714	AB_up	-5.66563	0.781987	-7.24516	4.31917e-13	3.79994e-12	cucumisin-like	A_up	B_up	#N/A
Qrob_T0412680.2	68.2533	AB_up	-3.29573	0.454905	-7.24489	4.32803e-13	3.80631e-12	protein PLANT CADMIUM RESISTANCE 8	A_up	B_up	Lide36332_c0_seq1
Qrob_T0120160.2	161.287	AB_up	-1.98403	0.273882	-7.2441	4.35309e-13	3.82692e-12	protein pns1	A_up	B_up	Lide18088_c0_seq1
Qrob_T0659760.2	525.023	AB_up	-1.3559	0.187272	-7.24024	4.47897e-13	3.93464e-12	u-box domain-containing protein 6	A_up	B_up	Lide10486_c0_seq1
Qrob_T0577630.2	533.943	AB_up	-0.989104	0.136673	-7.23701	4.58681e-13	4.02637e-12	protein DEHYDRATION-INDUCED 19 homolog 4-like	A_up	B_up	#N/A
Qrob_T0017200.2	54.5957	AB_up	-3.94604	0.545525	-7.23347	4.70819e-13	4.1283e-12	probable histone H2B.3	A_up	B_up	#N/A
Qrob_T0448980.2	356.442	AB_up	-0.742298	0.102633	-7.23256	4.73967e-13	4.15436e-12	MACPF domain-containing protein CAD1-like	A_up	B_up	#N/A
Qrob_T0378010.2	10.0375	AB_up	-4.5199	0.625044	-7.23134	4.78263e-13	4.18889e-12	probable glutathione S-transferase	A_up	B_up	Lide38916_c0_seq1
Qrob_T0538990.2	39.1014	AB_up	-2.04818	0.283308	-7.22951	4.84742e-13	4.24249e-12	tobamovirus multiplication protein 1	A_up	B_up	Lide25774_c0_seq1
Qrob_T0277190.2	8.95338	AB_up	-5.74344	0.794724	-7.22696	4.93926e-13	4.31716e-12	probable calcium-binding protein CML45	A_up	B_up	Lide38773_c0_seq1
Qrob_T0273130.2	503.54	AB_up	-0.935819	0.129503	-7.22624	4.96536e-13	4.33765e-12	serine/threonine-protein kinase tricorner	A_up	B_up	Lide7615_c0_seq1
Qrob_T0631930.2	2486.13	AB_up	-0.987093	0.13662	-7.22511	5.007e-13	4.37135e-12	eukaryotic translation initiation factor 2 subunit gamma-like	A_up	B_up	Lide1514_c0_seq1
Qrob_T0426330.2	643.288	AB_up	-0.887765	0.122872	-7.22509	5.00765e-13	4.37135e-12	autophagy-related protein 3	A_up	B_up	Lide5777_c0_seq1
Qrob_T0016590.2	3049.53	AB_up	-1.74319	0.241334	-7.22316	5.0793e-13	4.4306e-12	cysteine synthase	A_up	B_up	Lide2247_c0_seq2
Qrob_T0711410.2	1240.95	AB_up	-1.16986	0.161974	-7.22255	5.10202e-13	4.44713e-12	protein XAP5 CIRCADIAN TIMEKEEPER	A_up	B_up	Lide5533_c0_seq2
Qrob_T0135450.2	1312.39	AB_up	-1.84787	0.255855	-7.22233	5.11029e-13	4.45268e-12	ndr1/hin1-like protein 10	A_up	B_up	Lide8563_c0_seq1
Qrob_T0345080.2	23.5649	AB_up	-4.03712	0.559024	-7.22173	5.13319e-13	4.47099e-12	G-type lectin S-receptor-like serine/threonine-protein kinase At4g27290 isoform X1	A_up	B_up	Lide13201_c0_seq1
Qrob_T0061800.2	137.428	AB_up	-1.04355	0.144505	-7.22153	5.14053e-13	4.47572e-12	DNA-damage-repair/toleration protein DRT111, chloroplastic	A_up	B_up	#N/A
Qrob_T0355780.2	468.159	AB_up	-2.24528	0.310921	-7.22136	5.14701e-13	4.4797e-12	MLO-like protein 6	A_up	B_up	Lide8111_c0_seq1
Qrob_T0568580.2	615.56	AB_up	-0.777996	0.107759	-7.21978	5.20733e-13	4.52552e-12	BTB/POZ and MATH domain-containing protein 2-like	A_up	B_up	Lide4817_c0_seq1
Qrob_T0376740.2	831.255	AB_up	-1.9628	0.271927	-7.21813	5.27076e-13	4.57895e-12	14-3-3-like protein	A_up	B_up	Lide1327_c0_seq1
Qrob_T0236590.2	1005.07	AB_up	-2.91464	0.403972	-7.21495	5.3955e-13	4.6804e-12	nematode resistance protein-like HSPRO2	A_up	B_up	Lide17264_c0_seq1
Qrob_T0648970.2	8745.21	AB_up	-6.87291	0.953021	-7.21171	5.52525e-13	4.78943e-12	alpha-amylase/subtilisin inhibitor-like	A_up	B_up	Lide431_c0_seq1
Qrob_T0237410.2	41.7317	AB_up	-4.28542	0.594326	-7.21056	5.57221e-13	4.82658e-12	protein DMR6-LIKE OXYGENASE 1-like	A_up	B_up	#N/A
Qrob_T0543990.2	1043.4	AB_up	-1.45862	0.20231	-7.20983	5.60221e-13	4.85078e-12	target of Myb protein 1-like	A_up	B_up	Lide1894_c0_seq1
Qrob_T0310320.2	64.5123	AB_up	-3.83612	0.532087	-7.20958	5.61268e-13	4.85806e-12	gdsl esterase/lipase 1	A_up	B_up	#N/A
Qrob_T0274910.2	1179.29	AB_up	-0.913429	0.126705	-7.20911	5.632e-13	4.87299e-12	glycine-rich protein 2-like	A_up	B_up	Lide364_c1_seq1
Qrob_T0232810.2	1337.23	AB_up	-0.844022	0.117084	-7.20871	5.64857e-13	4.88553e-12	ist1-like protein	A_up	B_up	Lide6022_c0_seq1
Qrob_T0234550.2	9.49527	AB_up	-3.81604	0.529389	-7.20839	5.66189e-13	4.89526e-12	GDSL esterase/lipase 1-like	A_up	B_up	#N/A
Qrob_T0243500.2	848.889	AB_up	-6.39182	0.887055	-7.20567	5.77609e-13	4.99033e-12	berberine bridge enzyme-like 8	A_up	B_up	#N/A
Qrob_T0350770.2	967.166	AB_up	-0.892523	0.123926	-7.20205	5.93156e-13	5.11901e-12	Defence response isoform 1	A_up	B_up	Lide2176_c0_seq2
Qrob_T0593310.2	794.759	AB_up	-1.91895	0.26652	-7.20003	6.01996e-13	5.1934e-12	soluble starch synthase 1, chloroplastic/amyloplastic	A_up	B_up	Lide15876_c0_seq1
Qrob_T0109820.2	299.054	AB_up	-0.627203	0.0871214	-7.19918	6.05761e-13	5.22205e-12	cyclin-dependent kinase F-1	A_up	B_up	Lide13902_c0_seq2
Qrob_T0220280.2	50.4303	AB_up	-2.53507	0.352218	-7.19744	6.13531e-13	5.28517e-12	putative methyltransferase DDB_G0268948	A_up	B_up	#N/A
Qrob_T0039710.2	1623.12	AB_up	-1.15551	0.160726	-7.18929	6.51306e-13	5.60647e-12	coiled-coil domain-containing protein 130-like	A_up	B_up	Lide3019_c0_seq1
Qrob_T0342400.2	4.45231	AB_up	-6.22583	0.866144	-7.18799	6.57542e-13	5.65395e-12	Plastocyanin-like protein	A_up	B_up	#N/A
Qrob_T0542500.2	206.763	AB_up	-1.45252	0.202092	-7.1874	6.60354e-13	5.67605e-12	probable serine/threonine-protein kinase PBL3 isoform X1	A_up	B_up	Lide12562_c0_seq1
Qrob_T0203700.2	1445.4	AB_up	-1.64923	0.229495	-7.18634	6.65516e-13	5.71625e-12	D-3-phosphoglycerate dehydrogenase 1, chloroplastic-like	A_up	B_up	Lide1940_c0_seq1
Qrob_T0721400.2	1510.76	AB_up	-1.33298	0.185493	-7.18613	6.66518e-13	5.72277e-12	probable dolichyl-diphosphooligosaccharide--protein glycosyltransferase subunit 3B	A_up	B_up	Lide568_c2_seq1
Qrob_T0678310.2	95.9826	AB_up	-1.55346	0.216202	-7.18521	6.71048e-13	5.75957e-12	uncharacterized protein LOC111999553	A_up	B_up	Lide10457_c0_seq1
Qrob_T0729010.2	443.1	AB_up	-1.83591	0.255532	-7.18466	6.73748e-13	5.78063e-12	aspartokinase 2, chloroplastic-like isoform X1	A_up	B_up	Lide7302_c0_seq1
Qrob_T0423850.2	491.684	AB_up	-6.69559	0.93234	-7.18149	6.89541e-13	5.90967e-12	isoform 2 of chitotriosidase-1	A_up	B_up	#N/A
Qrob_T0635640.2	1720.47	AB_up	-4.20924	0.586276	-7.17963	6.99014e-13	5.98868e-12	glucose-6-phosphate/phosphate translocator 2, chloroplastic	A_up	B_up	Lide102_c0_seq1
Qrob_T0052920.2	948.747	AB_up	-2.44778	0.341083	-7.17651	7.15141e-13	6.11794e-12	5'-adenylylsulfate reductase 3, chloroplastic	A_up	B_up	Lide2421_c0_seq1
Qrob_T0492380.2	607.535	AB_up	-1.87871	0.261796	-7.17623	7.16623e-13	6.12839e-12	neutral/alkaline invertase 3, chloroplastic-like	A_up	B_up	Lide2170_c0_seq1
Qrob_T0691140.2	899.415	AB_up	-1.37084	0.19105	-7.1753	7.21514e-13	6.16797e-12	uncharacterized protein LOC111996956	A_up	B_up	Lide7208_c0_seq1
Qrob_T0252990.2	446.806	AB_up	-1.09398	0.152478	-7.17472	7.24549e-13	6.19089e-12	MACPF domain-containing protein At4g24290	A_up	B_up	#N/A
Qrob_T0309170.2	7755.79	AB_up	-1.11173	0.154971	-7.17379	7.29505e-13	6.2295e-12	calnexin homolog	A_up	B_up	Lide446_c0_seq1
Qrob_T0070110.2	6.24873	AB_up	-3.92285	0.546835	-7.17373	7.29819e-13	6.22993e-12	serine/threonine-protein kinase atpk2/atpk19	A_up	B_up	#N/A
Qrob_T0084290.2	1007.67	AB_up	-0.921917	0.128514	-7.17368	7.30091e-13	6.22999e-12	ATPase, V1 complex, subunit H	A_up	B_up	Lide757_c1_seq1
Qrob_T0032760.2	139.52	AB_up	-5.67352	0.791156	-7.17118	7.4353e-13	6.33548e-12	alpha-dioxygenase 1-like	A_up	B_up	Lide45178_c0_seq1
Qrob_T0484820.2	200.928	AB_up	-6.43182	0.896959	-7.1707	7.46169e-13	6.35337e-12	polygalacturonase QRT3-like	A_up	B_up	Lide32999_c0_seq1
Qrob_T0714480.2	369.344	AB_up	-1.84852	0.257938	-7.16653	7.69248e-13	6.54278e-12	enoyl-coa delta isomerase 1, peroxisomal	A_up	B_up	Lide8475_c0_seq1
Qrob_T0083410.2	198.782	AB_up	-1.21528	0.169589	-7.16604	7.71999e-13	6.56381e-12	ring finger protein 141	A_up	B_up	Lide13465_c0_seq1
Qrob_T0119150.2	136.299	AB_up	-3.17612	0.443333	-7.16419	7.82485e-13	6.65056e-12	probable histone H2A.3	A_up	B_up	Lide20754_c0_seq2
Qrob_T0189480.2	186.808	AB_up	-3.00363	0.419379	-7.16208	7.94631e-13	6.75135e-12	putative methyltransferase DDB_G0268948	A_up	B_up	Lide1549_c1_seq1
Qrob_T0334130.2	92.5164	AB_up	-5.58482	0.780056	-7.15951	8.0966e-13	6.87656e-12	caffeic acid 3-O-methyltransferase-like	A_up	B_up	#N/A
Qrob_T0578130.2	418.604	AB_up	-0.963656	0.134622	-7.15822	8.1729e-13	6.93636e-12	glycolipid transfer protein 1	A_up	B_up	Lide4546_c0_seq1
Qrob_T0279460.2	4.00533	AB_up	-4.95423	0.692149	-7.15775	8.20127e-13	6.95793e-12	sugar transport protein 13-like	A_up	B_up	#N/A
Qrob_T0149750.2	2.94692	AB_up	-4.7689	0.66635	-7.15674	8.26154e-13	7.00654e-12	protein kinase PINOID	A_up	B_up	#N/A
Qrob_T0186190.2	647.035	AB_up	-0.872582	0.121936	-7.15608	8.30138e-13	7.03779e-12	proteasome subunit beta type-3-A	A_up	B_up	#N/A
Qrob_T0700010.2	163.829	AB_up	-4.24108	0.592665	-7.15594	8.31023e-13	7.04276e-12	4-coumarate--CoA ligase-like 9	A_up	B_up	Lide18758_c0_seq2
Qrob_T0733070.2	371.821	AB_up	-0.567405	0.079297	-7.15544	8.34053e-13	7.06589e-12	protein odr-4 homolog isoform X1	A_up	B_up	Lide8935_c0_seq1
Qrob_T0500260.2	2314.16	AB_up	-1.23227	0.172247	-7.15409	8.42297e-13	7.13317e-12	zinc finger CCCH domain-containing protein 17	A_up	B_up	Lide1751_c1_seq1
Qrob_T0303230.2	10.2651	AB_up	-6.78661	0.948776	-7.15302	8.489e-13	7.1865e-12	glutamate receptor 2.7-like	A_up	B_up	#N/A
Qrob_T0088020.2	342.817	AB_up	-1.01688	0.142181	-7.15205	8.54896e-13	7.23466e-12	uncharacterized protein LOC112039847	A_up	B_up	Lide7229_c0_seq2
Qrob_T0748110.2	51.0106	AB_up	-2.01611	0.282007	-7.14912	8.73339e-13	7.38808e-12	Dipeptide transport ATP-binding protein dppF	A_up	B_up	Lide12032_c0_seq1
Qrob_T0345120.2	41.7704	AB_up	-3.76901	0.527217	-7.14887	8.74932e-13	7.3989e-12	g-type lectin s-receptor-like serine/threonine-protein kinase	A_up	B_up	Lide20849_c0_seq1
Qrob_T0540010.2	9.92913	AB_up	-5.35805	0.749626	-7.14763	8.82907e-13	7.46097e-12	putative calcium-transporting ATPase 13, plasma membrane-type	A_up	B_up	Lide17347_c0_seq1
Qrob_T0155520.2	326.316	AB_up	-2.82575	0.395352	-7.14743	8.84183e-13	7.46908e-12	gibberellin 2-beta-dioxygenase 1-like	A_up	B_up	Lide19776_c0_seq1
Qrob_T0085630.2	886.159	AB_up	-0.783265	0.109602	-7.14648	8.90301e-13	7.51537e-12	heterogeneous nuclear ribonucleoprotein 1	A_up	B_up	Lide1647_c0_seq1
Qrob_T0521280.2	3614.53	AB_up	-3.49471	0.489009	-7.14652	8.90085e-13	7.51537e-12	IAA-amino acid hydrolase ILR1-like 4	A_up	B_up	Lide3263_c0_seq1
Qrob_T0171730.2	1813.48	AB_up	-1.06082	0.148446	-7.14614	8.92495e-13	7.53119e-12	thylakoidal processing peptidase 1, chloroplastic-like	A_up	B_up	Lide2577_c0_seq1
Qrob_T0677030.2	680.916	AB_up	-0.996551	0.139514	-7.143	9.13184e-13	7.70025e-12	COP9 signalosome complex subunit 5b-like	A_up	B_up	Lide1523_c2_seq1
Qrob_T0448430.2	9.62229	AB_up	-5.99845	0.839778	-7.14289	9.13865e-13	7.70323e-12	PHD finger protein	A_up	B_up	#N/A
Qrob_T0504160.2	705.719	AB_up	-0.969311	0.135718	-7.14209	9.19207e-13	7.74549e-12	calmodulin-binding receptor-like cytoplasmic kinase 2	A_up	B_up	Lide8652_c0_seq1
Qrob_T0362860.2	12.19	AB_up	-4.24465	0.594429	-7.14071	9.28514e-13	7.82111e-12	mrna-capping enzyme	A_up	B_up	Lide2047_c0_seq1
Qrob_T0752100.2	81.4052	AB_up	-2.04567	0.286642	-7.13666	9.56236e-13	8.04598e-12	geraniol 8-hydroxylase-like	A_up	B_up	Lide3922_c0_seq1
Qrob_T0412360.2	413.101	AB_up	-2.23956	0.313966	-7.13311	9.81246e-13	8.25052e-12	G-type lectin S-receptor-like serine/threonine-protein kinase At1g11330	A_up	B_up	Lide7974_c0_seq1
Qrob_T0723510.2	576.525	AB_up	-1.03334	0.144878	-7.13246	9.85914e-13	8.28681e-12	probable protein phosphatase 2C 52	A_up	B_up	Lide12889_c0_seq1
Qrob_T0152230.2	1366.78	AB_up	-1.38618	0.194371	-7.13161	9.91981e-13	8.33484e-12	aspartate--tRNA ligase 2, cytoplasmic-like	A_up	B_up	Lide444_c2_seq2
Qrob_T0614860.2	9513.03	AB_up	-1.40965	0.197687	-7.13071	9.98527e-13	8.38386e-12	protein NBR1 homolog isoform X1	A_up	B_up	Lide607_c1_seq1
Qrob_T0211040.2	27.0079	AB_up	-4.06451	0.570137	-7.12902	1.01089e-12	8.48461e-12	LEAF RUST 10 DISEASE-RESISTANCE LOCUS RECEPTOR-LIKE PROTEIN KINASE-like 1.2	A_up	B_up	#N/A
Qrob_T0288860.2	15.4366	AB_up	-4.11318	0.577239	-7.12561	1.03624e-12	8.6943e-12	Nucleic acid binding protein, putative	A_up	B_up	#N/A
Qrob_T0171490.2	186.868	AB_up	-1.44861	0.20331	-7.12513	1.0398e-12	8.72079e-12	ras-related protein RABC1-like	A_up	B_up	Lide9672_c0_seq1
Qrob_T0241720.2	1063.18	AB_up	-1.24396	0.174597	-7.12475	1.04266e-12	8.73885e-12	receptor-like protein kinase FERONIA	A_up	B_up	Lide5235_c1_seq1
Qrob_T0082290.2	168.785	AB_up	-2.42709	0.340686	-7.12414	1.04733e-12	8.77172e-12	transcription factor MYB108-like	A_up	B_up	Lide23192_c0_seq1
Qrob_T0743780.2	9.231	AB_up	-3.00442	0.421789	-7.12304	1.0557e-12	8.83864e-12	(R)-mandelonitrile lyase-like	A_up	B_up	#N/A
Qrob_T0054000.2	995.206	AB_up	-1.85783	0.260846	-7.12232	1.06122e-12	8.88177e-12	---NA---	A_up	B_up	Lide680_c0_seq1
Qrob_T0272270.2	1201.81	AB_up	-0.525815	0.0738289	-7.12208	1.06312e-12	8.89448e-12	E3 ubiquitin-protein ligase MBR2 isoform X2	A_up	B_up	Lide1929_c0_seq1
Qrob_T0141490.2	1752.49	AB_up	-1.31071	0.184047	-7.1216	1.06679e-12	8.92202e-12	dynamin-related protein 1E	A_up	B_up	Lide2855_c0_seq1
Qrob_T0387290.2	86.8413	AB_up	-5.76751	0.809981	-7.12055	1.07495e-12	8.98709e-12	UDP-glucose iridoid glucosyltransferase-like	A_up	#N/A	#N/A
Qrob_T0071340.2	819.25	AB_up	-0.770267	0.108182	-7.12012	1.07833e-12	9.01208e-12	Ensconsin like	A_up	B_up	Lide4178_c0_seq2
Qrob_T0042530.2	6.89962	AB_up	-4.61038	0.647751	-7.11753	1.09881e-12	9.17353e-12	hypothetical protein CFP56_40053	A_up	B_up	Lide15282_c0_seq1
Qrob_T0189470.2	69.2557	AB_up	-3.07632	0.432255	-7.11691	1.10376e-12	9.21158e-12	putative methyltransferase DDB_G0268948	A_up	B_up	#N/A
Qrob_T0071210.2	1071.64	AB_up	-1.09264	0.153545	-7.11613	1.11001e-12	9.26042e-12	protein RTF2 homolog	A_up	B_up	Lide1481_c0_seq1
Qrob_T0410730.2	28.3741	AB_up	-2.56543	0.360595	-7.11444	1.12367e-12	9.37109e-12	protein PIN-LIKES 3-like isoform X2	A_up	B_up	Lide29390_c0_seq1
Qrob_T0118880.2	6.12305	AB_up	-5.64988	0.794443	-7.11174	1.14588e-12	9.55293e-12	putative receptor-like protein kinase At4g00960	A_up	B_up	Lide6481_c0_seq1
Qrob_T0014350.2	388.124	AB_up	-1.47535	0.207482	-7.11073	1.15428e-12	9.61618e-12	BAG family molecular chaperone regulator 1	A_up	B_up	Lide4888_c0_seq1
Qrob_T0130630.2	249.309	AB_up	-1.03759	0.145974	-7.10802	1.17715e-12	9.7963e-12	cytosolic Fe-S cluster assembly factor NBP35-like	A_up	B_up	Lide3257_c0_seq2
Qrob_T0590500.2	623.253	AB_up	-1.98147	0.278823	-7.10656	1.18969e-12	9.89709e-12	cucumisin-like	A_up	B_up	Lide790_c2_seq2
Qrob_T0183970.2	142.104	AB_up	-1.37868	0.194064	-7.10428	1.2095e-12	1.00477e-11	protein BOBBER 2-like	A_up	B_up	Lide14219_c0_seq1
Qrob_T0118930.2	17.7396	AB_up	-4.26004	0.599737	-7.10318	1.21916e-12	1.01208e-11	cysteine-rich receptor-like protein kinase 10	A_up	B_up	#N/A
Qrob_T0702170.2	805.644	AB_up	-2.03464	0.286466	-7.10256	1.22463e-12	1.01627e-11	trifunctional UDP-glucose 4,6-dehydratase/UDP-4-keto-6-deoxy-D-glucose 3,5-epimerase/UDP-4-keto-L-rhamnose-reductase RHM1-like	A_up	B_up	Lide12236_c0_seq1
Qrob_T0311290.2	18.2976	AB_up	-7.22911	1.01786	-7.1023	1.22701e-12	1.01788e-11	glutamate receptor 2.7	A_up	B_up	#N/A
Qrob_T0304120.2	191.395	AB_up	-2.05867	0.289994	-7.09899	1.25673e-12	1.04217e-11	maternal effect embryo arrest	A_up	B_up	Lide6606_c0_seq1
Qrob_T0171170.2	2529.78	AB_up	-0.827418	0.116555	-7.09893	1.25728e-12	1.04226e-11	acyl-CoA-binding protein	A_up	B_up	Lide580_c0_seq1
Qrob_T0014320.2	3115.56	AB_up	-1.2174	0.171532	-7.09723	1.27279e-12	1.05437e-11	probable transcriptional regulator SLK2 isoform X1	A_up	B_up	Lide2303_c0_seq1
Qrob_T0427280.2	3537.75	AB_up	-1.02701	0.144739	-7.09563	1.28762e-12	1.06554e-11	malate dehydrogenase, mitochondrial	A_up	B_up	Lide409_c1_seq1
Qrob_T0165090.2	1073.63	AB_up	-1.5728	0.221658	-7.09564	1.28759e-12	1.06554e-11	VHS domain-containing protein At3g16270	A_up	B_up	Lide5051_c0_seq1
Qrob_T0426000.2	3352.36	AB_up	-0.92416	0.130258	-7.09482	1.29516e-12	1.0714e-11	calmodulin-7-like isoform X2	A_up	B_up	Lide102_c2_seq1
Qrob_T0505570.2	24.084	AB_up	-3.68191	0.519052	-7.09352	1.30745e-12	1.08118e-11	probable receptor-like protein kinase At5g20050	A_up	B_up	#N/A
Qrob_T0047120.2	197.962	AB_up	-1.03686	0.146184	-7.09285	1.31381e-12	1.08606e-11	RPII140-upstream protein	A_up	B_up	Lide10138_c0_seq1
Qrob_T0064630.2	64.7528	AB_up	-3.16753	0.44678	-7.08968	1.34422e-12	1.11003e-11	serine acetyltransferase 1, chloroplastic	A_up	B_up	Lide32337_c0_seq1
Qrob_T0204980.2	230.752	AB_up	-0.650785	0.0918331	-7.08661	1.37442e-12	1.13377e-11	WD repeat-containing protein DWA2	A_up	B_up	Lide15728_c0_seq1
Qrob_T0460920.2	72.0473	AB_up	-4.82429	0.680778	-7.08643	1.37617e-12	1.13482e-11	pathogenesis-related protein 1	A_up	B_up	#N/A
Qrob_T0657640.2	262.843	AB_up	-1.60054	0.225979	-7.08272	1.41352e-12	1.16318e-11	sodium/calcium exchanger NCL	A_up	B_up	#N/A
Qrob_T0457130.2	590.562	AB_up	-1.39511	0.196981	-7.08248	1.41596e-12	1.16478e-11	protein enhanced disease resistance 4	A_up	B_up	Lide20801_c0_seq1
Qrob_T0238180.2	3430.85	AB_up	-0.645414	0.0911725	-7.07904	1.45154e-12	1.1928e-11	aconitate hydratase 1	A_up	B_up	Lide596_c1_seq2
Qrob_T0540250.2	222.8	AB_up	-1.99714	0.282123	-7.07899	1.4521e-12	1.19284e-11	MAPK kinase substrate protein At1g80180-like	A_up	B_up	Lide10405_c0_seq1
Qrob_T0137210.2	639.021	AB_up	-2.46059	0.347656	-7.07765	1.46615e-12	1.20396e-11	ribose-phosphate pyrophosphokinase 1 isoform X1	A_up	B_up	Lide1804_c0_seq1
Qrob_T0065900.2	289.173	AB_up	-1.30481	0.18436	-7.07754	1.46731e-12	1.20449e-11	protein n-terminal asparagine amidohydrolase	A_up	B_up	#N/A
Qrob_T0316410.2	22.0323	AB_up	-3.77257	0.533079	-7.07694	1.47372e-12	1.20933e-11	LEAF RUST 10 DISEASE-RESISTANCE LOCUS RECEPTOR-LIKE PROTEIN KINASE-like 1.2 isoform X1	A_up	B_up	#N/A
Qrob_T0698980.2	250.762	AB_up	-1.20371	0.170101	-7.07645	1.47889e-12	1.21316e-11	putative phospholipid hydroperoxide glutathione peroxidase	A_up	B_up	#N/A
Qrob_T0070310.2	118.198	AB_up	-2.77954	0.392889	-7.07464	1.4984e-12	1.2283e-11	germin-like protein subfamily T member 2	A_up	B_up	#N/A
Qrob_T0070390.2	1213.35	AB_up	-0.955021	0.135001	-7.07419	1.50324e-12	1.23184e-11	hydroxyproline O-galactosyltransferase GALT6	A_up	B_up	Lide5809_c0_seq1
Qrob_T0246380.2	1524.43	AB_up	-1.98368	0.280549	-7.07073	1.5412e-12	1.26119e-11	zinc finger CCHC domain protein	A_up	B_up	#N/A
Qrob_T0593760.2	1516.99	AB_up	-5.6838	0.803862	-7.07062	1.54244e-12	1.26176e-11	glucan endo-1,3-beta-glucosidase-like	A_up	B_up	#N/A
Qrob_T0346360.2	402.009	AB_up	-1.85933	0.262976	-7.07034	1.5455e-12	1.26383e-11	protein EARLY-RESPONSIVE TO DEHYDRATION 7, chloroplastic-like	A_up	B_up	Lide6357_c1_seq1
Qrob_T0021290.2	10.5398	AB_up	-5.75133	0.813476	-7.07006	1.54865e-12	1.26596e-11	transport and Golgi organization 2 homolog	A_up	B_up	Lide10733_c0_seq1
Qrob_T0552270.2	1034.1	AB_up	-0.753242	0.106542	-7.06992	1.55028e-12	1.26686e-11	transcriptional corepressor LEUNIG_HOMOLOG isoform X4	A_up	B_up	#N/A
Qrob_T0752130.2	122.513	AB_up	-2.61519	0.369951	-7.06901	1.56041e-12	1.2747e-11	geraniol 8-hydroxylase-like	A_up	B_up	Lide359_c0_seq1
Qrob_T0624310.2	246.044	AB_up	-0.942339	0.133308	-7.06891	1.56161e-12	1.27523e-11	protein LIKE COV 1-like	A_up	B_up	Lide7710_c0_seq1
Qrob_T0064350.2	65.9104	AB_up	-1.57868	0.223346	-7.06831	1.56833e-12	1.27984e-11	uncharacterized protein LOC111984808 isoform X1	A_up	B_up	Lide29112_c0_seq1
Qrob_T0081800.2	44.9252	AB_up	-2.26746	0.321018	-7.06333	1.62558e-12	1.32243e-11	CLAVATA3/ESR (CLE)-related protein	A_up	B_up	Lide25706_c0_seq1
Qrob_T0418590.2	2061.97	AB_up	-1.10362	0.156259	-7.06278	1.63204e-12	1.32722e-11	serine/threonine-protein kinase PEPKR2	A_up	B_up	Lide3362_c0_seq4
Qrob_T0234590.2	101.559	AB_up	-4.23014	0.59905	-7.06141	1.64817e-12	1.33988e-11	GDSL esterase/lipase 1-like	A_up	B_up	#N/A
Qrob_T0558960.2	1235.96	AB_up	-1.42501	0.201838	-7.06016	1.6631e-12	1.35155e-11	phytochrome A-associated F-box protein	A_up	B_up	Lide3688_c0_seq1
Qrob_T0136650.2	109.888	AB_up	-1.60317	0.227076	-7.06008	1.66405e-12	1.35185e-11	Peptidyl-prolyl cis-trans isomerase-like 3	A_up	B_up	Lide14283_c0_seq1
Qrob_T0403330.2	602.614	AB_up	-1.50851	0.213777	-7.05647	1.70791e-12	1.38605e-11	syntaxin-22	A_up	B_up	Lide1814_c0_seq1
Qrob_T0530280.2	4.74307	AB_up	-5.01112	0.710379	-7.05415	1.73658e-12	1.40835e-11	putative ring-h2 finger protein atl71	A_up	B_up	#N/A
Qrob_T0162910.2	909.051	AB_up	-0.939408	0.13319	-7.05314	1.74929e-12	1.41816e-11	nicotinate phosphoribosyltransferase 2	A_up	B_up	Lide4827_c0_seq1
Qrob_T0272760.2	190.579	AB_up	-1.41258	0.200306	-7.05212	1.76209e-12	1.42805e-11	uncharacterized acetyltransferase At3g50280-like	A_up	B_up	Lide6964_c2_seq1
Qrob_T0554150.2	397.69	AB_up	-0.862167	0.122393	-7.04426	1.86447e-12	1.50791e-11	short-chain dehydrogenase/reductase family 42E member 1	A_up	B_up	Lide5033_c1_seq1
Qrob_T0135290.2	814.125	AB_up	-1.17815	0.16727	-7.04339	1.87619e-12	1.51687e-11	ferredoxin, root R-B2-like	A_up	B_up	Lide2463_c0_seq1
Qrob_T0173640.2	20.6789	AB_up	-2.56916	0.364775	-7.04312	1.87976e-12	1.51871e-11	transmembrane protein 45b	A_up	B_up	#N/A
Qrob_T0395960.2	23.8462	AB_up	-4.06523	0.577463	-7.03981	1.92506e-12	1.55371e-11	zinc finger protein constans-like 12	A_up	B_up	#N/A
Qrob_T0371360.2	117.228	AB_up	-7.15123	1.01584	-7.03971	1.92634e-12	1.55421e-11	uncharacterized protein LOC112004744	A_up	B_up	Lide21334_c0_seq1
Qrob_T0682610.2	30.4132	AB_up	-3.42159	0.486089	-7.03901	1.93609e-12	1.56154e-11	pyruvate decarboxylase 2	A_up	B_up	Lide116_c1_seq2
[truncated: 11,445 more rows]
