# Supplementary material for: Innate Resistance and Phosphite Treatment Affect Both the Pathogen’s and Host’s Transcriptomes in the Tanoak-Phytophthora ramorum Pathosystem
Source: J Fungi (Basel). 2021 Mar 9;7(3):198. doi: 10.3390/jof7030198 (PMC7999100; doi:10.3390/jof7030198)
Supplement: Supplementary file 1 [file jof-07-00198-s001.zip › Supple_Deg_2020/TableS2.xlsx]

## Sheet: Qrobur_blast2go_annot
Table S2. Quercus robur gene annotation.
Protein Name	mRNA Name	Tanoak hit	GO concat	SeqDesc	GOTerms	KEGG 2019	KEGG names
Qrob_P0000010.2	Qrob_T0000010.2	Lide9065_c0_seq1	NULL	VQ motif-containing protein 22-like		NULL	NULL
Qrob_P0000020.2	Qrob_T0000020.2	NULL	GO:0016020; GO:0031224; GO:0005575; GO:0044425; GO:0016021; GO:0052689; GO:0003824; GO:0003674; GO:0016787; GO:0016788; GO:0030599; GO:0003824; GO:0003674; GO:0016787; GO:0016788; GO:0045330; GO:0008150; GO:0071840; GO:0071554; GO:0016043; GO:0071555; GO:0045229; GO:0009987; GO:0042545; GO:0005976; GO:0043170; GO:0000272; GO:0016052; GO:0017144; GO:0071704; GO:0008152; GO:0008150; GO:0042737; GO:…	probable pectinesterase 8	integral component of membrane;pectinesterase activity;aspartyl esterase activity;cell wall modification;pectin catabolic process	map00983, map00040	Drug metabolism - other enzymes, Pentose and glucuronate interconversions
Qrob_P0000030.2	Qrob_T0000030.2	NULL	GO:0005575; GO:0016020; GO:0003824; GO:0003674; GO:0016787; GO:0016788; GO:0008150; GO:0009987	probable pectinesterase 8	membrane;hydrolase activity, acting on ester bonds;cellular process	NULL	NULL
Qrob_P0000290.2	Qrob_T0000290.2	Lide660_c0_seq1	GO:0005198; GO:0003674; GO:0005199	36.4 kDa proline-rich protein	structural constituent of cell wall	NULL	NULL
Qrob_P0000440.2	Qrob_T0000440.2	Lide3885_c0_seq1	GO:0140096; GO:0003824; GO:0019787; GO:0016740; GO:0003674; GO:0004842; GO:0003824; GO:0003674; GO:0016874; GO:0043167; GO:0043169; GO:0005488; GO:0003674; GO:0046872; GO:0044260; GO:0043170; GO:0006807; GO:0071704; GO:0032446; GO:0019538; GO:0070647; GO:0036211; GO:0008152; GO:0008150; GO:1901564; GO:0044267; GO:0043412; GO:0044237; GO:0006464; GO:0044238; GO:0009987; GO:0016567	probable E3 ubiquitin-protein ligase ARI8	ubiquitin-protein transferase activity;ligase activity;metal ion binding;protein ubiquitination	NULL	NULL
Qrob_P0000460.2	Qrob_T0000460.2	Lide4054_c0_seq1	GO:0140096; GO:0003824; GO:0019787; GO:0016740; GO:0003674; GO:0004842; GO:0003824; GO:0016740; GO:0003674; GO:0016746; GO:0003824; GO:0003674; GO:0016874; GO:0043167; GO:0043169; GO:0005488; GO:0003674; GO:0046872; GO:0044260; GO:0043170; GO:0006807; GO:0071704; GO:0032446; GO:0019538; GO:0070647; GO:0036211; GO:0008152; GO:0008150; GO:1901564; GO:0044267; GO:0043412; GO:0044237; GO:0006464; GO:…	probable E3 ubiquitin-protein ligase ARI8	ubiquitin-protein transferase activity;transferase activity, transferring acyl groups;ligase activity;metal ion binding;protein ubiquitination	NULL	NULL
Qrob_P0000590.2	Qrob_T0000590.2	Lide13811_c0_seq1	GO:0044464; GO:0043231; GO:0005575; GO:0044424; GO:0043227; GO:0043226; GO:0043229; GO:0005623; GO:0005622; GO:0005634; GO:0044464; GO:0044424; GO:0005575; GO:0005623; GO:0005622; GO:0005737; GO:0140096; GO:0003824; GO:0019787; GO:0016740; GO:0003674; GO:0004842; GO:0044260; GO:0043170; GO:0006807; GO:0071704; GO:0032446; GO:0019538; GO:0070647; GO:0036211; GO:0008152; GO:0008150; GO:1901564; GO:…	U-box domain-containing protein 9-like	nucleus;cytoplasm;ubiquitin-protein transferase activity;protein ubiquitination	NULL	NULL
Qrob_P0000610.2	Qrob_T0000610.2	NULL	GO:0003824; GO:0003674; GO:0016787	protein IQ-DOMAIN 1-like	hydrolase activity	NULL	NULL
Qrob_P0000650.2	Qrob_T0000650.2	NULL	GO:0044464; GO:0043231; GO:0005575; GO:0044424; GO:0043227; GO:0043226; GO:0043229; GO:0005623; GO:0005622; GO:0005634; GO:0097159; GO:1901363; GO:0005488; GO:0003674; GO:0003676; GO:0003677; GO:0140110; GO:0003674; GO:0003700; GO:0044271; GO:0050794; GO:0034645; GO:0010556; GO:2000112; GO:0080090; GO:0019219; GO:0019438; GO:0008152; GO:2001141; GO:0008150; GO:0034641; GO:0006351; GO:1901576; GO:…	AP2-like ethylene-responsive transcription factor BBM	nucleus;DNA binding;DNA-binding transcription factor activity;regulation of transcription, DNA-templated	NULL	NULL
Qrob_P0000690.2	Qrob_T0000690.2	Lide31294_c0_seq1	GO:0097159; GO:1901363; GO:0005488; GO:0003674; GO:0003676; GO:0003723; GO:0140098; GO:0004518; GO:0003824; GO:0004519; GO:0032296; GO:0016891; GO:0016893; GO:0004540; GO:0004521; GO:0003674; GO:0016787; GO:0016788; GO:0004525; GO:0000166; GO:0097367; GO:0097159; GO:0017076; GO:0032555; GO:0032553; GO:0035639; GO:0032559; GO:0030554; GO:1901265; GO:0008144; GO:1901363; GO:0043168; GO:0036094; GO:…	endoribonuclease Dicer homolog 2	RNA binding;ribonuclease III activity;ATP binding;RNA processing;gene silencing by RNA;RNA phosphodiester bond hydrolysis, endonucleolytic	NULL	NULL
Qrob_P0000720.2	Qrob_T0000720.2	NULL	GO:0044464; GO:0044424; GO:0005575; GO:0005623; GO:0005622; GO:0005737; GO:0003723; GO:0003747; GO:0008079; GO:0097159; GO:1901363; GO:0090079; GO:0008135; GO:0005488; GO:0003674; GO:0045182; GO:0003676; GO:0016149; GO:0044271; GO:0006518; GO:0043043; GO:0016043; GO:0034645; GO:0032984; GO:0019538; GO:0008152; GO:0043604; GO:0008150; GO:0034641; GO:1901576; GO:0044237; GO:0044238; GO:0006412; GO:…	peptide chain release factor prfb1, chloroplastic	cytoplasm;translation release factor activity, codon specific;translational termination	NULL	NULL
Qrob_P0000730.2	Qrob_T0000730.2	Lide2014_c2_seq1	GO:0044464; GO:0044424; GO:0005575; GO:0005623; GO:0005622; GO:0005737; GO:0003723; GO:0003747; GO:0008079; GO:0097159; GO:1901363; GO:0090079; GO:0008135; GO:0005488; GO:0003674; GO:0045182; GO:0003676; GO:0016149; GO:0044271; GO:0006518; GO:0043043; GO:0016043; GO:0034645; GO:0032984; GO:0019538; GO:0008152; GO:0043604; GO:0008150; GO:0034641; GO:1901576; GO:0044237; GO:0044238; GO:0006412; GO:…	peptide chain release factor PrfB1, chloroplastic isoform X1	cytoplasm;translation release factor activity, codon specific;translational termination	NULL	NULL
Qrob_P0000750.2	Qrob_T0000750.2	Lide7659_c0_seq1	GO:0003824; GO:0003674; GO:0016491; GO:0008152; GO:0008150; GO:0055114	dehydrogenase/reductase SDR family member 7 isoform X1	oxidoreductase activity;oxidation-reduction process	NULL	NULL
Qrob_P0000840.2	Qrob_T0000840.2	Lide5520_c0_seq1	GO:0097525; GO:0044464; GO:0043231; GO:1990904; GO:0030532; GO:0120114; GO:0032991; GO:0044422; GO:0044446; GO:0005575; GO:0044424; GO:0043227; GO:0043226; GO:0044428; GO:0005623; GO:0043229; GO:0005634; GO:0005622; GO:0005685; GO:0003723; GO:0097159; GO:1901363; GO:0005488; GO:0003674; GO:0003676; GO:0003729; GO:0000398; GO:0000375; GO:0016043; GO:0034622; GO:0008152; GO:0008150; GO:0034641; GO:…	putative RNA-binding protein Luc7-like 2	U1 snRNP;mRNA binding;mRNA splice site selection	NULL	NULL
Qrob_P0000850.2	Qrob_T0000850.2	Lide14781_c0_seq1	GO:0097525; GO:0044464; GO:0043231; GO:1990904; GO:0030532; GO:0120114; GO:0032991; GO:0044422; GO:0044446; GO:0005575; GO:0044424; GO:0043227; GO:0043226; GO:0044428; GO:0005623; GO:0043229; GO:0005634; GO:0005622; GO:0005685; GO:0003723; GO:0097159; GO:1901363; GO:0005488; GO:0003674; GO:0003676; GO:0003729; GO:0000398; GO:0000375; GO:0016043; GO:0034622; GO:0008152; GO:0008150; GO:0034641; GO:…	Putative RNA-binding protein Luc7-like 1	U1 snRNP;mRNA binding;mRNA splice site selection	NULL	NULL
Qrob_P0000870.2	Qrob_T0000870.2	Lide5081_c0_seq1	GO:0005737; GO:0044464; GO:0043231; GO:0044444; GO:0005575; GO:0044424; GO:0043227; GO:0043226; GO:0043229; GO:0005623; GO:0005622; GO:0009536; GO:0003824; GO:0003674; GO:0016874; GO:0044281; GO:0044255; GO:0006629; GO:0019752; GO:0071704; GO:0032787; GO:0008152; GO:0008150; GO:0006082; GO:0044237; GO:0043436; GO:0044238; GO:0009987; GO:0006631	biotin carboxyl carrier protein of acetyl-CoA carboxylase 1, chloroplastic isoform X1	plastid;ligase activity;fatty acid metabolic process	NULL	NULL
Qrob_P0000880.2	Qrob_T0000880.2	Lide223_c0_seq1	NULL	uncharacterized protein LOC112008351		NULL	NULL
Qrob_P0000900.2	Qrob_T0000900.2	Lide25428_c0_seq1	GO:0140096; GO:0003824; GO:0016791; GO:0042578; GO:0003674; GO:0004721; GO:0016787; GO:0016788; GO:0004725; GO:0044260; GO:0043170; GO:0006807; GO:0016311; GO:0071704; GO:0019538; GO:0036211; GO:0008152; GO:0008150; GO:0006470; GO:1901564; GO:0044267; GO:0006796; GO:0043412; GO:0044237; GO:0006793; GO:0006464; GO:0044238; GO:0009987; GO:0035335	probable tyrosine-protein phosphatase At1g05000	protein tyrosine phosphatase activity;peptidyl-tyrosine dephosphorylation	map04658, map04660	Th1 and Th2 cell differentiation, T cell receptor signaling pathway
Qrob_P0000930.2	Qrob_T0000930.2	Lide6450_c0_seq1	GO:0005737; GO:0044464; GO:0043231; GO:0044444; GO:0012505; GO:0005575; GO:0044424; GO:0043227; GO:0043226; GO:0043229; GO:0005623; GO:0005622; GO:0005794; GO:0016020; GO:0031224; GO:0005575; GO:0044425; GO:0016021	GDT1-like protein 4	Golgi apparatus;integral component of membrane	NULL	NULL
Qrob_P0000940.2	Qrob_T0000940.2	Lide30797_c0_seq1	GO:0016020; GO:0031224; GO:0005575; GO:0044425; GO:0016021; GO:0046872; GO:0043167; GO:0043169; GO:0046914; GO:0005488; GO:0003674; GO:0008270; GO:0046483; GO:0016070; GO:0043170; GO:0006725; GO:0006807; GO:0071704; GO:0008152; GO:1901360; GO:0008150; GO:0090304; GO:0034641; GO:0044237; GO:0043412; GO:0006139; GO:0044238; GO:0009987; GO:0009451	pentatricopeptide repeat-containing protein At4g21065-like	integral component of membrane;zinc ion binding;RNA modification	NULL	NULL
Qrob_P0000950.2	Qrob_T0000950.2	NULL	GO:0005575; GO:0016020	crib domain-containing protein ric4	membrane	NULL	NULL
Qrob_P0000960.2	Qrob_T0000960.2	Lide161_c0_seq1	GO:0009507; GO:0016020; GO:0031976; GO:0042651; GO:0044435; GO:0044434; GO:0043227; GO:0043226; GO:0044436; GO:0005623; GO:0043229; GO:0005622; GO:0005737; GO:0044464; GO:0043231; GO:0034357; GO:0031984; GO:0055035; GO:0044444; GO:0044422; GO:0009579; GO:0009534; GO:0044424; GO:0005575; GO:0044446; GO:0009536; GO:0009535; GO:0098796; GO:0044464; GO:0016020; GO:0034357; GO:0032991; GO:0009579; GO:…	photosystem I reaction center subunit XI, chloroplastic	chloroplast thylakoid membrane;photosystem I reaction center;integral component of membrane;oxidoreductase activity;photosynthesis;oxidation-reduction process	NULL	NULL
Qrob_P0000970.2	Qrob_T0000970.2	NULL	GO:0043167; GO:0043169; GO:0005488; GO:0003674; GO:0046872	zinc finger ccch domain-containing protein zfn-like	metal ion binding	NULL	NULL
Qrob_P0000980.2	Qrob_T0000980.2	NULL	GO:0043167; GO:0043169; GO:0005488; GO:0003674; GO:0046872	zinc finger CCCH domain-containing protein ZFN-like isoform X2	metal ion binding	NULL	NULL
Qrob_P0000990.2	Qrob_T0000990.2	Lide5765_c0_seq1	GO:0043167; GO:0043169; GO:0005488; GO:0003674; GO:0046872	zinc finger CCCH domain-containing protein ZFN-like isoform X2	metal ion binding	NULL	NULL
Qrob_P0001000.2	Qrob_T0001000.2	Lide10822_c0_seq1	NULL	hypothetical protein CFP56_35576		NULL	NULL
Qrob_P0001030.2	Qrob_T0001030.2	NULL	NULL	receptor-like protein kinase FERONIA		NULL	NULL
Qrob_P0001040.2	Qrob_T0001040.2	Lide6680_c1_seq7	GO:0000166; GO:0097367; GO:0097159; GO:0017076; GO:0032555; GO:0032553; GO:0032559; GO:0030554; GO:1901265; GO:1901363; GO:0043168; GO:0036094; GO:0043167; GO:0005488; GO:0003674; GO:0043531	putative disease resistance protein At1g50180	ADP binding	NULL	NULL
Qrob_P0001060.2	Qrob_T0001060.2	NULL	GO:0003824; GO:0003674; GO:0016874	E3 ubiquitin-protein ligase SIRP1-like	ligase activity	NULL	NULL
Qrob_P0001070.2	Qrob_T0001070.2	Lide21344_c1_seq1	GO:0003824; GO:0003674; GO:0016874	E3 ubiquitin-protein ligase SIRP1-like	ligase activity	NULL	NULL
Qrob_P0001110.2	Qrob_T0001110.2	NULL	GO:0005575; GO:0016020; GO:0140096; GO:0003824; GO:0016772; GO:0004672; GO:0016740; GO:0016773; GO:0016301; GO:0003674; GO:0004713; GO:0000166; GO:0097367; GO:0097159; GO:0017076; GO:0032555; GO:0032553; GO:0035639; GO:0032559; GO:0030554; GO:1901265; GO:0008144; GO:1901363; GO:0043168; GO:0036094; GO:0043167; GO:0005488; GO:0003674; GO:0005524; GO:0044260; GO:0018193; GO:0043170; GO:0006807; GO:…	wall-associated receptor kinase-like 18	membrane;protein tyrosine kinase activity;ATP binding;peptidyl-tyrosine phosphorylation	NULL	NULL
Qrob_P0001120.2	Qrob_T0001120.2	NULL	GO:0050794; GO:0008150; GO:0065007; GO:0007049; GO:0051726; GO:0050789; GO:0009987; GO:0000278; GO:0007346	protein PATRONUS 2-like	regulation of mitotic cell cycle	NULL	NULL
Qrob_P0001150.2	Qrob_T0001150.2	NULL	GO:0046483; GO:0016070; GO:0043170; GO:0006725; GO:0006807; GO:0071704; GO:0008152; GO:1901360; GO:0008150; GO:0090304; GO:0034641; GO:0044237; GO:0043412; GO:0006139; GO:0044238; GO:0009987; GO:0009451	pentatricopeptide repeat-containing protein At5g27110	RNA modification	NULL	NULL
Qrob_P0001160.2	Qrob_T0001160.2	NULL	NULL	putative F-box protein At1g65770 isoform X1		NULL	NULL
Qrob_P0001170.2	Qrob_T0001170.2	NULL	NULL	protein PATRONUS 2 isoform X1		NULL	NULL
Qrob_P0001200.2	Qrob_T0001200.2	NULL	NULL	Putative ribonuclease H protein At1g65750 family		NULL	NULL
Qrob_P0001220.2	Qrob_T0001220.2	NULL	NULL	putative F-box protein At1g65770 isoform X1		NULL	NULL
Qrob_P0001230.2	Qrob_T0001230.2	NULL	GO:0005575; GO:0016020; GO:0016491; GO:0003824; GO:0003674; GO:0004497; GO:0016491; GO:0003824; GO:0003674; GO:0016705; GO:0043167; GO:0043169; GO:0005488; GO:0003674; GO:0046872	cytochrome P450 94A1-like	membrane;monooxygenase activity;oxidoreductase activity, acting on paired donors, with incorporation or reduction of molecular oxygen;metal ion binding	NULL	NULL
Qrob_P0001270.2	Qrob_T0001270.2	NULL	GO:0003674; GO:0003824	Putative ribonuclease H protein At1g65750 family	catalytic activity	NULL	NULL
Qrob_P0001280.2	Qrob_T0001280.2	Lide7750_c0_seq1	GO:0016020; GO:0031224; GO:0005575; GO:0044425; GO:0016021; GO:0016491; GO:0003824; GO:0003674; GO:0004497; GO:0046872; GO:0043167; GO:0043169; GO:0046914; GO:0005488; GO:0003674; GO:0005506; GO:0016491; GO:0003824; GO:0003674; GO:0016705; GO:0046906; GO:0097159; GO:1901363; GO:0048037; GO:0005488; GO:0003674; GO:0020037; GO:0008152; GO:0008150; GO:0055114	cytochrome P450 94A1-like	integral component of membrane;monooxygenase activity;iron ion binding;oxidoreductase activity, acting on paired donors, with incorporation or reduction of molecular oxygen;heme binding;oxidation-reduction process	NULL	NULL
Qrob_P0001290.2	Qrob_T0001290.2	Lide22296_c0_seq1	GO:0016020; GO:0031224; GO:0005575; GO:0044425; GO:0016021	protein arv1 homolog	integral component of membrane	NULL	NULL
Qrob_P0001310.2	Qrob_T0001310.2	Lide18025_c0_seq1	GO:0098588; GO:0005737; GO:0044464; GO:0016020; GO:0043231; GO:0098805; GO:0044444; GO:0044422; GO:0044424; GO:0005575; GO:0044446; GO:0005773; GO:0044437; GO:0043227; GO:0031090; GO:0000325; GO:0005774; GO:0043226; GO:0005623; GO:0043229; GO:0005622; GO:0009705; GO:0098796; GO:0032991; GO:0016020; GO:0005575; GO:0099023; GO:0044425; GO:0030897; GO:0005768; GO:0005737; GO:0044440; GO:0044464; GO:…	protein VACUOLELESS1	plant-type vacuole membrane;HOPS complex;CORVET complex;actin binding;intracellular protein transport;endosomal transport;regulation of vacuole fusion, non-autophagic;regulation of SNARE complex assembly;negative regulation of embryonic development;vesicle fusion with vacuole	NULL	NULL
Qrob_P0001330.2	Qrob_T0001330.2	Lide8234_c0_seq2	GO:0098588; GO:0005737; GO:0044464; GO:0016020; GO:0043231; GO:0098805; GO:0044444; GO:0044422; GO:0044424; GO:0005575; GO:0044446; GO:0005773; GO:0044437; GO:0043227; GO:0031090; GO:0000325; GO:0005774; GO:0043226; GO:0005623; GO:0043229; GO:0005622; GO:0009705; GO:0098796; GO:0032991; GO:0016020; GO:0005575; GO:0099023; GO:0044425; GO:0030897; GO:0005768; GO:0005737; GO:0044440; GO:0044464; GO:…	protein VACUOLELESS1	plant-type vacuole membrane;HOPS complex;CORVET complex;intracellular protein transport;negative regulation of embryonic development;vesicle fusion with vacuole	NULL	NULL
Qrob_P0001370.2	Qrob_T0001370.2	NULL	GO:0016020; GO:0031224; GO:0005575; GO:0044425; GO:0016021; GO:0140096; GO:0003824; GO:0016772; GO:0004672; GO:0016740; GO:0016773; GO:0016301; GO:0003674; GO:0004674; GO:0000166; GO:0097367; GO:0097159; GO:0017076; GO:0032555; GO:0032553; GO:0035639; GO:0032559; GO:0030554; GO:1901265; GO:0008144; GO:1901363; GO:0043168; GO:0036094; GO:0043167; GO:0005488; GO:0003674; GO:0005524; GO:0044260; GO:…	receptor kinase-like protein Xa21	integral component of membrane;protein serine/threonine kinase activity;ATP binding;protein phosphorylation	NULL	NULL
Qrob_P0001380.2	Qrob_T0001380.2	NULL	GO:0005575; GO:0016020; GO:1901265; GO:0097159; GO:1901363; GO:0036094; GO:0005488; GO:0003674; GO:0000166; GO:0140096; GO:0003824; GO:0016772; GO:0016740; GO:0016773; GO:0016301; GO:0003674; GO:0004672; GO:0008152; GO:0008150; GO:0006796; GO:0006793; GO:0044237; GO:0009987; GO:0016310	LRR receptor-like serine/threonine-protein kinase EFR	membrane;nucleotide binding;protein kinase activity;phosphorylation	NULL	NULL
Qrob_P0001410.2	Qrob_T0001410.2	NULL	GO:0003824; GO:0016772; GO:0016740; GO:0003674; GO:0016301	receptor kinase-like protein Xa21	kinase activity	NULL	NULL
Qrob_P0001420.2	Qrob_T0001420.2	Lide21629_c0_seq1	NULL	F-box protein At4g18380-like		NULL	NULL
Qrob_P0001430.2	Qrob_T0001430.2	Lide217_c0_seq1	GO:0005737; GO:0044464; GO:0043231; GO:0044444; GO:0005575; GO:0044424; GO:0043227; GO:0043226; GO:0042579; GO:0043229; GO:0005623; GO:0005622; GO:0005777; GO:0016020; GO:0044464; GO:0005575; GO:0005623; GO:0071944; GO:0005886; GO:0005737; GO:0009507; GO:0044464; GO:0043231; GO:0044444; GO:0044422; GO:0044435; GO:0044424; GO:0005575; GO:0044446; GO:0009532; GO:0044434; GO:0043227; GO:0043226; GO:…	serine--glyoxylate aminotransferase	peroxisome;plasma membrane;chloroplast stroma;apoplast;serine-pyruvate transaminase activity;alanine-glyoxylate transaminase activity;serine-glyoxylate transaminase activity	map00680, map00270, map00250, map01130, map00630, map00260	Methane metabolism, Cysteine and methionine metabolism, Alanine, aspartate and glutamate metabolism, Biosynthesis of antibiotics, Glyoxylate and dicarboxylate metabolism, Glycine, serine and threonine metabolism
Qrob_P0001460.2	Qrob_T0001460.2	Lide13300_c0_seq1	GO:0005575; GO:0016020; GO:0016627; GO:0016491; GO:0003824; GO:0003674; GO:0016636; GO:0008150; GO:0008152; GO:0008150; GO:0009987	phytochromobilin:ferredoxin oxidoreductase, chloroplastic	membrane;oxidoreductase activity, acting on the CH-CH group of donors, iron-sulfur protein as acceptor;metabolic process;cellular process	NULL	NULL
Qrob_P0001470.2	Qrob_T0001470.2	Lide4823_c1_seq1	NULL	sanguinarine reductase isoform X1		NULL	NULL
Qrob_P0001480.2	Qrob_T0001480.2	Lide12009_c0_seq1	GO:0005737; GO:0044464; GO:0043231; GO:0044444; GO:0005575; GO:0044424; GO:0043227; GO:0043226; GO:0042579; GO:0043229; GO:0005623; GO:0005622; GO:0005777; GO:0016020; GO:0044464; GO:0005575; GO:0005623; GO:0071944; GO:0005886; GO:0003824; GO:0003674; GO:0016787; GO:0016798	pseudouridine-5'-phosphate glycosidase	peroxisome;plasma membrane;hydrolase activity, acting on glycosyl bonds	NULL	NULL
Qrob_P0001490.2	Qrob_T0001490.2	Lide1856_c0_seq1	GO:0044464; GO:0043231; GO:0005575; GO:0044424; GO:0043227; GO:0043226; GO:0043229; GO:0005623; GO:0005622; GO:0005634; GO:0009719; GO:0001101; GO:0050896; GO:0008150; GO:0010033; GO:0042221; GO:1901700; GO:0033993; GO:0009725; GO:0009739	scarecrow-like protein 3	nucleus;response to gibberellin	NULL	NULL
Qrob_P0001500.2	Qrob_T0001500.2	NULL	GO:0005575; GO:0016020	LTP_2 domain-containing protein	membrane	NULL	NULL
Qrob_P0001510.2	Qrob_T0001510.2	NULL	GO:0005737; GO:0044464; GO:0043231; GO:0044444; GO:0012505; GO:0005575; GO:0044424; GO:0043227; GO:0043226; GO:0043229; GO:0005623; GO:0005622; GO:0005794	burp domain protein rd22	Golgi apparatus	NULL	NULL
Qrob_P0001520.2	Qrob_T0001520.2	Lide2423_c0_seq1	GO:0044464; GO:0043231; GO:0005575; GO:0044424; GO:0043227; GO:0043226; GO:0043229; GO:0005623; GO:0005622; GO:0005634; GO:0034518; GO:0032991; GO:0044464; GO:0005575; GO:0044424; GO:0005623; GO:0005622; GO:0005845; GO:0034518; GO:0032991; GO:0044464; GO:0005575; GO:0044424; GO:0005623; GO:0005622; GO:0005846; GO:0032991; GO:0005575; GO:1990904; GO:0003723; GO:0097159; GO:1901363; GO:0005488; GO:…	nuclear cap-binding protein subunit 1	nucleus;mRNA cap binding complex;nuclear cap binding complex;ribonucleoprotein complex;RNA cap binding;nuclear-transcribed mRNA catabolic process, nonsense-mediated decay;RNA splicing, via endonucleolytic cleavage and ligation;mRNA export from nucleus;response to abscisic acid;primary miRNA processing;mRNA cis splicing, via spliceosome;long-day photoperiodism, flowering	NULL	NULL
Qrob_P0001530.2	Qrob_T0001530.2	Lide11802_c0_seq1	NULL	DDT domain-containing protein PTM		NULL	NULL
Qrob_P0001700.2	Qrob_T0001700.2	Lide8055_c0_seq1	GO:0003674; GO:0005488; GO:0003824; GO:0016772; GO:0016740; GO:0003674; GO:0016301; GO:0008150; GO:0009987	G-type lectin S-receptor-like serine/threonine-protein kinase RLK1	binding;kinase activity;cellular process	NULL	NULL
Qrob_P0001810.2	Qrob_T0001810.2	Lide35687_c0_seq1	NULL	germin-like protein subfamily 1 member 7		NULL	NULL
Qrob_P0001820.2	Qrob_T0001820.2	NULL	NULL	germin-like protein subfamily 1 member 7		NULL	NULL
Qrob_P0001830.2	Qrob_T0001830.2	Lide12115_c0_seq2	NULL	germin-like protein subfamily 1 member 7		NULL	NULL
Qrob_P0001880.2	Qrob_T0001880.2	NULL	GO:1902494; GO:1905369; GO:0032991; GO:0044464; GO:1905368; GO:0044424; GO:0005575; GO:0005623; GO:0005622; GO:0000502; GO:0098772; GO:0003674; GO:0030234; GO:0065009; GO:0008150; GO:0065007; GO:0050790	probable 26S proteasome regulatory subunit	proteasome complex;enzyme regulator activity;regulation of catalytic activity	NULL	NULL
Qrob_P0001900.2	Qrob_T0001900.2	NULL	GO:0005737; GO:0044464; GO:0044444; GO:0044424; GO:0005575; GO:0005623; GO:0005622; GO:0005829; GO:0005618; GO:0044464; GO:0005575; GO:0030312; GO:0005623; GO:0071944; GO:0009505; GO:0005575; GO:0016020; GO:0016757; GO:0008194; GO:0016758; GO:0003824; GO:0035251; GO:0016740; GO:0003674; GO:0046527; GO:0016157; GO:0070482; GO:0050896; GO:0008150; GO:0009628; GO:0006950; GO:0036293; GO:0001666; GO:…	sucrose synthase 2	cytosol;plant-type cell wall;membrane;sucrose synthase activity;response to hypoxia;starch metabolic process;sucrose metabolic process;seed maturation	map00500	Starch and sucrose metabolism
Qrob_P0001910.2	Qrob_T0001910.2	Lide410_c0_seq1	GO:0097525; GO:0044464; GO:0043231; GO:1990904; GO:0030532; GO:0120114; GO:0032991; GO:0044422; GO:0044446; GO:0005575; GO:0044424; GO:0043227; GO:0043226; GO:0044428; GO:0005623; GO:0043229; GO:0005634; GO:0005622; GO:0005682; GO:0044464; GO:0044424; GO:0005575; GO:0005623; GO:0005622; GO:0005737; GO:0097525; GO:0044464; GO:0043231; GO:0097526; GO:1990904; GO:0030532; GO:0120114; GO:0032991; GO:…	thioredoxin-like protein YLS8	U5 snRNP;cytoplasm;U4/U6 x U5 tri-snRNP complex;mRNA splicing, via spliceosome	NULL	NULL
Qrob_P0001920.2	Qrob_T0001920.2	Lide6761_c0_seq1	GO:0003824; GO:0016772; GO:0016740; GO:0003674; GO:0016301; GO:0016491; GO:0003824; GO:0003674; GO:0016627; GO:0000166; GO:0050662; GO:1901265; GO:0097159; GO:1901363; GO:0048037; GO:0043168; GO:0036094; GO:0043167; GO:0005488; GO:0003674; GO:0050660; GO:0008152; GO:0008150; GO:0006796; GO:0006793; GO:0044237; GO:0009987; GO:0016310; GO:0099402; GO:0048731; GO:0071695; GO:0016049; GO:0032501; GO:…	probable acyl-CoA dehydrogenase IBR3	kinase activity;oxidoreductase activity, acting on the CH-CH group of donors;flavin adenine dinucleotide binding;phosphorylation;root hair elongation;oxidation-reduction process	NULL	NULL
Qrob_P0001940.2	Qrob_T0001940.2	Lide40702_c0_seq1	GO:0008150; GO:0051276; GO:0071103; GO:0071840; GO:0016043; GO:0006323; GO:0006996; GO:0009987; GO:0030261	condensin-2 complex subunit h2	chromosome condensation	NULL	NULL
Qrob_P0001950.2	Qrob_T0001950.2	Lide26922_c0_seq1	NULL	uncharacterized protein LOC112028235 isoform X1		NULL	NULL
Qrob_P0001970.2	Qrob_T0001970.2	NULL	NULL	TMV resistance protein N-like		NULL	NULL
Qrob_P0001980.2	Qrob_T0001980.2	Lide20872_c0_seq3	NULL	TMV resistance protein N-like		NULL	NULL
Qrob_P0002010.2	Qrob_T0002010.2	NULL	GO:0016020; GO:0031224; GO:0005575; GO:0044425; GO:0016021; GO:0016801; GO:0016803; GO:0003824; GO:0003674; GO:0016787; GO:0004301	epoxide hydrolase a	integral component of membrane;epoxide hydrolase activity	map00625, map00590	Chloroalkane and chloroalkene degradation, Arachidonic acid metabolism
Qrob_P0002030.2	Qrob_T0002030.2	Lide1455_c1_seq1	GO:0016020; GO:0031224; GO:0005575; GO:0044425; GO:0016021; GO:0016801; GO:0016803; GO:0003824; GO:0003674; GO:0016787; GO:0004301	epoxide hydrolase a	integral component of membrane;epoxide hydrolase activity	map00625, map00590	Chloroalkane and chloroalkene degradation, Arachidonic acid metabolism
Qrob_P0002050.2	Qrob_T0002050.2	NULL	GO:0016020; GO:0031224; GO:0005575; GO:0044425; GO:0016021; GO:0003824; GO:0003674; GO:0016787	bifunctional epoxide hydrolase 2-like	integral component of membrane;hydrolase activity	NULL	NULL
Qrob_P0002090.2	Qrob_T0002090.2	NULL	GO:0016020; GO:0031224; GO:0005575; GO:0044425; GO:0016021; GO:0022857; GO:0003674; GO:0005215; GO:0015238; GO:0022804; GO:0022857; GO:0015291; GO:0003674; GO:0005215; GO:0015297; GO:0050896; GO:0051234; GO:0051179; GO:0008150; GO:0055085; GO:0015893; GO:0042493; GO:0042221; GO:0006810; GO:0006855	protein DETOXIFICATION 55	integral component of membrane;drug transmembrane transporter activity;antiporter activity;drug transmembrane transport	NULL	NULL
Qrob_P0002100.2	Qrob_T0002100.2	Lide9594_c0_seq3	NULL	Zf-FLZ domain containing protein		NULL	NULL
Qrob_P0002190.2	Qrob_T0002190.2	Lide14622_c0_seq1	NULL	G-type lectin S-receptor-like serine/threonine-protein kinase SD2-5		NULL	NULL
Qrob_P0002200.2	Qrob_T0002200.2	NULL	GO:0003674; GO:0005488; GO:0003824; GO:0016772; GO:0016740; GO:0003674; GO:0016301; GO:0008150; GO:0009987	g-type lectin s-receptor-like serine/threonine-protein kinase sd2-5	binding;kinase activity;cellular process	NULL	NULL
Qrob_P0002240.2	Qrob_T0002240.2	Lide1705_c0_seq1	NULL	Small heat shock protein HSP		NULL	NULL
Qrob_P0002410.2	Qrob_T0002410.2	Lide17441_c0_seq2	GO:0005737; GO:0044464; GO:0044444; GO:0044424; GO:0005575; GO:0005623; GO:0005622; GO:0005829; GO:0000166; GO:0097367; GO:0097159; GO:0017076; GO:0032555; GO:0032553; GO:0035639; GO:0032559; GO:0030554; GO:1901265; GO:0008144; GO:1901363; GO:0043168; GO:0036094; GO:0043167; GO:0005488; GO:0003674; GO:0005524; GO:0003824; GO:0016772; GO:0016740; GO:0003674; GO:0016301; GO:0003824; GO:0016772; GO:…	glutamate 5-kinase isoform X1	cytosol;ATP binding;kinase activity;isopentenyl phosphate kinase activity;terpenoid biosynthetic process;phosphorylation	map00900, map01130	Terpenoid backbone biosynthesis, Biosynthesis of antibiotics
Qrob_P0002430.2	Qrob_T0002430.2	NULL	GO:0000166; GO:0097367; GO:0097159; GO:0017076; GO:0032555; GO:0032553; GO:0035639; GO:0032559; GO:0030554; GO:1901265; GO:0008144; GO:1901363; GO:0043168; GO:0036094; GO:0043167; GO:0005488; GO:0003674; GO:0005524; GO:0003824; GO:0016772; GO:0016740; GO:0003674; GO:0016301; GO:0008152; GO:0008150; GO:0006796; GO:0006793; GO:0044237; GO:0009987; GO:0016310	Aspartate/glutamate/uridylate kinase	ATP binding;kinase activity;phosphorylation	NULL	NULL
Qrob_P0002450.2	Qrob_T0002450.2	NULL	NULL	mitotic checkpoint protein BUB3.3		NULL	NULL
Qrob_P0002470.2	Qrob_T0002470.2	Lide10057_c0_seq2	GO:0005737; GO:0044464; GO:0043231; GO:0044444; GO:0005575; GO:0044424; GO:0043227; GO:0043226; GO:0043229; GO:0005623; GO:0005622; GO:0005739; GO:0099402; GO:0050793; GO:0048731; GO:0032501; GO:0032502; GO:0010015; GO:0010075; GO:0008150; GO:0010073; GO:0048856; GO:0009888; GO:0048638; GO:0022622; GO:0048364; GO:0048589; GO:2000026; GO:0010449; GO:0050789; GO:0051239; GO:1905392; GO:0035266; GO:…	sporulation protein rmd1	mitochondrion;regulation of root meristem growth;regulation of DNA endoreduplication;regulation of cell division	NULL	NULL
Qrob_P0002490.2	Qrob_T0002490.2	Lide6759_c0_seq1	NULL	uncharacterized protein At5g01610-like		NULL	NULL
Qrob_P0002530.2	Qrob_T0002530.2	Lide19644_c0_seq1	NULL	TMV resistance protein N-like		NULL	NULL
Qrob_P0002540.2	Qrob_T0002540.2	NULL	GO:0016020; GO:0031224; GO:0005575; GO:0044425; GO:0016021; GO:0003824; GO:0016740; GO:0003674; GO:0016757	protein O-linked-mannose beta-1,4-N-acetylglucosaminyltransferase 2-like	integral component of membrane;transferase activity, transferring glycosyl groups	NULL	NULL
Qrob_P0002620.2	Qrob_T0002620.2	Lide10470_c0_seq1	NULL	T-box transcription factor TBX5, putative isoform 1		NULL	NULL
Qrob_P0002630.2	Qrob_T0002630.2	Lide19611_c0_seq2	GO:0046483; GO:0016070; GO:0043170; GO:0006725; GO:0006807; GO:0071704; GO:0008152; GO:1901360; GO:0008150; GO:0090304; GO:0034641; GO:0044237; GO:0043412; GO:0006139; GO:0044238; GO:0009987; GO:0009451	pentatricopeptide repeat-containing protein At2g03380, mitochondrial	RNA modification	NULL	NULL
Qrob_P0002650.2	Qrob_T0002650.2	Lide2475_c0_seq1	GO:0005737; GO:0009507; GO:0044464; GO:0043231; GO:0009570; GO:0032991; GO:0044444; GO:0044422; GO:0009368; GO:0005575; GO:0044424; GO:0044435; GO:0044446; GO:0044434; GO:0009532; GO:0043227; GO:0043226; GO:0005623; GO:0043229; GO:0005622; GO:0009536; GO:0009840; GO:0097159; GO:1901363; GO:0005488; GO:0003674; GO:0003676; GO:0003677	clp protease adapter protein ClpF, chloroplastic	chloroplastic endopeptidase Clp complex;DNA binding	NULL	NULL
Qrob_P0002670.2	Qrob_T0002670.2	Lide4984_c0_seq1	NULL	protein GDAP2 homolog		NULL	NULL
Qrob_P0002680.2	Qrob_T0002680.2	Lide19938_c0_seq1	GO:0016020; GO:0044464; GO:0005575; GO:0005623; GO:0071944; GO:0005886; GO:0022890; GO:0015318; GO:0015267; GO:0005261; GO:0022803; GO:0022836; GO:0022839; GO:0015075; GO:0008324; GO:0022857; GO:0003674; GO:0005216; GO:0005215; GO:0005227	CSC1-like protein RXW8 isoform X1	plasma membrane;calcium activated cation channel activity	NULL	NULL
Qrob_P0002710.2	Qrob_T0002710.2	Lide6251_c0_seq1	GO:1902494; GO:1905369; GO:0032991; GO:0044464; GO:1905368; GO:0044424; GO:0005575; GO:0005623; GO:0005622; GO:0000502; GO:0044464; GO:0005575; GO:0030312; GO:0005623; GO:0071944; GO:0005618	26S proteasome non-ATPase regulatory subunit 10	proteasome complex;cell wall	NULL	NULL
Qrob_P0002740.2	Qrob_T0002740.2	Lide2675_c0_seq1	NULL	nodulin-related protein 1		NULL	NULL
Qrob_P0002750.2	Qrob_T0002750.2	Lide14538_c0_seq1	GO:0016020; GO:0031224; GO:0005575; GO:0044425; GO:0016021; GO:0003824; GO:0016772; GO:0016740; GO:0003674; GO:0016301; GO:0043167; GO:0043169; GO:0005488; GO:0003674; GO:0046872; GO:0008152; GO:0008150; GO:0006796; GO:0006793; GO:0044237; GO:0009987; GO:0016310	Cdk-activating kinase assembly factor	integral component of membrane;kinase activity;metal ion binding;phosphorylation	NULL	NULL
Qrob_P0002760.2	Qrob_T0002760.2	NULL	NULL	remorin isoform X2		NULL	NULL
Qrob_P0002790.2	Qrob_T0002790.2	NULL	NULL	remorin isoform X2		NULL	NULL
Qrob_P0002810.2	Qrob_T0002810.2	Lide4433_c0_seq2	NULL	remorin isoform X2		NULL	NULL
Qrob_P0002820.2	Qrob_T0002820.2	Lide8459_c0_seq1	GO:0140096; GO:0003824; GO:0016772; GO:0004672; GO:0016740; GO:0016773; GO:0016301; GO:0003674; GO:0004674; GO:0044260; GO:0043170; GO:0006807; GO:0016310; GO:0071704; GO:0019538; GO:0036211; GO:0008152; GO:0008150; GO:1901564; GO:0044267; GO:0006796; GO:0043412; GO:0044237; GO:0006793; GO:0006464; GO:0044238; GO:0009987; GO:0006468	probable leucine-rich repeat receptor-like protein kinase At1g35710	protein serine/threonine kinase activity;protein phosphorylation	NULL	NULL
Qrob_P0002830.2	Qrob_T0002830.2	Lide24223_c0_seq1	GO:0005575; GO:0005576; GO:0008150; GO:0048869; GO:0009987; GO:0032502; GO:0030154	CLAVATA3/ESR (CLE)-related protein 9-like	extracellular region;cell differentiation	NULL	NULL
Qrob_P0002840.2	Qrob_T0002840.2	Lide4239_c0_seq1	GO:0016020; GO:0031224; GO:0005575; GO:0044425; GO:0016021; GO:0003824; GO:0016791; GO:0042578; GO:0003674; GO:0016787; GO:0016788; GO:0003993; GO:0043167; GO:0043169; GO:0005488; GO:0003674; GO:0046872; GO:0008152; GO:0008150; GO:0006796; GO:0006793; GO:0044237; GO:0009987; GO:0016311	probable inactive purple acid phosphatase 2	integral component of membrane;acid phosphatase activity;metal ion binding;dephosphorylation	map00740, map00730	Riboflavin metabolism, Thiamine metabolism
Qrob_P0002870.2	Qrob_T0002870.2	NULL	NULL	hypothetical protein CFP56_75610		NULL	NULL
Qrob_P0002880.2	Qrob_T0002880.2	NULL	GO:0016020; GO:0031224; GO:0005575; GO:0044425; GO:0016021; GO:0003824; GO:0016791; GO:0042578; GO:0003674; GO:0016787; GO:0016788; GO:0003993; GO:0043167; GO:0043169; GO:0005488; GO:0003674; GO:0046872; GO:0008152; GO:0008150; GO:0006796; GO:0006793; GO:0044237; GO:0009987; GO:0016311	probable inactive purple acid phosphatase 2	integral component of membrane;acid phosphatase activity;metal ion binding;dephosphorylation	map00740, map00730	Riboflavin metabolism, Thiamine metabolism
Qrob_P0002890.2	Qrob_T0002890.2	NULL	GO:0003824; GO:0003674; GO:0016740	g-type lectin s-receptor-like serine/threonine-protein kinase	transferase activity	NULL	NULL
Qrob_P0002900.2	Qrob_T0002900.2	Lide21838_c0_seq2	GO:0016020; GO:0031224; GO:0005575; GO:0044425; GO:0016021; GO:0140096; GO:0003824; GO:0016772; GO:0004672; GO:0016740; GO:0016773; GO:0016301; GO:0003674; GO:0004674; GO:0000166; GO:0097367; GO:0097159; GO:0017076; GO:0032555; GO:0032553; GO:0035639; GO:0032559; GO:0030554; GO:1901265; GO:0008144; GO:1901363; GO:0043168; GO:0036094; GO:0043167; GO:0005488; GO:0003674; GO:0005524; GO:0005488; GO:…	G-type lectin S-receptor-like serine/threonine-protein kinase CES101	integral component of membrane;protein serine/threonine kinase activity;ATP binding;carbohydrate binding;protein phosphorylation	NULL	NULL
Qrob_P0002930.2	Qrob_T0002930.2	NULL	GO:0016020; GO:0031224; GO:0005575; GO:0044425; GO:0016021; GO:0003824; GO:0016791; GO:0042578; GO:0003674; GO:0016787; GO:0016788; GO:0003993; GO:0043167; GO:0043169; GO:0005488; GO:0003674; GO:0046872; GO:0008152; GO:0008150; GO:0006796; GO:0006793; GO:0044237; GO:0009987; GO:0016311	probable inactive purple acid phosphatase 2	integral component of membrane;acid phosphatase activity;metal ion binding;dephosphorylation	map00740, map00730	Riboflavin metabolism, Thiamine metabolism
Qrob_P0002940.2	Qrob_T0002940.2	Lide5098_c0_seq1	NULL	putative SNAP25 homologous protein SNAP30		NULL	NULL
Qrob_P0002950.2	Qrob_T0002950.2	Lide3756_c0_seq2	GO:0004645; GO:0016757; GO:0016758; GO:0003824; GO:0016740; GO:0003674; GO:0008184; GO:0050662; GO:0008144; GO:0097159; GO:1901363; GO:0048037; GO:0043168; GO:0043167; GO:0036094; GO:0070279; GO:0019842; GO:0005488; GO:0003674; GO:0030170; GO:0016757; GO:0016758; GO:0003824; GO:0016740; GO:0003674; GO:0102250; GO:0016757; GO:0016758; GO:0003824; GO:0016740; GO:0003674; GO:0102499; GO:0008152; GO:…	alpha-1,4 glucan phosphorylase l-2 isozyme, chloroplastic/amyloplastic	glycogen phosphorylase activity;pyridoxal phosphate binding;linear malto-oligosaccharide phosphorylase activity;SHG alpha-glucan phosphorylase activity;carbohydrate metabolic process	map00500	Starch and sucrose metabolism
Qrob_P0002960.2	Qrob_T0002960.2	Lide18158_c0_seq1	GO:0044464; GO:0043231; GO:0005575; GO:0044424; GO:0043227; GO:0043226; GO:0043229; GO:0005623; GO:0005622; GO:0005634; GO:0140110; GO:0003674; GO:0003700; GO:0003677; GO:0097159; GO:1901363; GO:0005488; GO:0003674; GO:0003676; GO:0043565; GO:0044271; GO:0050794; GO:0034645; GO:0010556; GO:2000112; GO:0080090; GO:0019219; GO:0019438; GO:0008152; GO:2001141; GO:0008150; GO:0034641; GO:0006351; GO:…	probable WRKY transcription factor 57	nucleus;DNA-binding transcription factor activity;sequence-specific DNA binding;regulation of transcription, DNA-templated	NULL	NULL
Qrob_P0003140.2	Qrob_T0003140.2	NULL	GO:0003674; GO:0003824	putative hydrolase yugf	catalytic activity	NULL	NULL
Qrob_P0003160.2	Qrob_T0003160.2	Lide21446_c0_seq1	GO:0005737; GO:0044464; GO:0043231; GO:0044444; GO:0012505; GO:0005575; GO:0044424; GO:0043227; GO:0043226; GO:0043229; GO:0005623; GO:0005622; GO:0005783; GO:0016020; GO:0031224; GO:0005575; GO:0044425; GO:0016021; GO:0005515; GO:0044389; GO:0019899; GO:0005488; GO:0003674; GO:0031625; GO:0050896; GO:0043161; GO:0033554; GO:0010498; GO:0051603; GO:0036503; GO:0019538; GO:0008152; GO:0008150; GO:…	erlin-2-B-like isoform X1	endoplasmic reticulum;integral component of membrane;ubiquitin protein ligase binding;ubiquitin-dependent ERAD pathway	NULL	NULL
Qrob_P0003170.2	Qrob_T0003170.2	Lide19572_c0_seq1	NULL	disease resistance protein		NULL	NULL
Qrob_P0003210.2	Qrob_T0003210.2	NULL	GO:0003674; GO:0003824	putative hydrolase yugf	catalytic activity	NULL	NULL
Qrob_P0003230.2	Qrob_T0003230.2	Lide9212_c1_seq3	GO:0003674; GO:0003824	putative hydrolase yugf	catalytic activity	NULL	NULL
Qrob_P0003410.2	Qrob_T0003410.2	Lide4377_c0_seq5	NULL	senescence-associated carboxylesterase 101		NULL	NULL
Qrob_P0003420.2	Qrob_T0003420.2	Lide7666_c0_seq1	NULL	senescence-associated carboxylesterase 101		NULL	NULL
Qrob_P0003460.2	Qrob_T0003460.2	Lide17193_c0_seq1	NULL	pentatricopeptide repeat-containing protein At1g69290		NULL	NULL
Qrob_P0003470.2	Qrob_T0003470.2	Lide32346_c0_seq1	GO:0003824; GO:0016772; GO:0016740; GO:0003674; GO:0016301; GO:0030246; GO:0005488; GO:0003674; GO:0030247; GO:0008152; GO:0008150; GO:0006796; GO:0006793; GO:0044237; GO:0009987; GO:0016310	LEAF RUST 10 DISEASE-RESISTANCE LOCUS RECEPTOR-LIKE PROTEIN KINASE-like 1.5	kinase activity;polysaccharide binding;phosphorylation	NULL	NULL
Qrob_P0003480.2	Qrob_T0003480.2	Lide17077_c0_seq1	GO:0003824; GO:0016791; GO:0042578; GO:0003674; GO:0016787; GO:0016788; GO:0003993; GO:0043167; GO:0043169; GO:0005488; GO:0003674; GO:0046872; GO:0008152; GO:0008150; GO:0006796; GO:0006793; GO:0044237; GO:0009987; GO:0016311	probable inactive purple acid phosphatase 1	acid phosphatase activity;metal ion binding;dephosphorylation	map00740, map00730	Riboflavin metabolism, Thiamine metabolism
Qrob_P0003490.2	Qrob_T0003490.2	Lide31960_c0_seq1	NULL	RVT_3 domain-containing protein		NULL	NULL
Qrob_P0003500.2	Qrob_T0003500.2	Lide10785_c0_seq3	GO:0005575; GO:0016020; GO:0003674; GO:0005215; GO:0051234; GO:0051179; GO:0008150; GO:0006810	sugar transporter erd6-like 5	membrane;transporter activity;transport	NULL	NULL
Qrob_P0003510.2	Qrob_T0003510.2	NULL	NULL	uncharacterized protein LOC112021058 isoform X1		NULL	NULL
Qrob_P0003530.2	Qrob_T0003530.2	NULL	GO:0003824; GO:0016791; GO:0042578; GO:0003674; GO:0016787; GO:0016788; GO:0003993; GO:0043167; GO:0043169; GO:0005488; GO:0003674; GO:0046872; GO:0008152; GO:0008150; GO:0006796; GO:0006793; GO:0044237; GO:0009987; GO:0016311	probable inactive purple acid phosphatase 1	acid phosphatase activity;metal ion binding;dephosphorylation	map00740, map00730	Riboflavin metabolism, Thiamine metabolism
Qrob_P0003540.2	Qrob_T0003540.2	Lide845_c0_seq1	NULL	uncharacterized protein LOC112021058 isoform X1		NULL	NULL
Qrob_P0003550.2	Qrob_T0003550.2	Lide2737_c0_seq1	GO:0003824; GO:0016791; GO:0042578; GO:0003674; GO:0016787; GO:0016788; GO:0003993; GO:0043167; GO:0043169; GO:0005488; GO:0003674; GO:0046872; GO:0008152; GO:0008150; GO:0006796; GO:0006793; GO:0044237; GO:0009987; GO:0016311	probable inactive purple acid phosphatase 1	acid phosphatase activity;metal ion binding;dephosphorylation	map00740, map00730	Riboflavin metabolism, Thiamine metabolism
Qrob_P0003580.2	Qrob_T0003580.2	NULL	NULL	uncharacterized protein LOC112021058 isoform X1		NULL	NULL
Qrob_P0003590.2	Qrob_T0003590.2	NULL	NULL	uncharacterized protein LOC112021058 isoform X1		NULL	NULL
Qrob_P0003610.2	Qrob_T0003610.2	NULL	GO:0003824; GO:0016791; GO:0042578; GO:0003674; GO:0016787; GO:0016788; GO:0003993; GO:0043167; GO:0043169; GO:0005488; GO:0003674; GO:0046872; GO:0008152; GO:0008150; GO:0006796; GO:0006793; GO:0044237; GO:0009987; GO:0016311	probable inactive purple acid phosphatase 1 isoform X1	acid phosphatase activity;metal ion binding;dephosphorylation	map00740, map00730	Riboflavin metabolism, Thiamine metabolism
Qrob_P0003630.2	Qrob_T0003630.2	NULL	GO:0005575; GO:0016020; GO:0003824; GO:0016791; GO:0042578; GO:0003674; GO:0016787; GO:0016788; GO:0003993; GO:0043167; GO:0043169; GO:0005488; GO:0003674; GO:0046872; GO:0008152; GO:0008150; GO:0006796; GO:0006793; GO:0044237; GO:0009987; GO:0016311	probable inactive purple acid phosphatase 1 isoform X1	membrane;acid phosphatase activity;metal ion binding;dephosphorylation	map00740, map00730	Riboflavin metabolism, Thiamine metabolism
Qrob_P0003640.2	Qrob_T0003640.2	Lide3977_c0_seq3	GO:0003824; GO:0016791; GO:0042578; GO:0003674; GO:0016787; GO:0016788; GO:0003993; GO:0030246; GO:0005488; GO:0003674; GO:0030247; GO:0043167; GO:0043169; GO:0005488; GO:0003674; GO:0046872; GO:0008152; GO:0008150; GO:0006796; GO:0006793; GO:0044237; GO:0009987; GO:0016311	probable inactive purple acid phosphatase 1	acid phosphatase activity;polysaccharide binding;metal ion binding;dephosphorylation	map00740, map00730	Riboflavin metabolism, Thiamine metabolism
Qrob_P0003650.2	Qrob_T0003650.2	NULL	NULL	pericentriolar material 1 protein		NULL	NULL
Qrob_P0003660.2	Qrob_T0003660.2	Lide6120_c0_seq1	GO:0016020; GO:0031224; GO:0005575; GO:0044425; GO:0016021; GO:0022890; GO:0046873; GO:0015075; GO:0008324; GO:0022857; GO:0015318; GO:0003674; GO:0005215; GO:0015095; GO:0006812; GO:0051234; GO:0051179; GO:0008150; GO:0070838; GO:0072511; GO:0030001; GO:0006810; GO:0006811; GO:0015693; GO:0051234; GO:0051179; GO:0008150; GO:0006810; GO:0055085	magnesium transporter MRS2-5	integral component of membrane;magnesium ion transmembrane transporter activity;magnesium ion transport;transmembrane transport	NULL	NULL
Qrob_P0003670.2	Qrob_T0003670.2	NULL	NULL	protein AF-9 isoform X1		NULL	NULL
Qrob_P0003680.2	Qrob_T0003680.2	Lide29215_c0_seq1	GO:0005575; GO:0016020; GO:1901265; GO:0097159; GO:1901363; GO:0036094; GO:0005488; GO:0003674; GO:0000166; GO:0140096; GO:0003824; GO:0016772; GO:0016740; GO:0016773; GO:0016301; GO:0003674; GO:0004672; GO:0008152; GO:0008150; GO:0006796; GO:0006793; GO:0044237; GO:0009987; GO:0016310	LRR receptor-like serine/threonine-protein kinase RPK2	membrane;nucleotide binding;protein kinase activity;phosphorylation	NULL	NULL
Qrob_P0003690.2	Qrob_T0003690.2	NULL	GO:0005575; GO:0016020	glycerophosphodiester phosphodiesterase GDPD6-like	membrane	NULL	NULL
Qrob_P0004010.2	Qrob_T0004010.2	Lide2191_c0_seq2	GO:0003824; GO:0042578; GO:0003674; GO:0016787; GO:0016788; GO:0016791; GO:0008152; GO:0008150; GO:0006796; GO:0006793; GO:0044237; GO:0009987; GO:0016311	multiple inositol polyphosphate phosphatase 1-like isoform X2	phosphatase activity;dephosphorylation	NULL	NULL
Qrob_P0004030.2	Qrob_T0004030.2	Lide887_c0_seq3	GO:0005737; GO:0043232; GO:0044464; GO:1990904; GO:0032991; GO:0044444; GO:0005575; GO:0044424; GO:0043226; GO:0043229; GO:0005623; GO:0043228; GO:0005622; GO:0005840; GO:0005198; GO:0003674; GO:0003735; GO:0003723; GO:0097159; GO:1901363; GO:0005488; GO:0003674; GO:0003676; GO:0019843; GO:0044271; GO:0006518; GO:0043043; GO:0034645; GO:0019538; GO:0008152; GO:0043604; GO:0008150; GO:0034641; GO:…	40S ribosomal protein S4-1	ribosome;structural constituent of ribosome;rRNA binding;translation	NULL	NULL
Qrob_P0004060.2	Qrob_T0004060.2	NULL	GO:0016879; GO:0003824; GO:0016884; GO:0016874; GO:0003674; GO:0004088	LOB domain-containing protein 12-like	carbamoyl-phosphate synthase (glutamine-hydrolyzing) activity	map00250, map00240	Alanine, aspartate and glutamate metabolism, Pyrimidine metabolism
Qrob_P0004080.2	Qrob_T0004080.2	Lide10235_c0_seq1	GO:0044464; GO:0044424; GO:0005575; GO:0005623; GO:0005622; GO:0005737; GO:0097159; GO:1901363; GO:0005488; GO:0003674; GO:0003676; GO:0003723; GO:0003824; GO:0016817; GO:0016818; GO:0017111; GO:0016462; GO:0003674; GO:0016787; GO:0004386; GO:0000166; GO:0097367; GO:0097159; GO:0017076; GO:0032555; GO:0032553; GO:0035639; GO:0032559; GO:0030554; GO:1901265; GO:0008144; GO:1901363; GO:0043168; GO:…	DEAD-box ATP-dependent RNA helicase 18	cytoplasm;RNA binding;helicase activity;ATP binding;mannosyl-glycoprotein endo-beta-N-acetylglucosaminidase activity	map00511, map00730, map00230	Other glycan degradation, Thiamine metabolism, Purine metabolism
Qrob_P0004100.2	Qrob_T0004100.2	Lide14466_c0_seq2	GO:0016020; GO:0031224; GO:0005575; GO:0044425; GO:0016021	Leucine-rich repeat and IQ domain-containing protein 3, putative isoform 5	integral component of membrane	NULL	NULL
Qrob_P0004110.2	Qrob_T0004110.2	NULL	GO:0005737; GO:0044464; GO:0043231; GO:0044444; GO:0012505; GO:0005575; GO:0044424; GO:0043227; GO:0043226; GO:0043229; GO:0005623; GO:0005622; GO:0005794; GO:0016020; GO:0031224; GO:0005575; GO:0044425; GO:0016021; GO:0016746; GO:0016747; GO:0016407; GO:0003824; GO:0008374; GO:0016740; GO:0003674; GO:0016413; GO:1990538; GO:0008150; GO:0044085; GO:0071840; GO:0071554; GO:0009832; GO:0042546; GO:…	protein trichome birefringence-like 33	Golgi apparatus;integral component of membrane;xylan O-acetyltransferase activity;plant-type secondary cell wall biogenesis;xylan acetylation	NULL	NULL
Qrob_P0004120.2	Qrob_T0004120.2	Lide6319_c0_seq1	GO:0005737; GO:0044464; GO:0043231; GO:0044444; GO:0012505; GO:0005575; GO:0044424; GO:0043227; GO:0043226; GO:0043229; GO:0005623; GO:0005622; GO:0005794; GO:0016020; GO:0031224; GO:0005575; GO:0044425; GO:0016021; GO:0016746; GO:0016747; GO:0016407; GO:0003824; GO:0008374; GO:0016740; GO:0003674; GO:0016413; GO:1990538; GO:0008150; GO:0044085; GO:0071840; GO:0071554; GO:0009832; GO:0042546; GO:…	protein trichome birefringence-like 33	Golgi apparatus;integral component of membrane;xylan O-acetyltransferase activity;plant-type secondary cell wall biogenesis;xylan acetylation	NULL	NULL
Qrob_P0004130.2	Qrob_T0004130.2	NULL	NULL	abscisic acid receptor PYL4-like		NULL	NULL
Qrob_P0004140.2	Qrob_T0004140.2	Lide11599_c0_seq1	GO:0005488; GO:0003674; GO:0003682; GO:0000166; GO:0097367; GO:0097159; GO:0017076; GO:0032555; GO:0032553; GO:0035639; GO:0032559; GO:0030554; GO:1901265; GO:0008144; GO:1901363; GO:0043168; GO:0036094; GO:0043167; GO:0005488; GO:0003674; GO:0005524	SNF2 domain-containing protein CLASSY 1-like	chromatin binding;ATP binding	NULL	NULL
Qrob_P0004150.2	Qrob_T0004150.2	Lide38072_c0_seq1	NULL	dehydration-responsive element-binding protein 2c		NULL	NULL
Qrob_P0004160.2	Qrob_T0004160.2	NULL	GO:0051234; GO:0051179; GO:0008150; GO:0006810	cation/H(+) antiporter 15-like	transport	NULL	NULL
Qrob_P0004170.2	Qrob_T0004170.2	NULL	GO:0051234; GO:0051179; GO:0008150; GO:0006810	cation/H(+) antiporter 15-like	transport	NULL	NULL
Qrob_P0004180.2	Qrob_T0004180.2	Lide29696_c0_seq1	GO:0005575; GO:0005576; GO:0048046; GO:0046872; GO:0043167; GO:0043169; GO:0046914; GO:0005488; GO:0003674; GO:0005507; GO:0016679; GO:0016491; GO:0003824; GO:0016682; GO:0003674; GO:0052716; GO:0006725; GO:0009808; GO:0071704; GO:0046271; GO:0019439; GO:0008152; GO:1901360; GO:0019748; GO:0008150; GO:1901361; GO:0009056; GO:1901575; GO:0009698; GO:0044237; GO:0044248; GO:0009987; GO:0046274; GO:…	laccase-12-like	apoplast;copper ion binding;hydroquinone:oxygen oxidoreductase activity;lignin catabolic process;oxidation-reduction process	NULL	NULL
Qrob_P0004190.2	Qrob_T0004190.2	Lide2017_c1_seq1	GO:0043168; GO:0043167; GO:0008289; GO:0005543; GO:0005488; GO:0003674; GO:0035091	sorting nexin 2B-like	phosphatidylinositol binding	NULL	NULL
Qrob_P0004210.2	Qrob_T0004210.2	Lide4353_c0_seq1	NULL	---NA---		NULL	NULL
Qrob_P0004240.2	Qrob_T0004240.2	NULL	NULL	WD repeat-containing 63		NULL	NULL
Qrob_P0004250.2	Qrob_T0004250.2	Lide2860_c1_seq1	GO:0003824; GO:0003674; GO:0016740	biotin carboxyl carrier protein of acetyl-coa carboxylase	transferase activity	NULL	NULL
Qrob_P0004270.2	Qrob_T0004270.2	Lide18059_c0_seq1	NULL	protein RETICULATA-RELATED 5, chloroplastic-like		NULL	NULL
Qrob_P0004290.2	Qrob_T0004290.2	Lide3706_c0_seq1	GO:0016769; GO:0003824; GO:0008483; GO:0016740; GO:0003674; GO:0004587; GO:0050662; GO:0008144; GO:0097159; GO:1901363; GO:0048037; GO:0043168; GO:0043167; GO:0036094; GO:0070279; GO:0019842; GO:0005488; GO:0003674; GO:0030170; GO:0050896; GO:0008150; GO:0006950; GO:0006979; GO:0050896; GO:0008150; GO:0009628; GO:0009266; GO:0006950; GO:0009408; GO:0050896; GO:0001101; GO:0008150; GO:0009628; GO:…	ornithine aminotransferase, mitochondrial	ornithine-oxo-acid transaminase activity;pyridoxal phosphate binding;response to oxidative stress;response to heat;response to flooding;response to water deprivation;response to salt stress;response to auxin;response to abscisic acid;response to brassinosteroid;response to jasmonic acid;L-proline biosynthetic process	map00330, map01130	Arginine and proline metabolism, Biosynthesis of antibiotics
Qrob_P0004300.2	Qrob_T0004300.2	Lide5655_c0_seq1	NULL	F-box protein At5g46170-like		NULL	NULL
Qrob_P0004310.2	Qrob_T0004310.2	Lide1499_c2_seq1	GO:0044464; GO:0043231; GO:0005575; GO:0044424; GO:0043227; GO:0043226; GO:0043229; GO:0005623; GO:0005622; GO:0005634; GO:0016020; GO:0031224; GO:0005575; GO:0044425; GO:0016021; GO:0140110; GO:0003674; GO:0003700; GO:0003674; GO:0005215; GO:0022857; GO:0003677; GO:0097159; GO:1901363; GO:0005488; GO:0003674; GO:0003676; GO:0043565; GO:0044271; GO:0050794; GO:0034645; GO:0010556; GO:2000112; GO:…	transcription factor TCP2-like	nucleus;integral component of membrane;DNA-binding transcription factor activity;transmembrane transporter activity;sequence-specific DNA binding;regulation of transcription, DNA-templated;transmembrane transport	NULL	NULL
Qrob_P0004320.2	Qrob_T0004320.2	Lide2922_c0_seq10	GO:0044391; GO:0098798; GO:1990904; GO:0031974; GO:0000315; GO:0005761; GO:0043227; GO:0043226; GO:0005840; GO:0000313; GO:0005623; GO:0043229; GO:0005622; GO:0043228; GO:0005737; GO:0005759; GO:0005739; GO:0070013; GO:0044464; GO:0043232; GO:0043231; GO:0015934; GO:0044429; GO:0032991; GO:0044444; GO:0044422; GO:0043233; GO:0044424; GO:0005575; GO:0044446; GO:0005762; GO:0005198; GO:0003674; GO:…	50S ribosomal protein HLP, mitochondrial-like	mitochondrial large ribosomal subunit;structural constituent of ribosome;large ribosomal subunit rRNA binding;translation	NULL	NULL
Qrob_P0004330.2	Qrob_T0004330.2	NULL	GO:0016020; GO:0044464; GO:0016021; GO:0031224; GO:0005575; GO:0044459; GO:0044425; GO:0005623; GO:0071944; GO:0031226; GO:0005886; GO:0005887; GO:1901618; GO:0022890; GO:0015318; GO:0015166; GO:0015078; GO:0022804; GO:0015077; GO:0015295; GO:0015075; GO:0008324; GO:0015294; GO:0015293; GO:0005365; GO:0022857; GO:0015291; GO:0003674; GO:0005215; GO:0005366; GO:0051234; GO:0051179; GO:0008150; GO:…	probable inositol transporter 2	integral component of plasma membrane;myo-inositol:proton symporter activity;myo-inositol transport;transmembrane transport	NULL	NULL
Qrob_P0004340.2	Qrob_T0004340.2	Lide1237_c0_seq1	GO:1902494; GO:0032991; GO:1905369; GO:0044464; GO:1905368; GO:0005575; GO:0044424; GO:0000502; GO:0005623; GO:0005622; GO:0005839; GO:0140096; GO:0008233; GO:0003824; GO:0070003; GO:0070011; GO:0004175; GO:0003674; GO:0016787; GO:0004298; GO:0044260; GO:0043170; GO:0006807; GO:0006508; GO:0044265; GO:0071704; GO:0019538; GO:0008152; GO:0008150; GO:0009057; GO:1901564; GO:1901575; GO:0009056; GO:…	proteasome subunit beta type-5	proteasome core complex;threonine-type endopeptidase activity;proteolysis involved in cellular protein catabolic process	NULL	NULL
Qrob_P0004350.2	Qrob_T0004350.2	NULL	GO:0044391; GO:0098798; GO:1990904; GO:0031974; GO:0000315; GO:0005761; GO:0043227; GO:0043226; GO:0005840; GO:0000313; GO:0005623; GO:0043229; GO:0005622; GO:0043228; GO:0005737; GO:0005759; GO:0005739; GO:0070013; GO:0044464; GO:0043232; GO:0043231; GO:0015934; GO:0044429; GO:0032991; GO:0044444; GO:0044422; GO:0043233; GO:0044424; GO:0005575; GO:0044446; GO:0005762; GO:0005198; GO:0003674; GO:…	50S ribosomal protein HLP, mitochondrial-like	mitochondrial large ribosomal subunit;structural constituent of ribosome;large ribosomal subunit rRNA binding;translation	NULL	NULL
Qrob_P0004360.2	Qrob_T0004360.2	Lide4941_c0_seq1	GO:0016020; GO:0044464; GO:0016021; GO:0031224; GO:0005575; GO:0044459; GO:0044425; GO:0005623; GO:0071944; GO:0031226; GO:0005886; GO:0005887; GO:1901618; GO:0022890; GO:0015318; GO:0015166; GO:0015078; GO:0022804; GO:0015077; GO:0015295; GO:0015075; GO:0008324; GO:0015294; GO:0015293; GO:0005365; GO:0022857; GO:0015291; GO:0003674; GO:0005215; GO:0005366; GO:0051234; GO:0051179; GO:0008150; GO:…	probable inositol transporter 2	integral component of plasma membrane;myo-inositol:proton symporter activity;myo-inositol transport;transmembrane transport	NULL	NULL
Qrob_P0004380.2	Qrob_T0004380.2	NULL	GO:0005575; GO:0005623; GO:0016491; GO:0003824; GO:0003674; GO:0009055; GO:0015036; GO:0016491; GO:0003824; GO:0003674; GO:0016667; GO:0015035; GO:0008152; GO:0008150; GO:0055114; GO:0044237; GO:0006091; GO:0009987; GO:0022900; GO:0065008; GO:0008150; GO:0050794; GO:0065007; GO:0042592; GO:0050789; GO:0019725; GO:0009987; GO:0045454	glutaredoxin-C9-like	cell;electron transfer activity;protein disulfide oxidoreductase activity;electron transport chain;cell redox homeostasis	NULL	NULL
Qrob_P0004390.2	Qrob_T0004390.2	Lide6003_c1_seq4	GO:0005737; GO:0016020; GO:0044464; GO:0042175; GO:0043231; GO:0012505; GO:0044422; GO:0044444; GO:0044432; GO:0005575; GO:0044424; GO:0044446; GO:0005783; GO:0031090; GO:0043227; GO:0043226; GO:0044425; GO:0005623; GO:0043229; GO:0005622; GO:0005789; GO:0016020; GO:0031224; GO:0005575; GO:0044425; GO:0016021; GO:0140096; GO:0003824; GO:0016860; GO:0003674; GO:0016864; GO:0016853; GO:0003756; GO:…	endoplasmic reticulum oxidoreductin-1-like	endoplasmic reticulum membrane;integral component of membrane;protein disulfide isomerase activity;protein disulfide oxidoreductase activity;oxidoreductase activity, acting on a sulfur group of donors, disulfide as acceptor;thiol oxidase activity;protein folding in endoplasmic reticulum;oxidation-reduction process	NULL	NULL
Qrob_P0004400.2	Qrob_T0004400.2	Lide6756_c0_seq1	GO:0070013; GO:0043232; GO:0044464; GO:0043231; GO:0031981; GO:0031974; GO:0044422; GO:0043233; GO:0005575; GO:0044424; GO:0044446; GO:0043227; GO:0043226; GO:0043229; GO:0005623; GO:0044428; GO:0005634; GO:0043228; GO:0005622; GO:0005730; GO:1902494; GO:1990234; GO:0031461; GO:0000151; GO:0032991; GO:0044464; GO:0044424; GO:0005575; GO:0005623; GO:0005622; GO:0080008; GO:0005488; GO:0003674; GO:…	p21-activated protein kinase-interacting protein 1-like	nucleolus;Cul4-RING E3 ubiquitin ligase complex;protein binding;kinase activity;phosphorylation	NULL	NULL
Qrob_P0004410.2	Qrob_T0004410.2	Lide31040_c0_seq1	GO:0016020; GO:0031224; GO:0005575; GO:0044425; GO:0016021	putative ala-interacting subunit 2	integral component of membrane	NULL	NULL
Qrob_P0004420.2	Qrob_T0004420.2	Lide10789_c2_seq1	GO:0097159; GO:1901363; GO:0005488; GO:0003674; GO:0003676; GO:0003824; GO:0016817; GO:0016818; GO:0017111; GO:0016462; GO:0003674; GO:0016787; GO:0004386; GO:0000166; GO:0097367; GO:0097159; GO:0017076; GO:0032555; GO:0032553; GO:0035639; GO:0032559; GO:0030554; GO:1901265; GO:0008144; GO:1901363; GO:0043168; GO:0036094; GO:0043167; GO:0005488; GO:0003674; GO:0005524	dead-box atp-dependent rna helicase 1	nucleic acid binding;helicase activity;ATP binding	map00730, map00230	Thiamine metabolism, Purine metabolism
Qrob_P0004450.2	Qrob_T0004450.2	Lide41411_c0_seq1	GO:0044464; GO:0043231; GO:0005575; GO:0044424; GO:0043227; GO:0043226; GO:0043229; GO:0005623; GO:0005622; GO:0005634; GO:0097159; GO:1901363; GO:0005488; GO:0003674; GO:0003676; GO:0003677; GO:0044271; GO:0050794; GO:0034645; GO:0010556; GO:2000112; GO:0080090; GO:0019219; GO:0019438; GO:0008152; GO:2001141; GO:0008150; GO:0034641; GO:0006351; GO:1901576; GO:0044237; GO:0006139; GO:0044238; GO:…	BEL1-like homeodomain protein 8	nucleus;DNA binding;regulation of transcription, DNA-templated	NULL	NULL
Qrob_P0004460.2	Qrob_T0004460.2	Lide31669_c0_seq1	GO:0003824; GO:0016772; GO:0016740; GO:0003674; GO:0016301; GO:0008152; GO:0008150; GO:0006796; GO:0006793; GO:0044237; GO:0009987; GO:0016310	lysM domain receptor-like kinase 3	kinase activity;phosphorylation	NULL	NULL
Qrob_P0004470.2	Qrob_T0004470.2	NULL	NULL	Octamer-binding transcription factor		NULL	NULL
Qrob_P0004480.2	Qrob_T0004480.2	Lide25007_c0_seq1	NULL	isoform 3 of telomere repeat-binding protein 2		NULL	NULL
Qrob_P0004490.2	Qrob_T0004490.2	Lide26517_c0_seq1	GO:0016020; GO:0031224; GO:0005575; GO:0044425; GO:0016021; GO:0015267; GO:0022803; GO:0015075; GO:0022857; GO:0015318; GO:0003674; GO:0005215; GO:0005216; GO:0051234; GO:0051179; GO:0008150; GO:0055085; GO:0006810; GO:0006811; GO:0034220	cyclic nucleotide-gated ion channel 1-like	integral component of membrane;ion channel activity;ion transmembrane transport	NULL	NULL
Qrob_P0004500.2	Qrob_T0004500.2	NULL	GO:0005737; GO:0044464; GO:0043231; GO:0044444; GO:0005575; GO:0044424; GO:0043227; GO:0043226; GO:0043229; GO:0005623; GO:0009536; GO:0005622; GO:0009507	uncharacterized protein LOC112015509 isoform X1	chloroplast	NULL	NULL
Qrob_P0004560.2	Qrob_T0004560.2	NULL	GO:0140096; GO:0008233; GO:0003824; GO:0101005; GO:0019783; GO:0070011; GO:0008234; GO:0003674; GO:0036459; GO:0016787; GO:0004843; GO:0044260; GO:0043170; GO:0006807; GO:0006508; GO:0071704; GO:0070646; GO:0019538; GO:0070647; GO:0008152; GO:0036211; GO:0008150; GO:1901564; GO:0044267; GO:0043412; GO:0044237; GO:0006464; GO:0044238; GO:0009987; GO:0016579	OTU domain-containing protein DDB_G0284757-like isoform X1	thiol-dependent ubiquitin-specific protease activity;protein deubiquitination	NULL	NULL
Qrob_P0004570.2	Qrob_T0004570.2	Lide10519_c0_seq1	NULL	L10-interacting MYB domain-containing protein-like		NULL	NULL
Qrob_P0004580.2	Qrob_T0004580.2	Lide321_c2_seq1	GO:0005737; GO:0044464; GO:0043231; GO:0044444; GO:0005575; GO:0044424; GO:0043227; GO:0043226; GO:0043229; GO:0005623; GO:0005622; GO:0005739; GO:0005737; GO:0044464; GO:0044444; GO:0044424; GO:0005575; GO:0005623; GO:0005622; GO:0005829; GO:0000166; GO:0097367; GO:0097159; GO:0017076; GO:0032555; GO:0032553; GO:0035639; GO:0032559; GO:0030554; GO:1901265; GO:0008144; GO:1901363; GO:0043168; GO:…	ruBisCO large subunit-binding protein subunit alpha	mitochondrion;cytosol;ATP binding;unfolded protein binding;'de novo' protein folding;mitochondrion organization;protein refolding	NULL	NULL
Qrob_P0004620.2	Qrob_T0004620.2	NULL	NULL	protein MICRORCHIDIA 7-like		NULL	NULL
Qrob_P0004640.2	Qrob_T0004640.2	Lide4322_c0_seq1	GO:0097159; GO:1901363; GO:0005488; GO:0003674; GO:0003676; GO:0003677	GATA transcription factor 1-like	DNA binding	NULL	NULL
Qrob_P0004680.2	Qrob_T0004680.2	Lide8944_c0_seq1	GO:0000166; GO:0097367; GO:0097159; GO:0017076; GO:0032555; GO:0032553; GO:0035639; GO:0032559; GO:0030554; GO:1901265; GO:0008144; GO:1901363; GO:0043168; GO:0036094; GO:0043167; GO:0005488; GO:0003674; GO:0005524; GO:0051247; GO:0023056; GO:0050794; GO:0023014; GO:0051246; GO:0023052; GO:0023051; GO:0050790; GO:0031399; GO:0080090; GO:0035556; GO:0043549; GO:0007165; GO:0006796; GO:0044237; GO:…	probable leucine-rich repeat receptor-like protein kinase At2g33170	ATP binding;activation of MAPKK activity;2-alkenal reductase [NAD(P)] activity;integral component of membrane;oxidation-reduction process;MAP kinase kinase kinase activity	NULL	NULL
Qrob_P0004690.2	Qrob_T0004690.2	Lide1015_c0_seq1	NULL	cyclin-l1-1		NULL	NULL
Qrob_P0004890.2	Qrob_T0004890.2	Lide31_c0_seq1	GO:0016746; GO:0016747; GO:0003824; GO:0016740; GO:0003674; GO:0016210; GO:0008152; GO:0008150; GO:0009058; GO:1901576; GO:0071704; GO:0009812; GO:0009813	chalcone synthase 1	naringenin-chalcone synthase activity;flavonoid biosynthetic process	map00941	Flavonoid biosynthesis
Qrob_P0004910.2	Qrob_T0004910.2	Lide2593_c0_seq1	GO:0140096; GO:0003824; GO:0016772; GO:0016740; GO:0016773; GO:0016301; GO:0003674; GO:0004672; GO:0000166; GO:0097367; GO:0097159; GO:0017076; GO:0032555; GO:0032553; GO:0035639; GO:0032559; GO:0030554; GO:1901265; GO:0008144; GO:1901363; GO:0043168; GO:0036094; GO:0043167; GO:0005488; GO:0003674; GO:0005524; GO:0044260; GO:0043170; GO:0006807; GO:0016310; GO:0071704; GO:0019538; GO:0036211; GO:…	APH domain-containing protein/ABC1 domain-containing protein	protein kinase activity;ATP binding;protein phosphorylation	NULL	NULL
Qrob_P0004920.2	Qrob_T0004920.2	NULL	GO:0140096; GO:0003824; GO:0016772; GO:0016740; GO:0016773; GO:0016301; GO:0003674; GO:0004672; GO:0000166; GO:0097367; GO:0097159; GO:0017076; GO:0032555; GO:0032553; GO:0035639; GO:0032559; GO:0030554; GO:1901265; GO:0008144; GO:1901363; GO:0043168; GO:0036094; GO:0043167; GO:0005488; GO:0003674; GO:0005524; GO:0044260; GO:0043170; GO:0006807; GO:0016310; GO:0071704; GO:0019538; GO:0036211; GO:…	uncharacterized aarF domain-containing protein kinase At1g79600, chloroplastic isoform X1	protein kinase activity;ATP binding;protein phosphorylation	NULL	NULL
Qrob_P0004940.2	Qrob_T0004940.2	Lide18609_c0_seq1	GO:0097159; GO:1901363; GO:0005488; GO:0003674; GO:0003676; GO:0003824; GO:0003674; GO:0016740	protein SULFUR DEFICIENCY-INDUCED 2	nucleic acid binding;transferase activity	NULL	NULL
Qrob_P0004950.2	Qrob_T0004950.2	Lide4428_c0_seq1	GO:0016020; GO:0031224; GO:0005575; GO:0044425; GO:0016021; GO:0016757; GO:0016758; GO:0003824; GO:0000030; GO:0004376; GO:0016740; GO:0003674; GO:0004378; GO:0070085; GO:0034645; GO:0019538; GO:0008152; GO:0008150; GO:0009101; GO:0009100; GO:1901135; GO:1901137; GO:1901576; GO:0044237; GO:0044238; GO:0009987; GO:0044260; GO:0043170; GO:0006807; GO:0071704; GO:0036211; GO:0009058; GO:1901564; GO:…	alpha-1,3/1,6-mannosyltransferase ALG2	integral component of membrane;GDP-Man:Man1GlcNAc2-PP-Dol alpha-1,3-mannosyltransferase activity;protein glycosylation;mannosylation	map00513, map00510	Various types of N-glycan biosynthesis, N-Glycan biosynthesis
Qrob_P0005000.2	Qrob_T0005000.2	NULL	NULL	chromosome transmission fidelity protein 18 homolog isoform X1		NULL	NULL
Qrob_P0005010.2	Qrob_T0005010.2	NULL	GO:0000166; GO:0097367; GO:0097159; GO:0017076; GO:0032555; GO:0032553; GO:0035639; GO:0032559; GO:0030554; GO:1901265; GO:0008144; GO:1901363; GO:0043168; GO:0036094; GO:0043167; GO:0005488; GO:0003674; GO:0005524; GO:0003824; GO:0003674; GO:0016787; GO:0008150; GO:0000819; GO:0051276; GO:0071840; GO:0016043; GO:0007059; GO:0007049; GO:0098813; GO:0022402; GO:0009987; GO:0006996; GO:0007062	chromosome transmission fidelity protein 18 homolog	ATP binding;hydrolase activity;sister chromatid cohesion	NULL	NULL
Qrob_P0005020.2	Qrob_T0005020.2	Lide11543_c0_seq1	GO:0000166; GO:0097367; GO:0097159; GO:0017076; GO:0032555; GO:0032553; GO:0035639; GO:0032559; GO:0030554; GO:1901265; GO:0008144; GO:1901363; GO:0043168; GO:0036094; GO:0043167; GO:0005488; GO:0003674; GO:0005524	chromosome transmission fidelity protein 18 homolog	ATP binding	NULL	NULL
Qrob_P0005030.2	Qrob_T0005030.2	Lide2472_c0_seq1	GO:0005575; GO:0016020	WD repeat-containing protein 43-like	membrane	NULL	NULL
Qrob_P0005060.2	Qrob_T0005060.2	Lide1477_c0_seq1	GO:0140096; GO:0003824; GO:0003674; GO:0016787; GO:0008233; GO:0008152; GO:0043170; GO:0008150; GO:0006807; GO:1901564; GO:0071704; GO:0044238; GO:0019538; GO:0006508	protein DJ-1 homolog D	peptidase activity;proteolysis	NULL	NULL
Qrob_P0005090.2	Qrob_T0005090.2	Lide9921_c0_seq1	GO:0003824; GO:0016740; GO:0016741; GO:0003674; GO:0008168; GO:0008152; GO:0008150; GO:0032259	COMPASS-like H3K4 histone methylase component WDR5B	methyltransferase activity;methylation	NULL	NULL
Qrob_P0005100.2	Qrob_T0005100.2	NULL	GO:0005575; GO:0016020; GO:0003824; GO:0004553; GO:0003674; GO:0016798; GO:0016787; GO:0004348; GO:0046477; GO:0044255; GO:0016042; GO:0019377; GO:0030149; GO:0008152; GO:0008150; GO:0034641; GO:1901135; GO:1901575; GO:1901136; GO:0046514; GO:0006672; GO:0044237; GO:0046479; GO:0006678; GO:0044238; GO:0043603; GO:0006677; GO:0009987; GO:1903509; GO:0006807; GO:0044242; GO:0046466; GO:0006629; GO:…	non-lysosomal glucosylceramidase	membrane;glucosylceramidase activity;glucosylceramide catabolic process	map00600, map00511	Sphingolipid metabolism, Other glycan degradation
Qrob_P0005110.2	Qrob_T0005110.2	Lide7430_c1_seq1	GO:0005575; GO:0016020; GO:0003824; GO:0004553; GO:0003674; GO:0016798; GO:0016787; GO:0004348; GO:0046477; GO:0044255; GO:0016042; GO:0019377; GO:0030149; GO:0008152; GO:0008150; GO:0034641; GO:1901135; GO:1901575; GO:1901136; GO:0046514; GO:0006672; GO:0044237; GO:0046479; GO:0006678; GO:0044238; GO:0043603; GO:0006677; GO:0009987; GO:1903509; GO:0006807; GO:0044242; GO:0046466; GO:0006629; GO:…	non-lysosomal glucosylceramidase	membrane;glucosylceramidase activity;glucosylceramide catabolic process	map00600, map00511	Sphingolipid metabolism, Other glycan degradation
Qrob_P0005150.2	Qrob_T0005150.2	Lide41408_c0_seq1	NULL	uncharacterized protein LOC112004655		NULL	NULL
Qrob_P0005160.2	Qrob_T0005160.2	Lide8228_c0_seq1	GO:0005575; GO:0016020	putative HVA22-like protein g	membrane	NULL	NULL
Qrob_P0005170.2	Qrob_T0005170.2	Lide42344_c0_seq1	GO:0140096; GO:0003824; GO:0016772; GO:0016740; GO:0016773; GO:0016301; GO:0003674; GO:0004672; GO:0000166; GO:0097367; GO:0097159; GO:0017076; GO:0032555; GO:0032553; GO:0035639; GO:0032559; GO:0030554; GO:1901265; GO:0008144; GO:1901363; GO:0043168; GO:0036094; GO:0043167; GO:0005488; GO:0003674; GO:0005524; GO:0044260; GO:0043170; GO:0006807; GO:0016310; GO:0071704; GO:0019538; GO:0036211; GO:…	serine/threonine-protein kinase fray2 isoform X1	protein kinase activity;ATP binding;protein phosphorylation	NULL	NULL
Qrob_P0005180.2	Qrob_T0005180.2	Lide3880_c0_seq1	GO:0044464; GO:0043231; GO:0005575; GO:0044424; GO:0043227; GO:0043226; GO:0043229; GO:0005623; GO:0005622; GO:0005634; GO:0003677; GO:0097159; GO:1901363; GO:0005488; GO:0003674; GO:0003676; GO:0003684; GO:0044260; GO:0046483; GO:0043170; GO:0050896; GO:0006725; GO:0006807; GO:0033554; GO:0051716; GO:0071704; GO:0006281; GO:0008152; GO:1901360; GO:0008150; GO:0090304; GO:0034641; GO:0006950; GO:…	ubiquitin receptor RAD23b-like	nucleus;damaged DNA binding;nucleotide-excision repair;proteasome-mediated ubiquitin-dependent protein catabolic process	NULL	NULL
Qrob_P0005190.2	Qrob_T0005190.2	Lide1190_c0_seq1	NULL	ACT domain-containing protein ACR11		NULL	NULL
Qrob_P0005690.2	Qrob_T0005690.2	NULL	GO:0140096; GO:0003824; GO:0016772; GO:0004672; GO:0016740; GO:0016773; GO:0016301; GO:0003674; GO:0004674; GO:0000166; GO:0097367; GO:0097159; GO:0017076; GO:0032555; GO:0032553; GO:0035639; GO:0032559; GO:0030554; GO:1901265; GO:0008144; GO:1901363; GO:0043168; GO:0036094; GO:0043167; GO:0005488; GO:0003674; GO:0005524; GO:0044260; GO:0043170; GO:0006807; GO:0016310; GO:0071704; GO:0019538; GO:…	serine/threonine-protein kinase atm	protein serine/threonine kinase activity;ATP binding;protein phosphorylation;cellular response to DNA damage stimulus	NULL	NULL
Qrob_P0005700.2	Qrob_T0005700.2	Lide5083_c0_seq1	GO:0140096; GO:0003824; GO:0016772; GO:0004672; GO:0016740; GO:0016773; GO:0016301; GO:0003674; GO:0004674; GO:0000166; GO:0097367; GO:0097159; GO:0017076; GO:0032555; GO:0032553; GO:0035639; GO:0032559; GO:0030554; GO:1901265; GO:0008144; GO:1901363; GO:0043168; GO:0036094; GO:0043167; GO:0005488; GO:0003674; GO:0005524; GO:0044260; GO:0043170; GO:0006807; GO:0016310; GO:0071704; GO:0019538; GO:…	serine/threonine-protein kinase ATM isoform X6	protein serine/threonine kinase activity;ATP binding;protein phosphorylation;cellular response to DNA damage stimulus	NULL	NULL
Qrob_P0005720.2	Qrob_T0005720.2	Lide31072_c0_seq1	GO:0016757; GO:0003824; GO:0016740; GO:0016763; GO:0003674; GO:0003950	probable inactive poly [ADP-ribose] polymerase SRO5	NAD+ ADP-ribosyltransferase activity	NULL	NULL
Qrob_P0005730.2	Qrob_T0005730.2	Lide5672_c0_seq1	NULL	DUF1645 domain-containing protein		NULL	NULL
Qrob_P0005740.2	Qrob_T0005740.2	Lide6348_c0_seq1	GO:0003824; GO:0003674; GO:0016874; GO:0008152; GO:0008150; GO:0009987; GO:0044237; GO:0008152; GO:0008150; GO:0044238; GO:0008152; GO:0008150; GO:0044281; GO:0008152; GO:0008150; GO:0006807; GO:0071704; GO:1901564	carbamoyl-phosphate synthase small chain, chloroplastic-like	ligase activity;cellular metabolic process;primary metabolic process;small molecule metabolic process;organonitrogen compound metabolic process	NULL	NULL
Qrob_P0005750.2	Qrob_T0005750.2	Lide417_c0_seq1	GO:0009507; GO:0016020; GO:0031976; GO:0042651; GO:0044435; GO:0044434; GO:0043227; GO:0043226; GO:0044436; GO:0005623; GO:0043229; GO:0005622; GO:0005737; GO:0044464; GO:0043231; GO:0034357; GO:0031984; GO:0055035; GO:0044444; GO:0044422; GO:0009579; GO:0009534; GO:0044424; GO:0005575; GO:0044446; GO:0009536; GO:0009535; GO:0016020; GO:0031224; GO:0005575; GO:0044425; GO:0016021	protein CURVATURE THYLAKOID 1A, chloroplastic-like	chloroplast thylakoid membrane;integral component of membrane	NULL	NULL
Qrob_P0005760.2	Qrob_T0005760.2	Lide2026_c0_seq1	GO:0003824; GO:0003674; GO:0016853; GO:0046872; GO:0043167; GO:0043169; GO:0046914; GO:0005488; GO:0003674; GO:0030145; GO:0016614; GO:0016616; GO:0016491; GO:0003824; GO:0003674; GO:0030604; GO:0000166; GO:0050662; GO:1901265; GO:0050661; GO:0097159; GO:1901363; GO:0048037; GO:0043168; GO:0043167; GO:0036094; GO:0005488; GO:0003674; GO:0070402; GO:0044255; GO:0051483; GO:0019752; GO:0046490; GO:…	1-deoxy-D-xylulose 5-phosphate reductoisomerase, chloroplastic	isomerase activity;manganese ion binding;1-deoxy-D-xylulose-5-phosphate reductoisomerase activity;NADPH binding;isopentenyl diphosphate biosynthetic process, methylerythritol 4-phosphate pathway involved in terpenoid biosynthetic process;oxidation-reduction process	map00900, map01130	Terpenoid backbone biosynthesis, Biosynthesis of antibiotics
Qrob_P0005790.2	Qrob_T0005790.2	NULL	GO:0044464; GO:0044424; GO:0005575; GO:0005623; GO:0005622; GO:0005737; GO:0016835; GO:0016836; GO:0003824; GO:0016829; GO:0003674; GO:0004089; GO:0046872; GO:0043167; GO:0043169; GO:0046914; GO:0005488; GO:0003674; GO:0008270; GO:0050896; GO:0008150; GO:0010033; GO:0042493; GO:0042221; GO:1901700; GO:0072347; GO:0010037; GO:0050794; GO:0008150; GO:0065007; GO:0010118; GO:0050789; GO:0009987; GO:…	carbonic anhydrase 2-like	cytoplasm;carbonate dehydratase activity;zinc ion binding;response to carbon dioxide;regulation of stomatal movement;carbon utilization	map00910	Nitrogen metabolism
Qrob_P0005800.2	Qrob_T0005800.2	Lide121_c0_seq1	GO:0044464; GO:0044424; GO:0005575; GO:0005623; GO:0005622; GO:0005737; GO:0016835; GO:0016836; GO:0003824; GO:0016829; GO:0003674; GO:0004089; GO:0046872; GO:0043167; GO:0043169; GO:0046914; GO:0005488; GO:0003674; GO:0008270; GO:0050896; GO:0008150; GO:0010033; GO:0042493; GO:0042221; GO:1901700; GO:0072347; GO:0010037; GO:0050794; GO:0008150; GO:0065007; GO:0010118; GO:0050789; GO:0009987; GO:…	carbonic anhydrase 2-like	cytoplasm;carbonate dehydratase activity;zinc ion binding;response to carbon dioxide;regulation of stomatal movement;carbon utilization	map00910	Nitrogen metabolism
Qrob_P0005810.2	Qrob_T0005810.2	Lide7288_c0_seq1	GO:0044464; GO:0043231; GO:0005575; GO:0044424; GO:0043227; GO:0043226; GO:0043229; GO:0005623; GO:0005622; GO:0005634; GO:0003677; GO:0097159; GO:1901363; GO:0005488; GO:0003674; GO:0003676; GO:0043565; GO:0003677; GO:0001067; GO:0097159; GO:1901363; GO:0005488; GO:0003674; GO:0003676; GO:0044212; GO:0008150; GO:0048869; GO:0009987; GO:0032502; GO:0030154	transcription factor wer	nucleus;sequence-specific DNA binding;transcription regulatory region DNA binding;cell differentiation	NULL	NULL
Qrob_P0005830.2	Qrob_T0005830.2	Lide9272_c0_seq1	GO:0000178; GO:0070013; GO:0044464; GO:0043231; GO:0031981; GO:0031974; GO:1902494; GO:1905354; GO:0032991; GO:0044422; GO:0043233; GO:0044424; GO:0005575; GO:0044446; GO:0043227; GO:0043226; GO:0005623; GO:0044428; GO:0043229; GO:0005634; GO:0005622; GO:0000176; GO:0000178; GO:1902494; GO:1905354; GO:0005737; GO:0032991; GO:0044464; GO:0044444; GO:0044424; GO:0005575; GO:0005623; GO:0005622; GO:…	putative exosome complex component rrp40	nuclear exosome (RNase complex);cytoplasmic exosome (RNase complex);RNA binding;exonuclease activity;exonucleolytic trimming to generate mature 3'-end of 5.8S rRNA from tricistronic rRNA transcript (SSU-rRNA, 5.8S rRNA, LSU-rRNA);nuclear-transcribed mRNA catabolic process, exonucleolytic, 3'-5';U4 snRNA 3'-end processing;exonucleolytic catabolism of deadenylated mRNA;CUT catabolic process;nuclear…	NULL	NULL
Qrob_P0005840.2	Qrob_T0005840.2	NULL	GO:0005737; GO:0044464; GO:0043231; GO:0044444; GO:0012505; GO:0005575; GO:0044424; GO:0043227; GO:0043226; GO:0043229; GO:0005623; GO:0005622; GO:0005783; GO:0005575; GO:0016020	ERG2/sigma1 receptor-like	endoplasmic reticulum;membrane	NULL	NULL
Qrob_P0005850.2	Qrob_T0005850.2	Lide24059_c0_seq1	GO:0046483; GO:0016070; GO:0043170; GO:0006725; GO:0006807; GO:0071704; GO:0008152; GO:1901360; GO:0008150; GO:0090304; GO:0034641; GO:0044237; GO:0043412; GO:0006139; GO:0044238; GO:0009987; GO:0009451	pentatricopeptide repeat-containing protein At4g21300 isoform X1	RNA modification	NULL	NULL
Qrob_P0005860.2	Qrob_T0005860.2	Lide3899_c0_seq1	GO:0003824; GO:0003674; GO:0016740	protein KINESIN LIGHT CHAIN-RELATED 3	transferase activity	NULL	NULL
Qrob_P0005870.2	Qrob_T0005870.2	Lide31685_c0_seq1	GO:0140096; GO:0003824; GO:0016772; GO:0004672; GO:0016740; GO:0016773; GO:0016301; GO:0003674; GO:0004674; GO:0000166; GO:0097367; GO:0097159; GO:0017076; GO:0032555; GO:0032553; GO:0035639; GO:0032559; GO:0030554; GO:1901265; GO:0008144; GO:1901363; GO:0043168; GO:0036094; GO:0043167; GO:0005488; GO:0003674; GO:0005524; GO:0044260; GO:0043170; GO:0006807; GO:0016310; GO:0071704; GO:0019538; GO:…	serine/threonine-protein kinase HT1-like	protein serine/threonine kinase activity;ATP binding;protein phosphorylation	NULL	NULL
Qrob_P0005880.2	Qrob_T0005880.2	Lide6586_c0_seq1	GO:0005575; GO:0016020	CASP-like protein 4A3	membrane	NULL	NULL
Qrob_P0005890.2	Qrob_T0005890.2	Lide3310_c0_seq1	NULL	protein EXECUTER 2, chloroplastic		NULL	NULL
Qrob_P0005900.2	Qrob_T0005900.2	Lide7714_c0_seq1	GO:0016020; GO:0031224; GO:0005575; GO:0044425; GO:0016021; GO:0003824; GO:0003674; GO:0016874	E3 ubiquitin-protein ligase SIS3	integral component of membrane;ligase activity	NULL	NULL
Qrob_P0005910.2	Qrob_T0005910.2	Lide13622_c0_seq1	NULL	Histidine phosphatase		NULL	NULL
Qrob_P0005920.2	Qrob_T0005920.2	Lide31480_c0_seq1	NULL	polygalacturonase 1 beta-like protein 3		NULL	NULL
Qrob_P0005940.2	Qrob_T0005940.2	Lide2704_c0_seq1	GO:0044464; GO:0043231; GO:0032991; GO:0044422; GO:0044798; GO:0005575; GO:0044424; GO:0044446; GO:0043227; GO:0043226; GO:0005667; GO:0005623; GO:0044428; GO:0043229; GO:0005634; GO:0005622; GO:0090575; GO:0003677; GO:0001067; GO:0001012; GO:0097159; GO:1990837; GO:1901363; GO:0003690; GO:0044212; GO:0000976; GO:0043565; GO:0005488; GO:0003674; GO:0003676; GO:0000977; GO:0140110; GO:0003674; GO:…	transcription factor bHLH162-like	RNA polymerase II transcription factor complex;RNA polymerase II regulatory region sequence-specific DNA binding;DNA-binding transcription factor activity;transcription factor binding;protein dimerization activity;regulation of transcription by RNA polymerase II	NULL	NULL
Qrob_P0005950.2	Qrob_T0005950.2	Lide4589_c0_seq8	GO:0140096; GO:0003824; GO:0016772; GO:0004672; GO:0016740; GO:0016773; GO:0016301; GO:0003674; GO:0004712; GO:0000166; GO:0097367; GO:0097159; GO:0017076; GO:0032555; GO:0032553; GO:0035639; GO:0032559; GO:0030554; GO:1901265; GO:0008144; GO:1901363; GO:0043168; GO:0036094; GO:0043167; GO:0005488; GO:0003674; GO:0005524; GO:0044260; GO:0043170; GO:0006807; GO:0016310; GO:0071704; GO:0019538; GO:…	serine/threonine-protein kinase HT1-like	protein serine/threonine/tyrosine kinase activity;ATP binding;protein phosphorylation	NULL	NULL
Qrob_P0006050.2	Qrob_T0006050.2	Lide19505_c0_seq1	NULL	lrr receptor-like serine/threonine-protein kinase gso1		NULL	NULL
Qrob_P0006070.2	Qrob_T0006070.2	NULL	GO:0005515; GO:0044389; GO:0019899; GO:0005488; GO:0003674; GO:0031625; GO:0044260; GO:0043170; GO:0006807; GO:0006508; GO:0044265; GO:0019941; GO:0071704; GO:0051603; GO:0019538; GO:0008152; GO:0008150; GO:0009057; GO:1901575; GO:0009056; GO:1901564; GO:0030163; GO:0044257; GO:1901565; GO:0044267; GO:0043632; GO:0044248; GO:0044237; GO:0044238; GO:0009987; GO:0006511	cullin-3A-like	ubiquitin protein ligase binding;ubiquitin-dependent protein catabolic process	NULL	NULL
Qrob_P0006080.2	Qrob_T0006080.2	NULL	NULL	putative pentatricopeptide repeat-containing protein At1g69350, mitochondrial		NULL	NULL
Qrob_P0006100.2	Qrob_T0006100.2	Lide5885_c0_seq1	GO:0046483; GO:0016070; GO:0043170; GO:0006725; GO:0006807; GO:0071704; GO:0010467; GO:0008152; GO:1901360; GO:0008150; GO:0090304; GO:0034641; GO:0044237; GO:0006139; GO:0044238; GO:0009987; GO:0006396	crooked neck-like protein 1	RNA processing	NULL	NULL
Qrob_P0006120.2	Qrob_T0006120.2	Lide13683_c0_seq1	NULL	F-box/kelch-repeat protein At3g23880-like		NULL	NULL
Qrob_P0006130.2	Qrob_T0006130.2	Lide8338_c0_seq1	NULL	spectrin beta chain, brain		NULL	NULL
Qrob_P0006150.2	Qrob_T0006150.2	Lide409_c0_seq1	NULL	act domain-containing protein acr12		NULL	NULL
Qrob_P0006160.2	Qrob_T0006160.2	Lide22138_c0_seq1	GO:0005575; GO:0005576; GO:0046872; GO:0043167; GO:0043169; GO:0046914; GO:0005488; GO:0003674; GO:0030145; GO:0003674; GO:0045735	germin-like protein subfamily 3 member 2	extracellular region;manganese ion binding;nutrient reservoir activity	NULL	NULL
Qrob_P0006180.2	Qrob_T0006180.2	Lide3070_c1_seq1	GO:0003674; GO:0003824	putative isomerase	catalytic activity	NULL	NULL
Qrob_P0006190.2	Qrob_T0006190.2	Lide16346_c0_seq1	GO:0005737; GO:0044464; GO:0043231; GO:0044444; GO:0012505; GO:0005575; GO:0044424; GO:0043227; GO:0043226; GO:0043229; GO:0005623; GO:0005622; GO:0005794; GO:0016746; GO:0016747; GO:0016407; GO:0003824; GO:0008374; GO:0016740; GO:0003674; GO:0016413	protein trichome birefringence-like 36	Golgi apparatus;O-acetyltransferase activity	NULL	NULL
Qrob_P0006200.2	Qrob_T0006200.2	Lide35062_c0_seq1	GO:0046483; GO:0016070; GO:0043170; GO:0016072; GO:0006725; GO:0044085; GO:0006807; GO:0071840; GO:0071704; GO:0010467; GO:0008152; GO:1901360; GO:0008150; GO:0034470; GO:0090304; GO:0034641; GO:0006396; GO:0034660; GO:0042254; GO:0022613; GO:0044237; GO:0006139; GO:0044238; GO:0009987; GO:0006364; GO:0008150; GO:0009987; GO:0051301	proline-, glutamic acid- and leucine-rich protein 1 isoform X1	rRNA processing;cell division	NULL	NULL
Qrob_P0006210.2	Qrob_T0006210.2	NULL	GO:0046483; GO:0016070; GO:0043170; GO:0016072; GO:0006725; GO:0044085; GO:0006807; GO:0071840; GO:0071704; GO:0010467; GO:0008152; GO:1901360; GO:0008150; GO:0034470; GO:0090304; GO:0034641; GO:0006396; GO:0034660; GO:0042254; GO:0022613; GO:0044237; GO:0006139; GO:0044238; GO:0009987; GO:0006364	proline-, glutamic acid- and leucine-rich protein 1 isoform X1	rRNA processing	NULL	NULL
Qrob_P0006220.2	Qrob_T0006220.2	Lide16287_c0_seq1	NULL	proline-, glutamic acid- and leucine-rich protein 1-like isoform X1		NULL	NULL
Qrob_P0006230.2	Qrob_T0006230.2	Lide1692_c1_seq3	GO:0005737; GO:0044464; GO:0044444; GO:0044424; GO:0005575; GO:0005623; GO:0005622; GO:0005829; GO:0003824; GO:0016829; GO:0016830; GO:0003674; GO:0016831; GO:0004163; GO:0000166; GO:0097367; GO:0097159; GO:0017076; GO:0032555; GO:0032553; GO:0035639; GO:0032559; GO:0030554; GO:1901265; GO:0008144; GO:1901363; GO:0043168; GO:0036094; GO:0043167; GO:0005488; GO:0003674; GO:0005524; GO:1901617; GO:…	diphosphomevalonate decarboxylase mvd2, peroxisomal	cytosol;diphosphomevalonate decarboxylase activity;ATP binding;sterol biosynthetic process;isopentenyl diphosphate biosynthetic process, mevalonate pathway	map00900, map01130	Terpenoid backbone biosynthesis, Biosynthesis of antibiotics
Qrob_P0006260.2	Qrob_T0006260.2	Lide2831_c0_seq4	NULL	P53 and DNA damage-regulated protein 1		NULL	NULL
Qrob_P0006280.2	Qrob_T0006280.2	Lide28429_c0_seq1	NULL	#NAME?		NULL	NULL
Qrob_P0006370.2	Qrob_T0006370.2	NULL	GO:0016491; GO:0003824; GO:0003674; GO:0051213	probable 2-oxoglutarate-dependent dioxygenase AOP1	dioxygenase activity	NULL	NULL
Qrob_P0006400.2	Qrob_T0006400.2	NULL	GO:0003824; GO:0003674; GO:0016491	probable inactive 2-oxoglutarate-dependent dioxygenase AOP2	oxidoreductase activity	NULL	NULL
Qrob_P0006640.2	Qrob_T0006640.2	NULL	NULL	putative FBD-associated F-box protein At3g50710		NULL	NULL
Qrob_P0006650.2	Qrob_T0006650.2	Lide18092_c0_seq1	NULL	f-box/fbd/lrr-repeat protein		NULL	NULL
Qrob_P0006660.2	Qrob_T0006660.2	NULL	NULL	putative FBD-associated F-box protein At3g50710		NULL	NULL
Qrob_P0006670.2	Qrob_T0006670.2	Lide14491_c0_seq2	NULL	f-box/fbd/lrr-repeat protein		NULL	NULL
Qrob_P0006680.2	Qrob_T0006680.2	NULL	NULL	FBD-associated F-box protein At5g60610-like		NULL	NULL
Qrob_P0006690.2	Qrob_T0006690.2	NULL	NULL	FBD-associated F-box protein At5g60610-like		NULL	NULL
Qrob_P0006770.2	Qrob_T0006770.2	Lide21560_c0_seq1	GO:0005575; GO:0005623; GO:0005575; GO:0016020; GO:0046872; GO:0043167; GO:0043169; GO:0046914; GO:0005488; GO:0003674; GO:0008270; GO:0051234; GO:0051179; GO:0051641; GO:0045184; GO:0051649; GO:0033036; GO:0071705; GO:0015833; GO:0071702; GO:0034613; GO:0046907; GO:0008150; GO:0070727; GO:0015031; GO:0008104; GO:0006810; GO:0042886; GO:0006886; GO:0046483; GO:0016070; GO:0043170; GO:0006725; GO:…	pentatricopeptide repeat-containing protein At5g15340, mitochondrial	cell;membrane;zinc ion binding;intracellular protein transport;RNA modification;vesicle-mediated transport	NULL	NULL
Qrob_P0007320.2	Qrob_T0007320.2	Lide936_c0_seq1	GO:0005737; GO:0044464; GO:0043231; GO:0044444; GO:0005575; GO:0044424; GO:0043227; GO:0043226; GO:0043229; GO:0005623; GO:0009536; GO:0005622; GO:0009501; GO:0005737; GO:0044464; GO:0043231; GO:0044444; GO:0005575; GO:0044424; GO:0043227; GO:0043226; GO:0043229; GO:0005623; GO:0009536; GO:0005622; GO:0009507; GO:0016757; GO:0008194; GO:0016758; GO:0003824; GO:0035251; GO:0016740; GO:0003674; GO:…	granule-bound starch synthase 2, chloroplastic/amyloplastic	amyloplast;chloroplast;glycogen (starch) synthase activity;starch synthase activity;alpha-1,4-glucan synthase activity;starch biosynthetic process	map00500	Starch and sucrose metabolism
Qrob_P0007330.2	Qrob_T0007330.2	Lide7085_c0_seq1	GO:0009507; GO:0016020; GO:0031976; GO:0042651; GO:0044435; GO:0044434; GO:0043227; GO:0043226; GO:0044436; GO:0005623; GO:0043229; GO:0005622; GO:0005737; GO:0044464; GO:0043231; GO:0034357; GO:0031984; GO:0055035; GO:0044444; GO:0044422; GO:0009579; GO:0009534; GO:0044424; GO:0005575; GO:0044446; GO:0009536; GO:0009535; GO:0005737; GO:0031967; GO:0009507; GO:0044464; GO:0043231; GO:0031975; GO:…	ATP-dependent zinc metalloprotease FTSH 6, chloroplastic	chloroplast thylakoid membrane;chloroplast envelope;integral component of membrane;ATP-dependent peptidase activity;metalloendopeptidase activity;ATP binding;zinc ion binding;proteolysis;thylakoid membrane organization;photoinhibition;photosystem II repair;PSII associated light-harvesting complex II catabolic process;regulation of apoptotic process	map00730, map00230	Thiamine metabolism, Purine metabolism
Qrob_P0007340.2	Qrob_T0007340.2	Lide12657_c0_seq1	GO:0005575; GO:0016020; GO:0140096; GO:0008233; GO:0003824; GO:0070011; GO:0008237; GO:0004175; GO:0003674; GO:0016787; GO:0004222; GO:0000166; GO:0097367; GO:0097159; GO:0017076; GO:0032555; GO:0032553; GO:0035639; GO:0032559; GO:0030554; GO:1901265; GO:0008144; GO:1901363; GO:0043168; GO:0036094; GO:0043167; GO:0005488; GO:0003674; GO:0005524; GO:0008152; GO:0043170; GO:0008150; GO:0006807; GO:…	pentatricopeptide repeat-containing protein At2g36730	membrane;metalloendopeptidase activity;ATP binding;proteolysis	NULL	NULL
Qrob_P0007350.2	Qrob_T0007350.2	NULL	GO:0016020; GO:0031224; GO:0005575; GO:0044425; GO:0016021	vacuolar amino acid transporter 1	integral component of membrane	NULL	NULL
Qrob_P0007360.2	Qrob_T0007360.2	NULL	GO:0016020; GO:0031224; GO:0005575; GO:0044425; GO:0016021	vacuolar amino acid transporter 1	integral component of membrane	NULL	NULL
Qrob_P0007370.2	Qrob_T0007370.2	Lide14683_c0_seq1	GO:0016020; GO:0031224; GO:0005575; GO:0044425; GO:0016021	vacuolar amino acid transporter 1	integral component of membrane	NULL	NULL
Qrob_P0007390.2	Qrob_T0007390.2	NULL	GO:0016020; GO:0031224; GO:0005575; GO:0044425; GO:0016021; GO:0022803; GO:0022857; GO:0003674; GO:0005215; GO:0015267; GO:0051234; GO:0051179; GO:0008150; GO:0006810; GO:0055085	aquaporin NIP2-1-like	integral component of membrane;channel activity;transmembrane transport	NULL	NULL
Qrob_P0007460.2	Qrob_T0007460.2	Lide38822_c0_seq1	NULL	gibberellin-regulated protein 4-like		NULL	NULL
Qrob_P0007750.2	Qrob_T0007750.2	NULL	GO:0016491; GO:0003824; GO:0003674; GO:0004497; GO:0046872; GO:0043167; GO:0043169; GO:0046914; GO:0005488; GO:0003674; GO:0005506; GO:0016491; GO:0003824; GO:0003674; GO:0016705; GO:0046906; GO:0097159; GO:1901363; GO:0048037; GO:0005488; GO:0003674; GO:0020037; GO:0008152; GO:0008150; GO:0055114	geraniol 8-hydroxylase-like	monooxygenase activity;iron ion binding;oxidoreductase activity, acting on paired donors, with incorporation or reduction of molecular oxygen;heme binding;oxidation-reduction process	NULL	NULL
Qrob_P0007770.2	Qrob_T0007770.2	Lide1031_c2_seq1	NULL	TMV resistance protein N-like		NULL	NULL
Qrob_P0007780.2	Qrob_T0007780.2	NULL	NULL	TMV resistance protein N-like		NULL	NULL
Qrob_P0007800.2	Qrob_T0007800.2	NULL	GO:0097159; GO:1901363; GO:0005488; GO:0003674; GO:0003676; GO:0003677; GO:0044271; GO:0034645; GO:0019438; GO:0008152; GO:0008150; GO:0034641; GO:0006351; GO:1901576; GO:0044237; GO:0006139; GO:0044238; GO:0009987; GO:0046483; GO:0044260; GO:0043170; GO:0016070; GO:0006725; GO:0006807; GO:0018130; GO:0032774; GO:0097659; GO:0034654; GO:0071704; GO:0010467; GO:1901360; GO:1901362; GO:0090304; GO:…	TATA-box-binding protein isoform X2	DNA binding;DNA-templated transcription, initiation	NULL	NULL
Qrob_P0007810.2	Qrob_T0007810.2	Lide29073_c0_seq1	NULL	TMV resistance protein N-like		NULL	NULL
Qrob_P0007820.2	Qrob_T0007820.2	Lide11937_c0_seq2	GO:0050896; GO:0008150; GO:0050794; GO:0065007; GO:0007154; GO:0023052; GO:0051716; GO:0050789; GO:0009987; GO:0007165	TMV resistance protein N-like	signal transduction	NULL	NULL
Qrob_P0007830.2	Qrob_T0007830.2	NULL	NULL	TMV resistance protein N-like		NULL	NULL
Qrob_P0007840.2	Qrob_T0007840.2	Lide1948_c3_seq2	NULL	TMV resistance protein N-like		NULL	NULL
Qrob_P0007850.2	Qrob_T0007850.2	NULL	GO:0044451; GO:0030880; GO:0055029; GO:0031974; GO:0061695; GO:0090575; GO:0044798; GO:0043227; GO:0043226; GO:0005623; GO:0043229; GO:0005667; GO:0005622; GO:1990234; GO:0070013; GO:0016591; GO:0044464; GO:0043231; GO:0031981; GO:1902494; GO:0032991; GO:0044422; GO:0000428; GO:0043233; GO:0044446; GO:0005575; GO:0044424; GO:0005654; GO:0044428; GO:0005634; GO:0005669; GO:0003677; GO:0001067; GO:…	TATA-box-binding protein	transcription factor TFIID complex;RNA polymerase II proximal promoter sequence-specific DNA binding;RNA polymerase II core promoter sequence-specific DNA binding;DNA-binding transcription factor activity;transcription factor binding;DNA-templated transcription, initiation;regulation of transcription, DNA-templated;transcription by RNA polymerase II	NULL	NULL
Qrob_P0007860.2	Qrob_T0007860.2	NULL	NULL	TMV resistance protein N-like		NULL	NULL
Qrob_P0007870.2	Qrob_T0007870.2	NULL	NULL	TMV resistance protein N-like		NULL	NULL
Qrob_P0007880.2	Qrob_T0007880.2	Lide2959_c0_seq4	GO:0044451; GO:0030880; GO:0055029; GO:0031974; GO:0061695; GO:0090575; GO:0044798; GO:0043227; GO:0043226; GO:0005623; GO:0043229; GO:0005667; GO:0005622; GO:1990234; GO:0070013; GO:0016591; GO:0044464; GO:0043231; GO:0031981; GO:1902494; GO:0032991; GO:0044422; GO:0000428; GO:0043233; GO:0044446; GO:0005575; GO:0044424; GO:0005654; GO:0044428; GO:0005634; GO:0005669; GO:0003677; GO:0001067; GO:…	TATA-box-binding protein	transcription factor TFIID complex;RNA polymerase II proximal promoter sequence-specific DNA binding;RNA polymerase II core promoter sequence-specific DNA binding;DNA-binding transcription factor activity;transcription factor binding;DNA-templated transcription, initiation;regulation of transcription, DNA-templated;transcription by RNA polymerase II	NULL	NULL
Qrob_P0007890.2	Qrob_T0007890.2	Lide5786_c0_seq1	GO:0097159; GO:1901363; GO:0005488; GO:0003674; GO:0003676; GO:0003723; GO:0044271; GO:0034645; GO:0019438; GO:0008152; GO:0008150; GO:0034641; GO:0006351; GO:1901576; GO:0044237; GO:0006139; GO:0044238; GO:0009987; GO:0046483; GO:0044260; GO:0043170; GO:0016070; GO:0006725; GO:0006807; GO:0018130; GO:0032774; GO:0097659; GO:0034654; GO:0071704; GO:0010467; GO:1901360; GO:1901362; GO:0090304; GO:…	putative NusB antitermination factor	RNA binding;DNA-templated transcription, termination;regulation of transcription, DNA-templated	NULL	NULL
Qrob_P0007900.2	Qrob_T0007900.2	Lide15366_c0_seq1	GO:0016020; GO:0031224; GO:0005575; GO:0044425; GO:0016021	transmembrane protein 45A-like	integral component of membrane	NULL	NULL
Qrob_P0007910.2	Qrob_T0007910.2	Lide1038_c0_seq2	GO:0016020; GO:0031224; GO:0005575; GO:0044425; GO:0016021; GO:0008152; GO:0008150; GO:0055114	transmembrane ascorbate ferrireductase 1	integral component of membrane;oxidation-reduction process	NULL	NULL
Qrob_P0007920.2	Qrob_T0007920.2	NULL	GO:0016020; GO:0031224; GO:0005575; GO:0044425; GO:0016021; GO:0005575; GO:0005576; GO:0048046	dirigent protein 22-like	integral component of membrane;apoplast	NULL	NULL
Qrob_P0007930.2	Qrob_T0007930.2	Lide2444_c1_seq1	GO:0016020; GO:0031224; GO:0005575; GO:0044425; GO:0016021; GO:0005575; GO:0005576; GO:0048046	dirigent protein 22-like	integral component of membrane;apoplast	NULL	NULL
Qrob_P0007940.2	Qrob_T0007940.2	NULL	GO:0016020; GO:0031224; GO:0005575; GO:0044425; GO:0016021; GO:0005575; GO:0005576; GO:0048046	dirigent protein 22-like	integral component of membrane;apoplast	NULL	NULL
Qrob_P0007950.2	Qrob_T0007950.2	NULL	GO:0016020; GO:0031224; GO:0005575; GO:0044425; GO:0016021; GO:0005575; GO:0005576; GO:0048046	dirigent protein 22-like	integral component of membrane;apoplast	NULL	NULL
Qrob_P0007960.2	Qrob_T0007960.2	Lide20306_c0_seq1	GO:0016020; GO:0031224; GO:0005575; GO:0044425; GO:0016021; GO:0050896; GO:0008150; GO:0006950; GO:0006979	Pentatricopeptide repeat-containing protein	integral component of membrane;response to oxidative stress	NULL	NULL
Qrob_P0007970.2	Qrob_T0007970.2	Lide30358_c0_seq1	GO:0016020; GO:0031224; GO:0005575; GO:0044425; GO:0016021	Transmembrane protein	integral component of membrane	NULL	NULL
Qrob_P0007980.2	Qrob_T0007980.2	NULL	NULL	pentatricopeptide repeat-containing protein At4g21065-like		NULL	NULL
Qrob_P0007990.2	Qrob_T0007990.2	Lide19785_c0_seq2	GO:0044464; GO:0043231; GO:0005575; GO:0044424; GO:0043227; GO:0043226; GO:0043229; GO:0005623; GO:0005622; GO:0005634; GO:0016020; GO:0031224; GO:0005575; GO:0044425; GO:0016021; GO:0005488; GO:0003674; GO:0003682; GO:0140097; GO:0003824; GO:0008168; GO:0016740; GO:0016741; GO:0008757; GO:0003674; GO:0009008; GO:0003886; GO:0003824; GO:0016740; GO:0003674; GO:0016757; GO:0008150; GO:0051276; GO:…	DNA (cytosine-5)-methyltransferase CMT3	nucleus;integral component of membrane;chromatin binding;DNA (cytosine-5-)-methyltransferase activity;transferase activity, transferring glycosyl groups;chromatin organization;negative regulation of gene expression, epigenetic;C-5 methylation of cytosine	map00270	Cysteine and methionine metabolism
Qrob_P0008000.2	Qrob_T0008000.2	Lide357_c2_seq4	GO:0044464; GO:0043231; GO:0005575; GO:0044424; GO:0043227; GO:0043226; GO:0043229; GO:0005623; GO:0005622; GO:0005634; GO:0044464; GO:0044424; GO:0005575; GO:0005623; GO:0005622; GO:0005737; GO:0140096; GO:0003824; GO:0016772; GO:0004672; GO:0016740; GO:0016773; GO:0016301; GO:0003674; GO:0004674; GO:0000166; GO:0097367; GO:0097159; GO:0017076; GO:0032555; GO:0032553; GO:0035639; GO:0032559; GO:…	casein kinase 1-like protein HD16	nucleus;cytoplasm;protein serine/threonine kinase activity;ATP binding;endocytosis;peptidyl-serine phosphorylation;peptidyl-threonine phosphorylation	NULL	NULL
Qrob_P0008010.2	Qrob_T0008010.2	Lide2182_c0_seq1	NULL	protein EMBRYO SAC DEVELOPMENT ARREST 3, chloroplastic		NULL	NULL
Qrob_P0008020.2	Qrob_T0008020.2	NULL	GO:0016020; GO:0031224; GO:0005575; GO:0044425; GO:0016021; GO:0015075; GO:0022857; GO:0003674; GO:0005215; GO:0008324; GO:0006812; GO:0051234; GO:0051179; GO:0008150; GO:0055085; GO:0034220; GO:0006810; GO:0006811; GO:0098655	metal tolerance protein 4	integral component of membrane;cation transmembrane transporter activity;cation transmembrane transport	NULL	NULL
Qrob_P0008030.2	Qrob_T0008030.2	NULL	GO:0016020; GO:0031224; GO:0005575; GO:0044425; GO:0016021; GO:0015075; GO:0022857; GO:0003674; GO:0005215; GO:0008324; GO:0006812; GO:0051234; GO:0051179; GO:0008150; GO:0055085; GO:0034220; GO:0006810; GO:0006811; GO:0098655	metal tolerance protein 4	integral component of membrane;cation transmembrane transporter activity;cation transmembrane transport	NULL	NULL
Qrob_P0008040.2	Qrob_T0008040.2	Lide5512_c0_seq4	GO:0016020; GO:0031224; GO:0005575; GO:0044425; GO:0016021; GO:0015075; GO:0022857; GO:0003674; GO:0005215; GO:0008324; GO:0006812; GO:0051234; GO:0051179; GO:0008150; GO:0055085; GO:0034220; GO:0006810; GO:0006811; GO:0098655	metal tolerance protein 4-like	integral component of membrane;cation transmembrane transporter activity;cation transmembrane transport	NULL	NULL
Qrob_P0008070.2	Qrob_T0008070.2	Lide31755_c0_seq1	NULL	LEAF RUST 10 DISEASE-RESISTANCE LOCUS RECEPTOR-LIKE PROTEIN KINASE-like 1.1		NULL	NULL
Qrob_P0008080.2	Qrob_T0008080.2	Lide15291_c0_seq1	NULL	scarecrow-like protein 23		NULL	NULL
Qrob_P0008090.2	Qrob_T0008090.2	NULL	GO:0016020; GO:0031224; GO:0005575; GO:0044425; GO:0016021; GO:0140096; GO:0003824; GO:0016772; GO:0016740; GO:0016773; GO:0016301; GO:0003674; GO:0004672; GO:0000166; GO:0097367; GO:0097159; GO:0017076; GO:0032555; GO:0032553; GO:0035639; GO:0032559; GO:0030554; GO:1901265; GO:0008144; GO:1901363; GO:0043168; GO:0036094; GO:0043167; GO:0005488; GO:0003674; GO:0005524; GO:0030246; GO:0005488; GO:…	LEAF RUST 10 DISEASE-RESISTANCE LOCUS RECEPTOR-LIKE PROTEIN KINASE-like 1.1	integral component of membrane;protein kinase activity;ATP binding;polysaccharide binding;protein phosphorylation	NULL	NULL
Qrob_P0008100.2	Qrob_T0008100.2	NULL	NULL	LEAF RUST 10 DISEASE-RESISTANCE LOCUS RECEPTOR-LIKE PROTEIN KINASE-like 1.1		NULL	NULL
Qrob_P0008120.2	Qrob_T0008120.2	NULL	NULL	gtp-binding protein brassinazole insensitive pale green 2, chloroplastic		NULL	NULL
Qrob_P0008130.2	Qrob_T0008130.2	Lide13523_c0_seq2	GO:0005575; GO:0016020; GO:0003824; GO:0016772; GO:0016740; GO:0003674; GO:0016301; GO:0008152; GO:0008150; GO:0006796; GO:0006793; GO:0044237; GO:0009987; GO:0016310	LEAF RUST 10 DISEASE-RESISTANCE LOCUS RECEPTOR-LIKE PROTEIN KINASE-like 1.1	membrane;kinase activity;phosphorylation	NULL	NULL
Qrob_P0008140.2	Qrob_T0008140.2	NULL	GO:0000166; GO:0097367; GO:0032549; GO:0097159; GO:0017076; GO:0019001; GO:0032555; GO:0032553; GO:0035639; GO:0032550; GO:0032561; GO:1901265; GO:1901363; GO:0043168; GO:0036094; GO:0043167; GO:0005488; GO:0003674; GO:0001882; GO:0001883; GO:0005525	gtp-binding protein brassinazole insensitive pale green 2, chloroplastic	GTP binding	NULL	NULL
Qrob_P0008150.2	Qrob_T0008150.2	Lide3672_c0_seq1	GO:0016020; GO:0031224; GO:0005575; GO:0044425; GO:0016021; GO:0140096; GO:0003824; GO:0016772; GO:0004672; GO:0016740; GO:0016773; GO:0016301; GO:0003674; GO:0004674; GO:0000166; GO:0097367; GO:0097159; GO:0017076; GO:0032555; GO:0032553; GO:0035639; GO:0032559; GO:0030554; GO:1901265; GO:0008144; GO:1901363; GO:0043168; GO:0036094; GO:0043167; GO:0005488; GO:0003674; GO:0005524; GO:0044260; GO:…	rust resistance kinase Lr10-like	integral component of membrane;protein serine/threonine kinase activity;ATP binding;protein phosphorylation	NULL	NULL
Qrob_P0008160.2	Qrob_T0008160.2	Lide3875_c0_seq4	GO:0005737; GO:0009507; GO:0044464; GO:0043231; GO:0044444; GO:0044422; GO:0044435; GO:0044424; GO:0005575; GO:0044446; GO:0009532; GO:0044434; GO:0043227; GO:0043226; GO:0005623; GO:0043229; GO:0005622; GO:0009536; GO:0009570; GO:0016491; GO:0003824; GO:0016705; GO:0016709; GO:0004497; GO:0003674; GO:0004517; GO:0000166; GO:0097367; GO:0032549; GO:0097159; GO:0017076; GO:0019001; GO:0032555; GO:…	gtp-binding protein brassinazole insensitive pale green 2, chloroplastic	chloroplast stroma;nitric-oxide synthase activity;GTP binding;hydrolase activity;rRNA binding;regulation of transcription, DNA-templated;response to absence of light;response to salt stress;chloroplast organization;brassinosteroid mediated signaling pathway;developmental process;oxidation-reduction process;chloroplast rRNA processing;positive regulation of chlorophyll biosynthetic process;positiv…	map00330, map00220, map01130	Arginine and proline metabolism, Arginine biosynthesis, Biosynthesis of antibiotics
Qrob_P0008170.2	Qrob_T0008170.2	NULL	GO:0005575; GO:0005576; GO:0016209; GO:0016491; GO:0003824; GO:0016684; GO:0003674; GO:0004601; GO:0046906; GO:0097159; GO:1901363; GO:0048037; GO:0005488; GO:0003674; GO:0020037; GO:0043167; GO:0043169; GO:0005488; GO:0003674; GO:0046872; GO:0050896; GO:0008150; GO:0006950; GO:0006979; GO:0072593; GO:0051186; GO:0051187; GO:0017001; GO:0017144; GO:0008152; GO:0016999; GO:0008150; GO:0042737; GO:…	peroxidase A2-like	extracellular region;peroxidase activity;heme binding;metal ion binding;response to oxidative stress;hydrogen peroxide catabolic process;oxidation-reduction process;cellular oxidant detoxification	map00940	Phenylpropanoid biosynthesis
Qrob_P0008180.2	Qrob_T0008180.2	NULL	GO:0005575; GO:0005576; GO:0016209; GO:0016491; GO:0003824; GO:0016684; GO:0003674; GO:0004601; GO:0046906; GO:0097159; GO:1901363; GO:0048037; GO:0005488; GO:0003674; GO:0020037; GO:0043167; GO:0043169; GO:0005488; GO:0003674; GO:0046872; GO:0050896; GO:0008150; GO:0006950; GO:0006979; GO:0072593; GO:0051186; GO:0051187; GO:0017001; GO:0017144; GO:0008152; GO:0016999; GO:0008150; GO:0042737; GO:…	peroxidase A2-like	extracellular region;peroxidase activity;heme binding;metal ion binding;response to oxidative stress;hydrogen peroxide catabolic process;oxidation-reduction process;cellular oxidant detoxification	map00940	Phenylpropanoid biosynthesis
Qrob_P0008190.2	Qrob_T0008190.2	NULL	GO:0005575; GO:0005576; GO:0016209; GO:0016491; GO:0003824; GO:0016684; GO:0003674; GO:0004601; GO:0046906; GO:0097159; GO:1901363; GO:0048037; GO:0005488; GO:0003674; GO:0020037; GO:0043167; GO:0043169; GO:0005488; GO:0003674; GO:0046872; GO:0050896; GO:0008150; GO:0006950; GO:0006979; GO:0072593; GO:0051186; GO:0051187; GO:0017001; GO:0017144; GO:0008152; GO:0016999; GO:0008150; GO:0042737; GO:…	peroxidase A2-like	extracellular region;peroxidase activity;heme binding;metal ion binding;response to oxidative stress;hydrogen peroxide catabolic process;oxidation-reduction process;cellular oxidant detoxification	map00940	Phenylpropanoid biosynthesis
Qrob_P0008200.2	Qrob_T0008200.2	NULL	GO:0005575; GO:0005576; GO:0016209; GO:0016491; GO:0003824; GO:0016684; GO:0003674; GO:0004601; GO:0046906; GO:0097159; GO:1901363; GO:0048037; GO:0005488; GO:0003674; GO:0020037; GO:0043167; GO:0043169; GO:0005488; GO:0003674; GO:0046872; GO:0050896; GO:0008150; GO:0006950; GO:0006979; GO:0072593; GO:0051186; GO:0051187; GO:0017001; GO:0017144; GO:0008152; GO:0016999; GO:0008150; GO:0042737; GO:…	peroxidase A2-like	extracellular region;peroxidase activity;heme binding;metal ion binding;response to oxidative stress;hydrogen peroxide catabolic process;oxidation-reduction process;cellular oxidant detoxification	map00940	Phenylpropanoid biosynthesis
Qrob_P0008210.2	Qrob_T0008210.2	Lide5603_c0_seq3	GO:0005575; GO:0005576; GO:0016209; GO:0016491; GO:0003824; GO:0016684; GO:0003674; GO:0004601; GO:0046906; GO:0097159; GO:1901363; GO:0048037; GO:0005488; GO:0003674; GO:0020037; GO:0043167; GO:0043169; GO:0005488; GO:0003674; GO:0046872; GO:0050896; GO:0008150; GO:0006950; GO:0006979; GO:0072593; GO:0051186; GO:0051187; GO:0017001; GO:0017144; GO:0008152; GO:0016999; GO:0008150; GO:0042737; GO:…	peroxidase A2-like	extracellular region;peroxidase activity;heme binding;metal ion binding;response to oxidative stress;hydrogen peroxide catabolic process;oxidation-reduction process;cellular oxidant detoxification	map00940	Phenylpropanoid biosynthesis
Qrob_P0008270.2	Qrob_T0008270.2	NULL	NULL	Putative Glutamine amidotransferase		NULL	NULL
Qrob_P0008280.2	Qrob_T0008280.2	Lide4620_c3_seq2	GO:0044464; GO:0043231; GO:0005575; GO:0044424; GO:0043227; GO:0043226; GO:0043229; GO:0005623; GO:0005622; GO:0005634; GO:0140110; GO:0003674; GO:0003700; GO:0003677; GO:0097159; GO:1901363; GO:0005488; GO:0003674; GO:0003676; GO:0043565; GO:0044271; GO:0050794; GO:0034645; GO:0010556; GO:2000112; GO:0080090; GO:0019219; GO:0019438; GO:0008152; GO:2001141; GO:0008150; GO:0034641; GO:0006351; GO:…	probable WRKY transcription factor 40	nucleus;DNA-binding transcription factor activity;sequence-specific DNA binding;regulation of transcription, DNA-templated	NULL	NULL
Qrob_P0008320.2	Qrob_T0008320.2	Lide10597_c0_seq1	GO:0044464; GO:0043231; GO:0005575; GO:0044424; GO:0043227; GO:0043226; GO:0043229; GO:0005623; GO:0005622; GO:0005634; GO:0005737; GO:0009507; GO:0044464; GO:0043231; GO:0044444; GO:0044422; GO:0044435; GO:0044424; GO:0005575; GO:0044446; GO:0009532; GO:0044434; GO:0043227; GO:0043226; GO:0005623; GO:0043229; GO:0005622; GO:0009536; GO:0009570; GO:0050896; GO:0008150; GO:0009628; GO:0009314; GO:…	chaperone protein dnaJ 8, chloroplastic	nucleus;chloroplast stroma;response to light stimulus	NULL	NULL
Qrob_P0008330.2	Qrob_T0008330.2	NULL	GO:0016020; GO:0031224; GO:0005575; GO:0044425; GO:0016021; GO:0022890; GO:0015075; GO:0008324; GO:0022857; GO:0015318; GO:0003674; GO:0005215; GO:0046873; GO:0006812; GO:0051234; GO:0051179; GO:0008150; GO:0006810; GO:0006811; GO:0030001; GO:0051234; GO:0051179; GO:0008150; GO:0006810; GO:0055085	magnesium transporter MRS2-1	integral component of membrane;metal ion transmembrane transporter activity;metal ion transport;transmembrane transport	NULL	NULL
Qrob_P0008340.2	Qrob_T0008340.2	Lide5576_c0_seq1	GO:0016020; GO:0031224; GO:0005575; GO:0044425; GO:0016021; GO:0022890; GO:0046873; GO:0015075; GO:0008324; GO:0022857; GO:0015318; GO:0003674; GO:0005215; GO:0015095; GO:0006812; GO:0051234; GO:0051179; GO:0098662; GO:0072511; GO:0098655; GO:0030001; GO:0008150; GO:0055085; GO:0070838; GO:0015693; GO:0034220; GO:0006810; GO:0098660; GO:0006811; GO:1903830	magnesium transporter MRS2-1	integral component of membrane;magnesium ion transmembrane transporter activity;magnesium ion transmembrane transport	NULL	NULL
Qrob_P0008350.2	Qrob_T0008350.2	Lide34377_c0_seq1	GO:0005575; GO:0016020; GO:0022890; GO:0046915; GO:0046873; GO:0015075; GO:0008324; GO:0022857; GO:0015318; GO:0003674; GO:0005215; GO:0005384; GO:0022890; GO:0046915; GO:0046873; GO:0015075; GO:0008324; GO:0022857; GO:0015318; GO:0003674; GO:0005215; GO:0015086; GO:0006812; GO:0051234; GO:0051179; GO:0008150; GO:0030001; GO:0006810; GO:0006811; GO:0000041; GO:0006812; GO:0051234; GO:0051179; GO:…	metal transporter Nramp6-like	membrane;manganese ion transmembrane transporter activity;cadmium ion transmembrane transporter activity;transition metal ion transport;inorganic cation transmembrane transport	NULL	NULL
Qrob_P0008370.2	Qrob_T0008370.2	Lide5042_c0_seq3	GO:0016020; GO:0031224; GO:0005575; GO:0044425; GO:0016021; GO:0140096; GO:0003824; GO:0016772; GO:0004672; GO:0016740; GO:0016773; GO:0016301; GO:0003674; GO:0004674; GO:0000166; GO:0097367; GO:0097159; GO:0017076; GO:0032555; GO:0032553; GO:0035639; GO:0032559; GO:0030554; GO:1901265; GO:0008144; GO:1901363; GO:0043168; GO:0036094; GO:0043167; GO:0005488; GO:0003674; GO:0005524; GO:0044260; GO:…	CBL-interacting serine/threonine-protein kinase 25	integral component of membrane;protein serine/threonine kinase activity;ATP binding;protein phosphorylation;signal transduction	NULL	NULL
Qrob_P0008420.2	Qrob_T0008420.2	Lide6801_c0_seq1	GO:0005737; GO:0044464; GO:0044444; GO:0044424; GO:0005575; GO:0005623; GO:0005622; GO:0005829; GO:0005575; GO:0016020; GO:0016746; GO:0016747; GO:0003824; GO:0008374; GO:0050737; GO:0016740; GO:0050734; GO:0003674; GO:0047172; GO:0016746; GO:0016747; GO:0003824; GO:0008374; GO:0050737; GO:0016740; GO:0050734; GO:0003674; GO:0047205; GO:0006725; GO:0044550; GO:0009808; GO:0071704; GO:0019438; GO:…	shikimate O-hydroxycinnamoyltransferase	cytosol;membrane;shikimate O-hydroxycinnamoyltransferase activity;quinate O-hydroxycinnamoyltransferase activity;lignin biosynthetic process;positive regulation of flavonoid biosynthetic process;auxin homeostasis	map00945, map00941, map00940	Stilbenoid, diarylheptanoid and gingerol biosynthesis, Flavonoid biosynthesis, Phenylpropanoid biosynthesis
Qrob_P0008430.2	Qrob_T0008430.2	Lide4618_c0_seq2	GO:0003006; GO:0048831; GO:0050793; GO:0048731; GO:0048367; GO:0009908; GO:2000026; GO:0050789; GO:0048580; GO:0032501; GO:0032502; GO:0051239; GO:0009791; GO:0008150; GO:0090567; GO:0065007; GO:0007275; GO:2000241; GO:0022414; GO:0048856; GO:0048608; GO:0061458; GO:0000003; GO:0009909	protein HEADING DATE REPRESSOR 1 isoform X1	regulation of flower development	NULL	NULL
Qrob_P0008480.2	Qrob_T0008480.2	NULL	GO:0044464; GO:0043231; GO:0005575; GO:0044424; GO:0043227; GO:0043226; GO:0043229; GO:0005623; GO:0005622; GO:0005634; GO:0005515; GO:0031267; GO:0051020; GO:0017016; GO:0019899; GO:0005488; GO:0003674; GO:0008536; GO:0051234; GO:0051179; GO:0051641; GO:0045184; GO:0051649; GO:0033036; GO:0071705; GO:0015833; GO:0071702; GO:0034613; GO:0046907; GO:0008150; GO:0070727; GO:0015031; GO:0008104; GO:…	importin-9 isoform X2	nucleus;Ran GTPase binding;intracellular protein transport	NULL	NULL
Qrob_P0008490.2	Qrob_T0008490.2	NULL	GO:0044464; GO:0043231; GO:0005575; GO:0044424; GO:0043227; GO:0043226; GO:0043229; GO:0005623; GO:0005622; GO:0005634; GO:0016020; GO:0031224; GO:0005575; GO:0044425; GO:0016021; GO:0005515; GO:0031267; GO:0051020; GO:0017016; GO:0019899; GO:0005488; GO:0003674; GO:0008536; GO:0051234; GO:0051179; GO:0051641; GO:0045184; GO:0051649; GO:0033036; GO:0071705; GO:0015833; GO:0071702; GO:0034613; GO:…	importin-9 isoform X1	nucleus;integral component of membrane;Ran GTPase binding;intracellular protein transport	NULL	NULL
Qrob_P0008500.2	Qrob_T0008500.2	Lide9082_c0_seq1	GO:0044464; GO:0043231; GO:0005575; GO:0044424; GO:0043227; GO:0043226; GO:0043229; GO:0005623; GO:0005622; GO:0005634; GO:0016020; GO:0031224; GO:0005575; GO:0044425; GO:0016021; GO:0005515; GO:0031267; GO:0051020; GO:0017016; GO:0019899; GO:0005488; GO:0003674; GO:0008536; GO:0051234; GO:0051179; GO:0051641; GO:0045184; GO:0051649; GO:0033036; GO:0071705; GO:0015833; GO:0071702; GO:0034613; GO:…	importin-9 isoform X6	nucleus;integral component of membrane;Ran GTPase binding;intracellular protein transport	NULL	NULL
Qrob_P0008530.2	Qrob_T0008530.2	NULL	GO:0044464; GO:0043231; GO:0005575; GO:0044424; GO:0043227; GO:0043226; GO:0043229; GO:0005623; GO:0005622; GO:0005634; GO:0005515; GO:0031267; GO:0051020; GO:0017016; GO:0019899; GO:0005488; GO:0003674; GO:0008536; GO:0051234; GO:0051179; GO:0051641; GO:0045184; GO:0051649; GO:0033036; GO:0071705; GO:0015833; GO:0071702; GO:0034613; GO:0046907; GO:0008150; GO:0070727; GO:0015031; GO:0008104; GO:…	importin-9 isoform X2	nucleus;Ran GTPase binding;intracellular protein transport	NULL	NULL
Qrob_P0008560.2	Qrob_T0008560.2	Lide6070_c0_seq1	NULL	E3 ubiquitin-protein ligase RHA2B-like		NULL	NULL
Qrob_P0008590.2	Qrob_T0008590.2	NULL	NULL	E3 ubiquitin-protein ligase RHA2B-like		NULL	NULL
Qrob_P0008600.2	Qrob_T0008600.2	NULL	NULL	E3 ubiquitin-protein ligase RHA2B-like		NULL	NULL
Qrob_P0008620.2	Qrob_T0008620.2	Lide4727_c0_seq1	NULL	HD domain-containing protein 2 isoform X3		NULL	NULL
Qrob_P0008630.2	Qrob_T0008630.2	NULL	GO:0003824; GO:0016791; GO:0042578; GO:0003674; GO:0016787; GO:0016788; GO:0002953; GO:0008152; GO:0008150; GO:0006796; GO:0006793; GO:0044237; GO:0009987; GO:0016311	HD domain-containing protein C4G3.17	5'-deoxynucleotidase activity;dephosphorylation	NULL	NULL
Qrob_P0008640.2	Qrob_T0008640.2	NULL	NULL	---NA---		NULL	NULL
Qrob_P0008650.2	Qrob_T0008650.2	Lide4443_c0_seq1	GO:0016020; GO:0044464; GO:0005575; GO:0005623; GO:0071944; GO:0005886; GO:0016020; GO:0031224; GO:0005575; GO:0044425; GO:0016021; GO:0004888; GO:0003824; GO:0019199; GO:0016772; GO:0016740; GO:0016773; GO:0016301; GO:0060089; GO:0140096; GO:0038023; GO:0004672; GO:0004674; GO:0003674; GO:0004675; GO:0005198; GO:0003674; GO:0005199; GO:0000166; GO:0097367; GO:0097159; GO:0017076; GO:0032555; GO:…	proline-rich receptor-like protein kinase PERK9	plasma membrane;integral component of membrane;transmembrane receptor protein serine/threonine kinase activity;structural constituent of cell wall;ATP binding;protein phosphorylation;transmembrane receptor protein serine/threonine kinase signaling pathway	NULL	NULL
Qrob_P0008660.2	Qrob_T0008660.2	NULL	GO:0016020; GO:0031224; GO:0005575; GO:0044425; GO:0016021	proline-rich receptor-like protein kinase perk10	integral component of membrane	NULL	NULL
Qrob_P0008670.2	Qrob_T0008670.2	NULL	GO:0046872; GO:0043167; GO:0043169; GO:0005488; GO:0003674; GO:0005509; GO:0016627; GO:0016628; GO:0016491; GO:0003824; GO:0003674; GO:0032440; GO:0050896; GO:0008150; GO:0050794; GO:0065007; GO:0007165; GO:0007154; GO:0023052; GO:0051716; GO:0019932; GO:0050789; GO:0035556; GO:0009987; GO:0019722; GO:0008152; GO:0008150; GO:0055114	probable calcium-binding protein CML16	calcium ion binding;2-alkenal reductase [NAD(P)] activity;calcium-mediated signaling;oxidation-reduction process	NULL	NULL
Qrob_P0008680.2	Qrob_T0008680.2	NULL	NULL	---NA---		NULL	NULL
Qrob_P0008690.2	Qrob_T0008690.2	Lide4658_c0_seq1	NULL	---NA---		NULL	NULL
Qrob_P0008710.2	Qrob_T0008710.2	Lide10213_c0_seq1	GO:0044464; GO:0005575; GO:0005623; GO:0005622; GO:0044424; GO:0016814; GO:0003824; GO:0004000; GO:0019239; GO:0003674; GO:0016787; GO:0016810; GO:0008251	tRNA(adenine(34)) deaminase, chloroplastic	intracellular part;tRNA-specific adenosine deaminase activity	map00230	Purine metabolism
Qrob_P0008730.2	Qrob_T0008730.2	NULL	GO:0005737; GO:0044464; GO:0044431; GO:0043231; GO:0012505; GO:0031984; GO:0044422; GO:0044444; GO:0044446; GO:0005575; GO:0044424; GO:0005794; GO:0043227; GO:0043226; GO:0005623; GO:0043229; GO:0098791; GO:0005622; GO:0005802; GO:0016020; GO:0044464; GO:0005575; GO:0005623; GO:0071944; GO:0005886; GO:0016020; GO:0031224; GO:0005575; GO:0044425; GO:0016021; GO:0008509; GO:0015103; GO:0015075; GO:…	phosphate transporter PHO1 homolog 1	trans-Golgi network;plasma membrane;integral component of membrane;phosphate ion transmembrane transporter activity;cellular response to phosphate starvation;phosphate ion transmembrane transport	NULL	NULL
Qrob_P0008750.2	Qrob_T0008750.2	NULL	NULL	disease resistance protein At4g27190-like		NULL	NULL
Qrob_P0009240.2	Qrob_T0009240.2	NULL	GO:0140096; GO:0017171; GO:0004180; GO:0008233; GO:0003824; GO:0070011; GO:0008236; GO:0003674; GO:0016787; GO:0070008; GO:0008238; GO:0004185; GO:0008152; GO:0043170; GO:0008150; GO:0006807; GO:1901564; GO:0071704; GO:0044238; GO:0019538; GO:0006508	serine carboxypeptidase-like 46	serine-type carboxypeptidase activity;proteolysis	NULL	NULL
Qrob_P0009260.2	Qrob_T0009260.2	Lide2372_c0_seq1	GO:0005737; GO:0044464; GO:0043231; GO:0044444; GO:0005575; GO:0044424; GO:0043227; GO:0043226; GO:0043229; GO:0005623; GO:0005622; GO:0005773; GO:0140096; GO:0017171; GO:0004180; GO:0008233; GO:0003824; GO:0070011; GO:0008236; GO:0003674; GO:0016787; GO:0070008; GO:0008238; GO:0004185; GO:0044260; GO:0043170; GO:0006807; GO:0006508; GO:0044265; GO:0071704; GO:0019538; GO:0008152; GO:0008150; GO:…	serine carboxypeptidase-like 45	vacuole;serine-type carboxypeptidase activity;proteolysis involved in cellular protein catabolic process	NULL	NULL
Qrob_P0009280.2	Qrob_T0009280.2	Lide46145_c0_seq1	GO:0140096; GO:0008233; GO:0003824; GO:0070011; GO:0003674; GO:0016787; GO:0008238; GO:0004180	serine carboxypeptidase-like 46	carboxypeptidase activity	NULL	NULL
Qrob_P0009290.2	Qrob_T0009290.2	Lide3657_c0_seq1	GO:0005737; GO:0044464; GO:0043231; GO:0044444; GO:0005575; GO:0044424; GO:0043227; GO:0043226; GO:0043229; GO:0005623; GO:0005622; GO:0005773; GO:0016020; GO:0031224; GO:0005575; GO:0044425; GO:0016021; GO:0140096; GO:0017171; GO:0004180; GO:0008233; GO:0003824; GO:0070011; GO:0008236; GO:0003674; GO:0016787; GO:0070008; GO:0008238; GO:0004185; GO:0044260; GO:0043170; GO:0006807; GO:0006508; GO:…	serine carboxypeptidase-like 45	vacuole;integral component of membrane;serine-type carboxypeptidase activity;proteolysis involved in cellular protein catabolic process	NULL	NULL
Qrob_P0009300.2	Qrob_T0009300.2	NULL	GO:0048285; GO:0051276; GO:0071840; GO:0016043; GO:0000280; GO:0000070; GO:0098813; GO:0140014; GO:0007062; GO:0008150; GO:0000819; GO:1903047; GO:0007059; GO:0007049; GO:0022402; GO:0009987; GO:0006996; GO:0000278; GO:0007064	sister chromatid cohesion protein pds5-like	mitotic sister chromatid cohesion	NULL	NULL
Qrob_P0009310.2	Qrob_T0009310.2	Lide38427_c0_seq1	GO:0008150; GO:0007275; GO:0048856; GO:0032501; GO:0032502; GO:0048731	CLE22p like	system development	NULL	NULL
Qrob_P0009340.2	Qrob_T0009340.2	Lide8681_c0_seq1	GO:0016020; GO:0031224; GO:0005575; GO:0044425; GO:0016021; GO:0050145; GO:0003824; GO:0016772; GO:0016740; GO:0016301; GO:0003674; GO:0019205; GO:0016776; GO:0004017; GO:0000166; GO:0097367; GO:0097159; GO:0017076; GO:0032555; GO:0032553; GO:0035639; GO:0032559; GO:0030554; GO:1901265; GO:0008144; GO:1901363; GO:0043168; GO:0036094; GO:0043167; GO:0005488; GO:0003674; GO:0005524; GO:0008152; GO:…	adenylate kinase 4	integral component of membrane;adenylate kinase activity;ATP binding;phosphorylation;nucleoside monophosphate phosphorylation	map00730, map01130, map00230	Thiamine metabolism, Biosynthesis of antibiotics, Purine metabolism
Qrob_P0009500.2	Qrob_T0009500.2	Lide5089_c0_seq1	GO:0016020; GO:0031224; GO:0005575; GO:0044425; GO:0016021; GO:0140096; GO:0017171; GO:0008233; GO:0003824; GO:0070011; GO:0004175; GO:0008236; GO:0003674; GO:0016787; GO:0004252; GO:0008152; GO:0043170; GO:0008150; GO:0006807; GO:1901564; GO:0071704; GO:0044238; GO:0019538; GO:0006508	rhomboid-like protein 20	integral component of membrane;serine-type endopeptidase activity;proteolysis	NULL	NULL
Qrob_P0009510.2	Qrob_T0009510.2	NULL	GO:0046872; GO:0043167; GO:0043169; GO:0046914; GO:0005488; GO:0003674; GO:0008270; GO:0046483; GO:0016070; GO:0043170; GO:0006725; GO:0006807; GO:0071704; GO:0008152; GO:1901360; GO:0008150; GO:0090304; GO:0034641; GO:0044237; GO:0043412; GO:0006139; GO:0044238; GO:0009987; GO:0009451	pentatricopeptide repeat-containing protein At5g50390, chloroplastic	zinc ion binding;RNA modification	NULL	NULL
Qrob_P0009550.2	Qrob_T0009550.2	Lide7994_c0_seq1	GO:0003824; GO:0016860; GO:0016861; GO:0003674; GO:0016853; GO:0004751; GO:0051156; GO:0006739; GO:0055114; GO:0071704; GO:0006091; GO:0019637; GO:0008152; GO:0008150; GO:0006098; GO:1901135; GO:0006740; GO:0006796; GO:0044237; GO:0006793; GO:0009987; GO:0009052	probable ribose-5-phosphate isomerase 3, chloroplastic isoform X1	ribose-5-phosphate isomerase activity;pentose-phosphate shunt, non-oxidative branch	map00051, map01130, map00030, map00710	Fructose and mannose metabolism, Biosynthesis of antibiotics, Pentose phosphate pathway, Carbon fixation in photosynthetic organisms
Qrob_P0009560.2	Qrob_T0009560.2	Lide12203_c0_seq2	NULL	f-box/kelch-repeat protein		NULL	NULL
Qrob_P0009860.2	Qrob_T0009860.2	Lide12455_c0_seq1	GO:0003824; GO:0003674; GO:0016787	putative alpha/Beta hydrolase	hydrolase activity	NULL	NULL
Qrob_P0009880.2	Qrob_T0009880.2	NULL	GO:0044464; GO:0043231; GO:0005575; GO:0044424; GO:0043227; GO:0043226; GO:0043229; GO:0005623; GO:0005622; GO:0005634; GO:0005515; GO:0031267; GO:0051020; GO:0017016; GO:0019899; GO:0005488; GO:0003674; GO:0008536; GO:0051234; GO:0051179; GO:0051641; GO:0045184; GO:0051649; GO:0033036; GO:0071705; GO:0015833; GO:0071702; GO:0034613; GO:0046907; GO:0008150; GO:0070727; GO:0015031; GO:0008104; GO:…	exportin-2-like	nucleus;Ran GTPase binding;intracellular protein transport	NULL	NULL
Qrob_P0009910.2	Qrob_T0009910.2	Lide3782_c0_seq1	GO:0097159; GO:1901363; GO:0005488; GO:0003674; GO:0003676; GO:0003723	CRS2-associated factor 1, chloroplastic	RNA binding	NULL	NULL
Qrob_P0009940.2	Qrob_T0009940.2	NULL	NULL	putative B3 domain-containing protein At4g03170		NULL	NULL
Qrob_P0009970.2	Qrob_T0009970.2	Lide2363_c0_seq1	GO:0050896; GO:0008150; GO:0050794; GO:0065007; GO:0007154; GO:0023052; GO:0051716; GO:0050789; GO:0009987; GO:0007165	ninja-family protein mc410	signal transduction	NULL	NULL
Qrob_P0009980.2	Qrob_T0009980.2	NULL	GO:0016020; GO:0031224; GO:0005575; GO:0044425; GO:0016021; GO:0003824; GO:0003674; GO:0016874	E3 ubiquitin-protein ligase ATL42-like	integral component of membrane;ligase activity	NULL	NULL
Qrob_P0009990.2	Qrob_T0009990.2	Lide8655_c0_seq2	GO:0140096; GO:0003824; GO:0016772; GO:0016740; GO:0016773; GO:0016301; GO:0003674; GO:0004672; GO:0140096; GO:0003824; GO:0016791; GO:0042578; GO:0003674; GO:0016787; GO:0016788; GO:0004721; GO:0000166; GO:0097367; GO:0097159; GO:0017076; GO:0032555; GO:0032553; GO:0035639; GO:0032559; GO:0030554; GO:1901265; GO:0008144; GO:1901363; GO:0043168; GO:0036094; GO:0043167; GO:0005488; GO:0003674; GO:…	protein phosphatase 2C and cyclic nucleotide-binding/kinase domain-containing protein	protein kinase activity;phosphoprotein phosphatase activity;ATP binding;metal ion binding;protein phosphorylation;protein dephosphorylation	map04658, map04660	Th1 and Th2 cell differentiation, T cell receptor signaling pathway
Qrob_P0010000.2	Qrob_T0010000.2	NULL	GO:0016020; GO:0031224; GO:0005575; GO:0044425; GO:0016021; GO:0140096; GO:0003824; GO:0016772; GO:0016740; GO:0016773; GO:0016301; GO:0003674; GO:0004672; GO:0140096; GO:0003824; GO:0016791; GO:0042578; GO:0003674; GO:0016787; GO:0016788; GO:0004721; GO:0000166; GO:0097367; GO:0097159; GO:0017076; GO:0032555; GO:0032553; GO:0035639; GO:0032559; GO:0030554; GO:1901265; GO:0008144; GO:1901363; GO:…	protein phosphatase 2C and cyclic nucleotide-binding/kinase domain-containing protein	integral component of membrane;protein kinase activity;phosphoprotein phosphatase activity;ATP binding;metal ion binding;protein phosphorylation;protein dephosphorylation	map04658, map04660	Th1 and Th2 cell differentiation, T cell receptor signaling pathway
Qrob_P0010040.2	Qrob_T0010040.2	Lide1462_c0_seq1	GO:0016846; GO:0003824; GO:0016829; GO:0003674; GO:0004462; GO:0003824; GO:0016740; GO:0016741; GO:0003674; GO:0008168; GO:0043167; GO:0043169; GO:0005488; GO:0003674; GO:0046872; GO:0008152; GO:0008150; GO:0032259	probable lactoylglutathione lyase, chloroplastic	lactoylglutathione lyase activity;methyltransferase activity;metal ion binding;methylation	map00620	Pyruvate metabolism
Qrob_P0010050.2	Qrob_T0010050.2	Lide2623_c3_seq1	GO:0044464; GO:0043231; GO:0005575; GO:0044424; GO:0043227; GO:0043226; GO:0043229; GO:0005623; GO:0005622; GO:0005634; GO:0044464; GO:0044424; GO:0005575; GO:0005623; GO:0005622; GO:0005737; GO:0140096; GO:0003824; GO:0016772; GO:0004672; GO:0016740; GO:0016773; GO:0016301; GO:0003674; GO:0004674; GO:0000166; GO:0097367; GO:0097159; GO:0017076; GO:0032555; GO:0032553; GO:0035639; GO:0032559; GO:…	casein kinase 1-like protein 3	nucleus;cytoplasm;protein serine/threonine kinase activity;ATP binding;endocytosis;peptidyl-serine phosphorylation;peptidyl-threonine phosphorylation	NULL	NULL
Qrob_P0010070.2	Qrob_T0010070.2	NULL	GO:0016020; GO:0031224; GO:0005575; GO:0044425; GO:0016021	transmembrane protein 234 homolog	integral component of membrane	NULL	NULL
Qrob_P0010090.2	Qrob_T0010090.2	Lide4493_c0_seq1	GO:0016020; GO:0031224; GO:0005575; GO:0044425; GO:0016021; GO:0140096; GO:0017171; GO:0003824; GO:0008233; GO:0070011; GO:0003674; GO:0016787; GO:0008236; GO:0008152; GO:0043170; GO:0008150; GO:0006807; GO:1901564; GO:0071704; GO:0044238; GO:0019538; GO:0006508	chloroplast processing peptidase	integral component of membrane;serine-type peptidase activity;proteolysis	NULL	NULL
Qrob_P0010100.2	Qrob_T0010100.2	Lide6327_c0_seq1	GO:0005737; GO:0044464; GO:0043231; GO:0044444; GO:0012505; GO:0005575; GO:0044424; GO:0043227; GO:0043226; GO:0043229; GO:0005623; GO:0005622; GO:0005794; GO:0016020; GO:0031224; GO:0005575; GO:0044425; GO:0016021; GO:0008150; GO:0007275; GO:0010051; GO:0007389; GO:0048856; GO:0003002; GO:0032501; GO:0032502; GO:0010222	protein continuous vascular ring 1	Golgi apparatus;integral component of membrane;stem vascular tissue pattern formation	NULL	NULL
Qrob_P0010110.2	Qrob_T0010110.2	Lide21254_c0_seq1	GO:0005488; GO:0003674; GO:0043167; GO:0005488; GO:0003674; GO:0097159; GO:0005488; GO:0003674; GO:1901363	protein CHROMATIN REMODELING 4-like isoform X1	ion binding;organic cyclic compound binding;heterocyclic compound binding	NULL	NULL
Qrob_P0010130.2	Qrob_T0010130.2	NULL	GO:0044464; GO:0044424; GO:0005575; GO:0005623; GO:0005622; GO:0005737; GO:0005856; GO:0099512; GO:0099513; GO:0044464; GO:0043232; GO:0044430; GO:0015630; GO:0099081; GO:0099080; GO:0044422; GO:0044446; GO:0005575; GO:0044424; GO:0043226; GO:0005623; GO:0043229; GO:0005622; GO:0043228; GO:0005874; GO:0005856; GO:0044464; GO:0043232; GO:0044430; GO:1902494; GO:0015630; GO:0032991; GO:0044422; GO:…	dynein light chain LC6, flagellar outer arm-like	cytoplasm;microtubule;dynein complex;motor activity;microtubule-based process	map00730, map00230	Thiamine metabolism, Purine metabolism
Qrob_P0010150.2	Qrob_T0010150.2	Lide20145_c0_seq1	NULL	myb-related protein 3R-1 isoform X1		NULL	NULL
Qrob_P0010160.2	Qrob_T0010160.2	NULL	GO:0005515; GO:0098772; GO:0005085; GO:0031267; GO:0005088; GO:0051020; GO:0017048; GO:0019899; GO:0017016; GO:0005488; GO:0003674; GO:0005089	rho guanine nucleotide exchange factor 8-like	Rho guanyl-nucleotide exchange factor activity	NULL	NULL
Qrob_P0010180.2	Qrob_T0010180.2	NULL	GO:0003824; GO:0003674; GO:0016491	NADPH:adrenodoxin oxidoreductase, mitochondrial-like	oxidoreductase activity	NULL	NULL
Qrob_P0010190.2	Qrob_T0010190.2	Lide5329_c0_seq1	GO:0005737; GO:0044464; GO:0043231; GO:0044444; GO:0005575; GO:0044424; GO:0043227; GO:0043226; GO:0043229; GO:0005623; GO:0009536; GO:0005622; GO:0009507; GO:0098796; GO:0044464; GO:0016020; GO:0034357; GO:0032991; GO:0009579; GO:0044424; GO:0005575; GO:0009521; GO:0044436; GO:0044425; GO:0005623; GO:0005622; GO:0009522; GO:0016020; GO:0031224; GO:0005575; GO:0044425; GO:0016021; GO:0016020; GO:…	photosystem I P700 chlorophyll a apoprotein A2 (chloroplast)	chloroplast;photosystem I;integral component of membrane;thylakoid membrane;magnesium ion binding;electron transfer activity;chlorophyll binding;4 iron, 4 sulfur cluster binding;photosynthesis;protein-chromophore linkage;electron transport chain	NULL	NULL
Qrob_P0010200.2	Qrob_T0010200.2	Lide3839_c0_seq1	GO:0044464; GO:0043231; GO:0005575; GO:0044424; GO:0043227; GO:0043226; GO:0043229; GO:0005623; GO:0005622; GO:0005634; GO:0044271; GO:0050794; GO:0034645; GO:0010556; GO:2000112; GO:0080090; GO:0019219; GO:0019438; GO:0008152; GO:2001141; GO:0008150; GO:0034641; GO:0006351; GO:1901576; GO:0044237; GO:0006139; GO:0044238; GO:0009889; GO:0009987; GO:0046483; GO:0044260; GO:0043170; GO:0016070; GO:…	auxin-responsive protein iaa27	nucleus;regulation of transcription, DNA-templated;auxin-activated signaling pathway	NULL	NULL
Qrob_P0010260.2	Qrob_T0010260.2	Lide1442_c0_seq1	GO:0005737; GO:0044464; GO:0043231; GO:0044444; GO:0005575; GO:0044424; GO:0043227; GO:0043226; GO:0043229; GO:0005623; GO:0005622; GO:0005739; GO:0003723; GO:0097159; GO:1901363; GO:0090079; GO:0008135; GO:0005488; GO:0003674; GO:0045182; GO:0003676; GO:0003746; GO:0044271; GO:0006518; GO:0043043; GO:0034645; GO:0019538; GO:0008152; GO:0043604; GO:0008150; GO:0034641; GO:1901576; GO:0044237; GO:…	Translation elongation factor	mitochondrion;translation elongation factor activity;translational elongation	NULL	NULL
Qrob_P0010280.2	Qrob_T0010280.2	NULL	GO:0044464; GO:0043231; GO:0005575; GO:0044424; GO:0043227; GO:0043226; GO:0043229; GO:0005623; GO:0005622; GO:0005634; GO:0016020; GO:0031224; GO:0005575; GO:0044425; GO:0016021; GO:0044271; GO:0050794; GO:0034645; GO:0010556; GO:2000112; GO:0080090; GO:0019219; GO:0019438; GO:0008152; GO:2001141; GO:0008150; GO:0034641; GO:0006351; GO:1901576; GO:0044237; GO:0006139; GO:0044238; GO:0009889; GO:…	auxin-responsive protein iaa27	nucleus;integral component of membrane;regulation of transcription, DNA-templated;auxin-activated signaling pathway	NULL	NULL
Qrob_P0010290.2	Qrob_T0010290.2	Lide11300_c0_seq1	GO:0098796; GO:0044464; GO:0016020; GO:0034357; GO:0032991; GO:0009579; GO:0044424; GO:0005575; GO:0009521; GO:0044436; GO:0044425; GO:0005623; GO:0005622; GO:0009522; GO:0009507; GO:0016020; GO:0031976; GO:0042651; GO:0044435; GO:0044434; GO:0043227; GO:0043226; GO:0044436; GO:0005623; GO:0043229; GO:0005622; GO:0005737; GO:0044464; GO:0043231; GO:0034357; GO:0031984; GO:0055035; GO:0044444; GO:…	photosystem I P700 apoprotein A2 (chloroplast)	photosystem I;chloroplast thylakoid membrane;integral component of membrane;magnesium ion binding;electron transfer activity;chlorophyll binding;4 iron, 4 sulfur cluster binding;photosynthesis;protein-chromophore linkage;electron transport chain	NULL	NULL
Qrob_P0010310.2	Qrob_T0010310.2	Lide16174_c0_seq1	GO:0044464; GO:0043231; GO:0005575; GO:0044424; GO:0043227; GO:0043226; GO:0043229; GO:0005623; GO:0005622; GO:0005634; GO:0000981; GO:0003700; GO:0140110; GO:0001216; GO:0003674; GO:0001228; GO:0097159; GO:1901363; GO:0005488; GO:0003674; GO:0003676; GO:0003677; GO:0005515; GO:0005488; GO:0003674; GO:0046983; GO:0044271; GO:0050794; GO:2000112; GO:0080090; GO:0019438; GO:0006351; GO:0006355; GO:…	transcription factor bhlh68	nucleus;DNA-binding transcription activator activity, RNA polymerase II-specific;DNA binding;protein dimerization activity;positive regulation of transcription by RNA polymerase II	NULL	NULL
Qrob_P0010330.2	Qrob_T0010330.2	NULL	GO:0005575; GO:0016020	probable protein ABIL5	membrane	NULL	NULL
Qrob_P0010380.2	Qrob_T0010380.2	NULL	GO:0044464; GO:0043231; GO:0005575; GO:0044424; GO:0043227; GO:0043226; GO:0043229; GO:0005623; GO:0005622; GO:0005634; GO:0097159; GO:1901363; GO:0005488; GO:0003674; GO:0003676; GO:0003677	Myb-related protein 3R-1	nucleus;DNA binding	NULL	NULL
Qrob_P0010400.2	Qrob_T0010400.2	Lide13420_c0_seq1	NULL	biorientation of chromosomes in cell division protein 1-like 1 isoform X2		NULL	NULL
Qrob_P0010470.2	Qrob_T0010470.2	Lide18432_c0_seq1	GO:0016020; GO:0031224; GO:0005575; GO:0044425; GO:0016021	transmembrane protein 234 homolog	integral component of membrane	NULL	NULL
Qrob_P0010480.2	Qrob_T0010480.2	Lide2874_c0_seq1	GO:0044464; GO:0043231; GO:0005575; GO:0044424; GO:0043227; GO:0043226; GO:0043229; GO:0005623; GO:0005622; GO:0005634; GO:0097159; GO:1901363; GO:0005488; GO:0003674; GO:0003676; GO:0003677	B3 domain-containing transcription factor VRN1-like isoform X1	nucleus;DNA binding	NULL	NULL
Qrob_P0010490.2	Qrob_T0010490.2	Lide39691_c0_seq1	NULL	B3 domain-containing transcription factor VRN1-like		NULL	NULL
Qrob_P0010500.2	Qrob_T0010500.2	NULL	NULL	b3 domain-containing transcription factor vrn1		NULL	NULL
Qrob_P0010510.2	Qrob_T0010510.2	NULL	NULL	B3 domain-containing protein REM20-like		NULL	NULL
Qrob_P0010520.2	Qrob_T0010520.2	Lide1785_c0_seq1	GO:0070069; GO:0032991; GO:0044464; GO:0009579; GO:0044424; GO:0005575; GO:0044436; GO:0005623; GO:0005622; GO:0009512; GO:0016020; GO:0031224; GO:0005575; GO:0044425; GO:0016021	putative b3 domain-containing protein	cytochrome b6f complex;integral component of membrane	NULL	NULL
Qrob_P0010530.2	Qrob_T0010530.2	Lide40877_c0_seq1	GO:0016020; GO:0031224; GO:0005575; GO:0044425; GO:0016021	transmembrane protein 45B	integral component of membrane	NULL	NULL
Qrob_P0010540.2	Qrob_T0010540.2	Lide15275_c0_seq1	NULL	pentatricopeptide repeat-containing protein At2g15630, mitochondrial		NULL	NULL
Qrob_P0010550.2	Qrob_T0010550.2	NULL	NULL	receptor-like protein 9DC3		NULL	NULL
Qrob_P0010560.2	Qrob_T0010560.2	Lide5572_c0_seq1	GO:0044464; GO:0043231; GO:0005575; GO:0044424; GO:0043227; GO:0043226; GO:0043229; GO:0005623; GO:0005622; GO:0005634; GO:0005737; GO:0044464; GO:0044444; GO:0044424; GO:0005575; GO:0005623; GO:0005622; GO:0005829; GO:0043167; GO:0043169; GO:0005488; GO:0003674; GO:0046872; GO:0008152; GO:0008150; GO:0034641; GO:0006396; GO:0008033; GO:0034660; GO:0006399; GO:0002097; GO:0044237; GO:0006139; GO:…	diphthamide biosynthesis protein 3	nucleus;cytosol;metal ion binding;tRNA wobble uridine modification;peptidyl-diphthamide biosynthetic process from peptidyl-histidine	NULL	NULL
Qrob_P0010570.2	Qrob_T0010570.2	Lide9280_c0_seq1	GO:0140096; GO:0003824; GO:0016772; GO:0004672; GO:0016740; GO:0016773; GO:0016301; GO:0003674; GO:0004674; GO:0000166; GO:0097367; GO:0097159; GO:0017076; GO:0032555; GO:0032553; GO:0035639; GO:0032559; GO:0030554; GO:1901265; GO:0008144; GO:1901363; GO:0043168; GO:0036094; GO:0043167; GO:0005488; GO:0003674; GO:0005524; GO:0044270; GO:0019439; GO:0008152; GO:0008150; GO:0034641; GO:1901575; GO:…	serine/threonine-protein kinase SMG1-like	protein serine/threonine kinase activity;ATP binding;nuclear-transcribed mRNA catabolic process, nonsense-mediated decay;protein phosphorylation	NULL	NULL
Qrob_P0010580.2	Qrob_T0010580.2	Lide15957_c0_seq2	NULL	hypothetical protein CFP56_30310		NULL	NULL
Qrob_P0010590.2	Qrob_T0010590.2	Lide685_c1_seq1	NULL	Coiled-coil domain-containing protein		NULL	NULL
Qrob_P0010600.2	Qrob_T0010600.2	NULL	NULL	hypothetical protein CFP56_30310		NULL	NULL
Qrob_P0010650.2	Qrob_T0010650.2	Lide39762_c0_seq1	NULL	receptor-like protein kinase FERONIA		NULL	NULL
Qrob_P0010670.2	Qrob_T0010670.2	Lide20416_c0_seq1	GO:0003824; GO:0016772; GO:0016740; GO:0003674; GO:0016301; GO:0008152; GO:0008150; GO:0006796; GO:0006793; GO:0044237; GO:0009987; GO:0016310	protein JINGUBANG-like	kinase activity;phosphorylation	NULL	NULL
Qrob_P0010690.2	Qrob_T0010690.2	Lide11056_c0_seq1	GO:1902494; GO:1905369; GO:0032991; GO:0044464; GO:1905368; GO:0044424; GO:0005575; GO:0005623; GO:0005622; GO:0000502	proteasome assembly chaperone 2	proteasome complex	NULL	NULL
Qrob_P0010700.2	Qrob_T0010700.2	NULL	GO:0016491; GO:0003824; GO:0003674; GO:0004497; GO:0046872; GO:0043167; GO:0043169; GO:0046914; GO:0005488; GO:0003674; GO:0005506; GO:0016491; GO:0003824; GO:0003674; GO:0016705; GO:0003824; GO:0003674; GO:0016829; GO:0046906; GO:0097159; GO:1901363; GO:0048037; GO:0005488; GO:0003674; GO:0020037; GO:0008152; GO:1901360; GO:0008150; GO:0006629; GO:0008202; GO:0071704; GO:0044238; GO:1901615; GO:…	allene oxide synthase 3-like	monooxygenase activity;iron ion binding;oxidoreductase activity, acting on paired donors, with incorporation or reduction of molecular oxygen;lyase activity;heme binding;sterol metabolic process;oxidation-reduction process	NULL	NULL
Qrob_P0010710.2	Qrob_T0010710.2	NULL	GO:0016491; GO:0003824; GO:0003674; GO:0004497; GO:0046872; GO:0043167; GO:0043169; GO:0046914; GO:0005488; GO:0003674; GO:0005506; GO:0016491; GO:0003824; GO:0003674; GO:0016705; GO:0003824; GO:0003674; GO:0016829; GO:0046906; GO:0097159; GO:1901363; GO:0048037; GO:0005488; GO:0003674; GO:0020037; GO:0008152; GO:1901360; GO:0008150; GO:0006629; GO:0008202; GO:0071704; GO:0044238; GO:1901615; GO:…	allene oxide synthase 3	monooxygenase activity;iron ion binding;oxidoreductase activity, acting on paired donors, with incorporation or reduction of molecular oxygen;lyase activity;heme binding;sterol metabolic process;oxidation-reduction process	NULL	NULL
Qrob_P0010720.2	Qrob_T0010720.2	NULL	GO:0016491; GO:0003824; GO:0003674; GO:0004497; GO:0046872; GO:0043167; GO:0043169; GO:0046914; GO:0005488; GO:0003674; GO:0005506; GO:0016491; GO:0003824; GO:0003674; GO:0016705; GO:0003824; GO:0003674; GO:0016829; GO:0046906; GO:0097159; GO:1901363; GO:0048037; GO:0005488; GO:0003674; GO:0020037; GO:0008152; GO:1901360; GO:0008150; GO:0006629; GO:0008202; GO:0071704; GO:0044238; GO:1901615; GO:…	allene oxide synthase 3	monooxygenase activity;iron ion binding;oxidoreductase activity, acting on paired donors, with incorporation or reduction of molecular oxygen;lyase activity;heme binding;sterol metabolic process;oxidation-reduction process	NULL	NULL
Qrob_P0010740.2	Qrob_T0010740.2	NULL	GO:0016491; GO:0003824; GO:0003674; GO:0004497; GO:0046872; GO:0043167; GO:0043169; GO:0046914; GO:0005488; GO:0003674; GO:0005506; GO:0016491; GO:0003824; GO:0003674; GO:0016705; GO:0003824; GO:0003674; GO:0016829; GO:0046906; GO:0097159; GO:1901363; GO:0048037; GO:0005488; GO:0003674; GO:0020037; GO:0008152; GO:1901360; GO:0008150; GO:0006629; GO:0008202; GO:0071704; GO:0044238; GO:1901615; GO:…	allene oxide synthase 3-like	monooxygenase activity;iron ion binding;oxidoreductase activity, acting on paired donors, with incorporation or reduction of molecular oxygen;lyase activity;heme binding;sterol metabolic process;oxidation-reduction process	NULL	NULL
Qrob_P0010750.2	Qrob_T0010750.2	NULL	GO:0016491; GO:0003824; GO:0003674; GO:0004497; GO:0046872; GO:0043167; GO:0043169; GO:0046914; GO:0005488; GO:0003674; GO:0005506; GO:0016491; GO:0003824; GO:0003674; GO:0016705; GO:0003824; GO:0003674; GO:0016829; GO:0046906; GO:0097159; GO:1901363; GO:0048037; GO:0005488; GO:0003674; GO:0020037; GO:0008152; GO:1901360; GO:0008150; GO:0006629; GO:0008202; GO:0071704; GO:0044238; GO:1901615; GO:…	allene oxide synthase 3	monooxygenase activity;iron ion binding;oxidoreductase activity, acting on paired donors, with incorporation or reduction of molecular oxygen;lyase activity;heme binding;sterol metabolic process;oxidation-reduction process	NULL	NULL
Qrob_P0010770.2	Qrob_T0010770.2	Lide7400_c0_seq1	GO:0016491; GO:0003824; GO:0003674; GO:0004497; GO:0046872; GO:0043167; GO:0043169; GO:0046914; GO:0005488; GO:0003674; GO:0005506; GO:0016491; GO:0003824; GO:0003674; GO:0016705; GO:0003824; GO:0003674; GO:0016829; GO:0046906; GO:0097159; GO:1901363; GO:0048037; GO:0005488; GO:0003674; GO:0020037; GO:0008152; GO:1901360; GO:0008150; GO:0006629; GO:0008202; GO:0071704; GO:0044238; GO:1901615; GO:…	allene oxide synthase 3	monooxygenase activity;iron ion binding;oxidoreductase activity, acting on paired donors, with incorporation or reduction of molecular oxygen;lyase activity;heme binding;sterol metabolic process;oxidation-reduction process	NULL	NULL
Qrob_P0010780.2	Qrob_T0010780.2	NULL	GO:0003824; GO:0003674; GO:0016491; GO:0043167; GO:0043169; GO:0005488; GO:0003674; GO:0046872; GO:0008152; GO:1901360; GO:0008150; GO:0006629; GO:0008202; GO:0071704; GO:0044238; GO:1901615; GO:0016125; GO:0008152; GO:0008150; GO:0055114	allene oxide synthase 3	oxidoreductase activity;metal ion binding;sterol metabolic process;oxidation-reduction process	NULL	NULL
Qrob_P0010800.2	Qrob_T0010800.2	Lide5503_c0_seq1	GO:0016020; GO:0031224; GO:0005575; GO:0044425; GO:0016021	cold-regulated 413 plasma membrane protein 2-like	integral component of membrane	NULL	NULL
Qrob_P0010810.2	Qrob_T0010810.2	Lide35620_c0_seq1	GO:0005737; GO:0044464; GO:0043231; GO:0044444; GO:0012505; GO:0005575; GO:0044424; GO:0043227; GO:0043226; GO:0043229; GO:0005623; GO:0005622; GO:0005783; GO:0005911; GO:0055044; GO:0030054; GO:0005575; GO:0009506; GO:0016877; GO:0016878; GO:0016405; GO:0003824; GO:0016874; GO:0003674; GO:0015645; GO:0004467; GO:0016877; GO:0016878; GO:0016405; GO:0003824; GO:0016874; GO:0003674; GO:0015645; GO:…	long chain acyl-coa synthetase 2	endoplasmic reticulum;plasmodesma;long-chain fatty acid-CoA ligase activity;very long-chain fatty acid-CoA ligase activity;decanoate-CoA ligase activity;long-chain fatty acid metabolic process;cutin biosynthetic process;lateral root formation;defense response to fungus	map00071, map00061	Fatty acid degradation, Fatty acid biosynthesis
Qrob_P0010830.2	Qrob_T0010830.2	Lide1354_c0_seq1	GO:0098796; GO:0016020; GO:0098798; GO:0098799; GO:0031975; GO:0044455; GO:0005740; GO:0043227; GO:0031090; GO:0043226; GO:0005741; GO:0005623; GO:0043229; GO:0005622; GO:0031968; GO:0098588; GO:0005737; GO:0031966; GO:0031967; GO:0005739; GO:0044464; GO:0043231; GO:0098805; GO:0019867; GO:0044429; GO:0032991; GO:0044444; GO:0044422; GO:0005575; GO:0044424; GO:0044446; GO:0044425; GO:0005742; GO:…	mitochondrial import receptor subunit TOM6 homolog	mitochondrial outer membrane translocase complex;integral component of membrane	NULL	NULL
Qrob_P0010840.2	Qrob_T0010840.2	Lide14412_c0_seq1	GO:0016020; GO:0044464; GO:0005575; GO:0005623; GO:0071944; GO:0005886; GO:0016020; GO:0031224; GO:0005575; GO:0044425; GO:0016021	CASP-like protein 5C1	plasma membrane;integral component of membrane	NULL	NULL
Qrob_P0010860.2	Qrob_T0010860.2	Lide22316_c0_seq1	GO:0016020; GO:0031224; GO:0005575; GO:0044425; GO:0016021; GO:0046872; GO:0043167; GO:0043169; GO:0046914; GO:0005488; GO:0003674; GO:0008270; GO:0050896; GO:0008150; GO:0050794; GO:0065007; GO:0007165; GO:0007154; GO:0023052; GO:0051716; GO:0050789; GO:0009987; GO:0035556	DC1 domain-containing protein	integral component of membrane;zinc ion binding;intracellular signal transduction	NULL	NULL
Qrob_P0010870.2	Qrob_T0010870.2	NULL	GO:0050896; GO:0008150; GO:0050794; GO:0065007; GO:0007165; GO:0007154; GO:0023052; GO:0051716; GO:0050789; GO:0009987; GO:0035556	Cysteine/Histidine-rich C1 domain family protein	intracellular signal transduction	NULL	NULL
Qrob_P0010880.2	Qrob_T0010880.2	NULL	NULL	uncharacterized protein LOC21409603		NULL	NULL
Qrob_P0010890.2	Qrob_T0010890.2	NULL	NULL	Telomerase protein component 1 like		NULL	NULL
Qrob_P0010900.2	Qrob_T0010900.2	NULL	NULL	Telomerase protein component 1 like		NULL	NULL
Qrob_P0011000.2	Qrob_T0011000.2	Lide11093_c0_seq1	GO:0042170; GO:0009707; GO:0009507; GO:0016020; GO:0016021; GO:0031355; GO:0031354; GO:0031975; GO:0031358; GO:0031351; GO:0031350; GO:0009941; GO:0044435; GO:0044434; GO:0031090; GO:0043227; GO:0043226; GO:0009527; GO:0005623; GO:0043229; GO:0009526; GO:0005622; GO:0031968; GO:0098588; GO:0031969; GO:0005737; GO:0031967; GO:0044464; GO:0043231; GO:0031300; GO:0031301; GO:0031224; GO:0098805; GO:…	plastid division protein pdv2	integral component of chloroplast outer membrane;chloroplast fission	NULL	NULL
Qrob_P0011010.2	Qrob_T0011010.2	NULL	NULL	Ternary complex factor MIP1, leucine-zipper		NULL	NULL
Qrob_P0011020.2	Qrob_T0011020.2	Lide3596_c0_seq1	GO:0140096; GO:0003824; GO:0019787; GO:0016740; GO:0003674; GO:0004842; GO:0003824; GO:0003674; GO:0016874; GO:0043167; GO:0043169; GO:0005488; GO:0003674; GO:0046872; GO:0044260; GO:0043170; GO:0006807; GO:0071704; GO:0032446; GO:0019538; GO:0070647; GO:0036211; GO:0008152; GO:0008150; GO:1901564; GO:0044267; GO:0043412; GO:0044237; GO:0006464; GO:0044238; GO:0009987; GO:0016567	probable E3 ubiquitin-protein ligase ARI2	ubiquitin-protein transferase activity;ligase activity;metal ion binding;protein ubiquitination	NULL	NULL
Qrob_P0011030.2	Qrob_T0011030.2	Lide14948_c0_seq1	GO:0003824; GO:0016740; GO:0016741; GO:0003674; GO:0008168; GO:0008152; GO:0008150; GO:0032259	methyltransferase-like protein 13	methyltransferase activity;methylation	NULL	NULL
Qrob_P0011040.2	Qrob_T0011040.2	Lide7088_c0_seq2	NULL	protein tic 62, chloroplastic		NULL	NULL
Qrob_P0011050.2	Qrob_T0011050.2	Lide101_c0_seq1	GO:0043167; GO:0043169; GO:0005488; GO:0003674; GO:0046872; GO:0016725; GO:0016726; GO:0016491; GO:0003824; GO:0003674; GO:0051745; GO:0044255; GO:0019752; GO:0046490; GO:0032787; GO:0019637; GO:0090407; GO:0008152; GO:0009240; GO:0008150; GO:0008299; GO:1901135; GO:0008654; GO:0006796; GO:0008610; GO:1901576; GO:0044237; GO:0006793; GO:0044238; GO:0009987; GO:0044281; GO:0019682; GO:0006629; GO:…	4-hydroxy-3-methylbut-2-enyl diphosphate reductase, chloroplastic	metal ion binding;4-hydroxy-3-methylbut-2-en-1-yl diphosphate reductase activity;isopentenyl diphosphate biosynthetic process, methylerythritol 4-phosphate pathway;dimethylallyl diphosphate biosynthetic process;oxidation-reduction process	NULL	NULL
Qrob_P0011060.2	Qrob_T0011060.2	Lide4185_c1_seq1	NULL	putative disease resistance RPP13-like protein 3		NULL	NULL
Qrob_P0011210.2	Qrob_T0011210.2	NULL	NULL	transcription termination factor MTEF1, chloroplastic		NULL	NULL
Qrob_P0011260.2	Qrob_T0011260.2	NULL	NULL	disease resistance protein RPP13-like		NULL	NULL
Qrob_P0011270.2	Qrob_T0011270.2	NULL	GO:0043167; GO:0043169; GO:0005488; GO:0003674; GO:0046872; GO:0016725; GO:0016726; GO:0016491; GO:0003824; GO:0003674; GO:0051745; GO:0044255; GO:0019752; GO:0046490; GO:0032787; GO:0019637; GO:0090407; GO:0008152; GO:0009240; GO:0008150; GO:0008299; GO:1901135; GO:0008654; GO:0006796; GO:0008610; GO:1901576; GO:0044237; GO:0006793; GO:0044238; GO:0009987; GO:0044281; GO:0019682; GO:0006629; GO:…	4-hydroxy-3-methylbut-2-enyl diphosphate reductase, chloroplastic	metal ion binding;4-hydroxy-3-methylbut-2-en-1-yl diphosphate reductase activity;isopentenyl diphosphate biosynthetic process, methylerythritol 4-phosphate pathway;dimethylallyl diphosphate biosynthetic process;oxidation-reduction process	NULL	NULL
Qrob_P0011280.2	Qrob_T0011280.2	NULL	NULL	putative disease resistance RPP13-like protein 3		NULL	NULL
Qrob_P0011300.2	Qrob_T0011300.2	Lide13461_c0_seq1	NULL	putative disease resistance RPP13-like protein 3		NULL	NULL
Qrob_P0011310.2	Qrob_T0011310.2	NULL	NULL	putative disease resistance RPP13-like protein 3		NULL	NULL
Qrob_P0011320.2	Qrob_T0011320.2	NULL	GO:0043167; GO:0043169; GO:0005488; GO:0003674; GO:0046872; GO:0016725; GO:0016726; GO:0016491; GO:0003824; GO:0003674; GO:0051745; GO:0044255; GO:0019752; GO:0046490; GO:0032787; GO:0019637; GO:0090407; GO:0008152; GO:0009240; GO:0008150; GO:0008299; GO:1901135; GO:0008654; GO:0006796; GO:0008610; GO:1901576; GO:0044237; GO:0006793; GO:0044238; GO:0009987; GO:0044281; GO:0019682; GO:0006629; GO:…	4-hydroxy-3-methylbut-2-enyl diphosphate reductase, chloroplastic	metal ion binding;4-hydroxy-3-methylbut-2-en-1-yl diphosphate reductase activity;isopentenyl diphosphate biosynthetic process, methylerythritol 4-phosphate pathway;dimethylallyl diphosphate biosynthetic process;oxidation-reduction process	NULL	NULL
Qrob_P0011330.2	Qrob_T0011330.2	NULL	NULL	disease resistance protein RPP13-like		NULL	NULL
Qrob_P0011340.2	Qrob_T0011340.2	NULL	GO:0043167; GO:0043169; GO:0005488; GO:0003674; GO:0046872; GO:0016725; GO:0016726; GO:0016491; GO:0003824; GO:0003674; GO:0051745; GO:0044255; GO:0019752; GO:0046490; GO:0032787; GO:0019637; GO:0090407; GO:0008152; GO:0009240; GO:0008150; GO:0008299; GO:1901135; GO:0008654; GO:0006796; GO:0008610; GO:1901576; GO:0044237; GO:0006793; GO:0044238; GO:0009987; GO:0044281; GO:0019682; GO:0006629; GO:…	4-hydroxy-3-methylbut-2-enyl diphosphate reductase, chloroplastic	metal ion binding;4-hydroxy-3-methylbut-2-en-1-yl diphosphate reductase activity;isopentenyl diphosphate biosynthetic process, methylerythritol 4-phosphate pathway;dimethylallyl diphosphate biosynthetic process;oxidation-reduction process	NULL	NULL
Qrob_P0011360.2	Qrob_T0011360.2	NULL	GO:0097159; GO:1901363; GO:0005488; GO:0003674; GO:0003676; GO:0046872; GO:0043167; GO:0043169; GO:0046914; GO:0005488; GO:0003674; GO:0008270; GO:0044271; GO:0050794; GO:0034645; GO:0010556; GO:2000112; GO:0080090; GO:0019219; GO:0019438; GO:0008152; GO:2001141; GO:0008150; GO:0034641; GO:0006351; GO:1901576; GO:0044237; GO:0006139; GO:0044238; GO:0009889; GO:0009987; GO:0046483; GO:0044260; GO:…	protein FAR1-RELATED SEQUENCE 5-like	nucleic acid binding;zinc ion binding;regulation of transcription, DNA-templated	NULL	NULL
Qrob_P0011380.2	Qrob_T0011380.2	NULL	NULL	putative disease resistance RPP13-like protein 3		NULL	NULL
Qrob_P0011430.2	Qrob_T0011430.2	NULL	NULL	disease resistance protein RPP13-like		NULL	NULL
Qrob_P0011450.2	Qrob_T0011450.2	NULL	NULL	disease resistance protein RPP13-like		NULL	NULL
Qrob_P0011460.2	Qrob_T0011460.2	Lide7477_c0_seq2	GO:0016020; GO:0031224; GO:0005575; GO:0044425; GO:0016021	cytochrome c biogenesis protein ccs1, chloroplastic	integral component of membrane	NULL	NULL
Qrob_P0011490.2	Qrob_T0011490.2	Lide2633_c0_seq1	GO:0005737; GO:0044464; GO:0043231; GO:0044444; GO:0005575; GO:0044424; GO:0043227; GO:0043226; GO:0043229; GO:0005623; GO:0009536; GO:0005622; GO:0009507; GO:0005737; GO:0043232; GO:0044464; GO:0043231; GO:0009295; GO:0044444; GO:0044422; GO:0005575; GO:0044424; GO:0044435; GO:0044446; GO:0009532; GO:0043227; GO:0043226; GO:0043229; GO:0005623; GO:0043228; GO:0005622; GO:0009536; GO:0042646; GO:…	transcription termination factor MTEF1, chloroplastic	chloroplast;plastid nucleoid;double-stranded DNA binding;regulation of transcription, DNA-templated;chloroplast organization;developmental process;cellular response to salt stress	NULL	NULL
Qrob_P0011500.2	Qrob_T0011500.2	Lide4566_c1_seq1	GO:0005515; GO:0032182; GO:0005488; GO:0003674; GO:0043130; GO:0051603; GO:0010498; GO:0019538; GO:0008152; GO:0008150; GO:1901575; GO:0030163; GO:0044257; GO:0044237; GO:0044238; GO:0006511; GO:0009987; GO:0044260; GO:0043170; GO:0006807; GO:0006508; GO:0044265; GO:0019941; GO:0071704; GO:0009057; GO:0009056; GO:1901564; GO:1901565; GO:0044267; GO:0043632; GO:0044248; GO:0043161	phospholipase a-2-activating protein	ubiquitin binding;proteasome-mediated ubiquitin-dependent protein catabolic process	NULL	NULL
Qrob_P0011510.2	Qrob_T0011510.2	Lide20535_c0_seq1	GO:0005737; GO:0044464; GO:0043231; GO:0044444; GO:0012505; GO:0005575; GO:0044424; GO:0043227; GO:0043226; GO:0043229; GO:0005623; GO:0005622; GO:0005783; GO:0016020; GO:0031224; GO:0005575; GO:0044425; GO:0016021; GO:0016746; GO:0016747; GO:0042171; GO:0003824; GO:0008374; GO:0016740; GO:0016411; GO:0003674; GO:0071617; GO:0003841; GO:0046488; GO:0044255; GO:0006629; GO:0046486; GO:0071704; GO:…	probable 1-acyl-sn-glycerol-3-phosphate acyltransferase 5	endoplasmic reticulum;integral component of membrane;1-acylglycerol-3-phosphate O-acyltransferase activity;phosphatidylinositol acyl-chain remodeling	map00561, map00564	Glycerolipid metabolism, Glycerophospholipid metabolism
Qrob_P0011520.2	Qrob_T0011520.2	NULL	GO:0016020; GO:0031224; GO:0005575; GO:0044425; GO:0016021	UPF0496 protein At4g34320-like	integral component of membrane	NULL	NULL
Qrob_P0011530.2	Qrob_T0011530.2	NULL	NULL	putative lipid-transfer protein dir1		NULL	NULL
Qrob_P0011540.2	Qrob_T0011540.2	Lide9791_c0_seq1	NULL	nucleolar pre-ribosomal-associated protein 1		NULL	NULL
Qrob_P0011610.2	Qrob_T0011610.2	NULL	NULL	ankyrin repeat-containing protein At5g02620-like		NULL	NULL
Qrob_P0011620.2	Qrob_T0011620.2	NULL	NULL	ankyrin repeat-containing protein		NULL	NULL
Qrob_P0011650.2	Qrob_T0011650.2	NULL	GO:0097159; GO:1901363; GO:0005488; GO:0003674; GO:0003676; GO:0046872; GO:0043167; GO:0043169; GO:0046914; GO:0005488; GO:0003674; GO:0008270; GO:0044271; GO:0050794; GO:0034645; GO:0010556; GO:2000112; GO:0080090; GO:0019219; GO:0019438; GO:0008152; GO:2001141; GO:0008150; GO:0034641; GO:0006351; GO:1901576; GO:0044237; GO:0006139; GO:0044238; GO:0009889; GO:0009987; GO:0046483; GO:0044260; GO:…	protein FAR1-RELATED SEQUENCE 5-like	nucleic acid binding;zinc ion binding;regulation of transcription, DNA-templated	NULL	NULL
Qrob_P0011670.2	Qrob_T0011670.2	Lide13819_c0_seq1	NULL	pentatricopeptide repeat-containing protein At5g11310, mitochondrial-like		NULL	NULL
Qrob_P0011720.2	Qrob_T0011720.2	Lide12687_c0_seq1	GO:0044464; GO:0043231; GO:0005575; GO:0044424; GO:0043227; GO:0043226; GO:0043229; GO:0005623; GO:0005622; GO:0005634; GO:0003677; GO:0097159; GO:1901363; GO:0005488; GO:0003674; GO:0003676; GO:0043565; GO:0003677; GO:0001067; GO:0097159; GO:1901363; GO:0005488; GO:0003674; GO:0003676; GO:0044212; GO:0008150; GO:0048869; GO:0009987; GO:0032502; GO:0030154	myb-related protein 308-like	nucleus;sequence-specific DNA binding;transcription regulatory region DNA binding;cell differentiation	NULL	NULL
Qrob_P0011730.2	Qrob_T0011730.2	NULL	GO:0003824; GO:0003674; GO:0016874; GO:0043167; GO:0043169; GO:0005488; GO:0003674; GO:0046872	E3 ubiquitin-protein ligase CHFR	ligase activity;metal ion binding	NULL	NULL
Qrob_P0011740.2	Qrob_T0011740.2	Lide10718_c0_seq1	GO:0003824; GO:0003674; GO:0016874; GO:0043167; GO:0043169; GO:0005488; GO:0003674; GO:0046872	E3 ubiquitin-protein ligase CHFR	ligase activity;metal ion binding	NULL	NULL
Qrob_P0011750.2	Qrob_T0011750.2	NULL	GO:0003824; GO:0016772; GO:0016740; GO:0003674; GO:0016301; GO:0008152; GO:0008150; GO:0006796; GO:0006793; GO:0044237; GO:0009987; GO:0016310	Protein kinase-like domain containing protein	kinase activity;phosphorylation	NULL	NULL
Qrob_P0011770.2	Qrob_T0011770.2	Lide15090_c0_seq1	NULL	abc transporter c family member 10		NULL	NULL
Qrob_P0011800.2	Qrob_T0011800.2	Lide2293_c0_seq1	GO:0005575; GO:0005623; GO:0016020; GO:0031224; GO:0005575; GO:0044425; GO:0016021; GO:0000166; GO:0097367; GO:0097159; GO:0017076; GO:0032555; GO:0032553; GO:0035639; GO:0032559; GO:0030554; GO:1901265; GO:0008144; GO:1901363; GO:0043168; GO:0036094; GO:0043167; GO:0005488; GO:0003674; GO:0005524; GO:0003824; GO:0016817; GO:0016818; GO:0017111; GO:0016462; GO:0003674; GO:0016787; GO:0016887; GO:…	probable manganese-transporting ATPase PDR2	cell;integral component of membrane;ATP binding;ATPase activity;metal ion binding;cation transport;cellular calcium ion homeostasis	map00730, map00230	Thiamine metabolism, Purine metabolism
Qrob_P0011810.2	Qrob_T0011810.2	Lide7461_c0_seq1	NULL	protein DYAD isoform X1		NULL	NULL
Qrob_P0011830.2	Qrob_T0011830.2	Lide7562_c1_seq1	GO:0005737; GO:0044464; GO:0043231; GO:0044444; GO:0005575; GO:0044424; GO:0043227; GO:0043226; GO:0043229; GO:0005623; GO:0005622; GO:0005739; GO:0098588; GO:0005737; GO:0044464; GO:0016020; GO:0043231; GO:0098805; GO:0044444; GO:0044422; GO:0044424; GO:0005575; GO:0044446; GO:0005773; GO:0044437; GO:0043227; GO:0031090; GO:0043226; GO:0005623; GO:0043229; GO:0005622; GO:0005774; GO:0005737; GO:…	nicalin-1 isoform X1	mitochondrion;vacuolar membrane;endoplasmic reticulum;Golgi apparatus;plasma membrane;plasmodesma;integral component of membrane;regulation of signal transduction;protein processing	NULL	NULL
Qrob_P0011870.2	Qrob_T0011870.2	NULL	GO:0044271; GO:0050794; GO:2000112; GO:0080090; GO:0019438; GO:0006351; GO:0006355; GO:1901576; GO:0044237; GO:0044238; GO:0048518; GO:0009987; GO:0016070; GO:0006725; GO:0006807; GO:0018130; GO:0019222; GO:0051252; GO:0097659; GO:0010468; GO:0034654; GO:0010467; GO:0065009; GO:0065007; GO:0090304; GO:0051171; GO:0044249; GO:0051090; GO:0034645; GO:0010556; GO:0044093; GO:0019219; GO:0008152; GO:…	sigma factor binding protein 1, chloroplastic-like	positive regulation of DNA-binding transcription factor activity	NULL	NULL
Qrob_P0011880.2	Qrob_T0011880.2	Lide3946_c0_seq1	GO:0140110; GO:0003674; GO:0003700; GO:0044271; GO:0050794; GO:0034645; GO:0010556; GO:2000112; GO:0080090; GO:0019219; GO:0019438; GO:0008152; GO:2001141; GO:0008150; GO:0034641; GO:0006351; GO:1901576; GO:0044237; GO:0006139; GO:0044238; GO:0009889; GO:0009987; GO:0046483; GO:0044260; GO:0043170; GO:0016070; GO:0006725; GO:0006807; GO:0018130; GO:0019222; GO:0051252; GO:0032774; GO:0097659; GO:…	transcription factor TGA6-like	DNA-binding transcription factor activity;regulation of transcription, DNA-templated;sequence-specific DNA binding	NULL	NULL
Qrob_P0012020.2	Qrob_T0012020.2	Lide14501_c0_seq1	NULL	uncharacterized protein LOC112025231		NULL	NULL
Qrob_P0012050.2	Qrob_T0012050.2	NULL	GO:0016020; GO:0031224; GO:0005575; GO:0044425; GO:0016021; GO:0003824; GO:0003674; GO:0016787; GO:0016788	DUF2828 domain-containing protein	integral component of membrane;hydrolase activity, acting on ester bonds	NULL	NULL
Qrob_P0012060.2	Qrob_T0012060.2	Lide4231_c0_seq1	NULL	protein TIFY 9-like		NULL	NULL
Qrob_P0012070.2	Qrob_T0012070.2	Lide27461_c0_seq1	GO:0046872; GO:0043167; GO:0043169; GO:0046914; GO:0005488; GO:0003674; GO:0008270	putative pentatricopeptide repeat-containing protein At5g13230, mitochondrial	zinc ion binding	NULL	NULL
Qrob_P0012160.2	Qrob_T0012160.2	NULL	GO:0043167; GO:0043169; GO:0005488; GO:0003674; GO:0046872; GO:0016491; GO:0003824; GO:0003674; GO:0051213; GO:0008152; GO:0008150; GO:0055114	protein DMR6-LIKE OXYGENASE 2-like	metal ion binding;dioxygenase activity;oxidation-reduction process	NULL	NULL
Qrob_P0012170.2	Qrob_T0012170.2	NULL	GO:0003824; GO:0003674; GO:0016491; GO:0043167; GO:0043169; GO:0005488; GO:0003674; GO:0046872; GO:0008152; GO:0008150; GO:0055114	protein DMR6-LIKE OXYGENASE 2-like	oxidoreductase activity;metal ion binding;oxidation-reduction process	NULL	NULL
Qrob_P0012180.2	Qrob_T0012180.2	Lide5183_c0_seq1	GO:0043167; GO:0043169; GO:0005488; GO:0003674; GO:0046872; GO:0016491; GO:0003824; GO:0003674; GO:0051213; GO:0008152; GO:0008150; GO:0055114	protein DMR6-LIKE OXYGENASE 2-like	metal ion binding;dioxygenase activity;oxidation-reduction process	NULL	NULL
Qrob_P0012190.2	Qrob_T0012190.2	NULL	GO:0003824; GO:0003674; GO:0016491; GO:0008150; GO:0008152	protein DMR6-LIKE OXYGENASE 2-like	oxidoreductase activity;metabolic process	NULL	NULL
Qrob_P0012220.2	Qrob_T0012220.2	NULL	NULL	protein DMR6-LIKE OXYGENASE 2-like		NULL	NULL
Qrob_P0012240.2	Qrob_T0012240.2	Lide168_c0_seq1	GO:0003824; GO:0003674; GO:0016491; GO:0008150; GO:0008152	protein DMR6-LIKE OXYGENASE 2-like	oxidoreductase activity;metabolic process	NULL	NULL
Qrob_P0012270.2	Qrob_T0012270.2	NULL	NULL	protein DMR6-LIKE OXYGENASE 2-like		NULL	NULL
Qrob_P0012970.2	Qrob_T0012970.2	NULL	GO:0005575; GO:0016020; GO:0022890; GO:0046915; GO:0046873; GO:0015075; GO:0008324; GO:0022857; GO:0015318; GO:0003674; GO:0005215; GO:0005384; GO:0022890; GO:0046915; GO:0046873; GO:0015075; GO:0008324; GO:0022857; GO:0015318; GO:0003674; GO:0005215; GO:0015086; GO:0006812; GO:0051234; GO:0051179; GO:0008150; GO:0006810; GO:0006811; GO:0030001	metal transporter Nramp5-like	membrane;manganese ion transmembrane transporter activity;cadmium ion transmembrane transporter activity;metal ion transport	NULL	NULL
Qrob_P0012990.2	Qrob_T0012990.2	NULL	GO:0016020; GO:0031224; GO:0005575; GO:0044425; GO:0016021; GO:0022890; GO:0046915; GO:0046873; GO:0015075; GO:0008324; GO:0022857; GO:0015318; GO:0003674; GO:0005215; GO:0005384; GO:0022890; GO:0046915; GO:0046873; GO:0015075; GO:0008324; GO:0022857; GO:0015318; GO:0003674; GO:0005215; GO:0015086; GO:0006812; GO:0051234; GO:0051179; GO:0098662; GO:0072511; GO:0000041; GO:0098655; GO:0030001; GO:…	metal transporter Nramp5-like	integral component of membrane;manganese ion transmembrane transporter activity;cadmium ion transmembrane transporter activity;cadmium ion transmembrane transport;manganese ion transmembrane transport	NULL	NULL
Qrob_P0013010.2	Qrob_T0013010.2	NULL	GO:0097159; GO:1901363; GO:0005488; GO:0003674; GO:0003676; GO:0003824; GO:0016817; GO:0016818; GO:0017111; GO:0016462; GO:0003674; GO:0016787; GO:0004386; GO:0000166; GO:0097367; GO:0097159; GO:0017076; GO:0032555; GO:0032553; GO:0035639; GO:0032559; GO:0030554; GO:1901265; GO:0008144; GO:1901363; GO:0043168; GO:0036094; GO:0043167; GO:0005488; GO:0003674; GO:0005524	atp-dependent helicase hrq1	nucleic acid binding;helicase activity;ATP binding	map00730, map00230	Thiamine metabolism, Purine metabolism
Qrob_P0013040.2	Qrob_T0013040.2	Lide2975_c0_seq1	NULL	Mucin-5AC like		NULL	NULL
Qrob_P0013060.2	Qrob_T0013060.2	Lide3449_c0_seq1	GO:0005575; GO:0016020; GO:1901265; GO:0097159; GO:1901363; GO:0036094; GO:0005488; GO:0003674; GO:0000166; GO:0140096; GO:0003824; GO:0016772; GO:0016740; GO:0016773; GO:0016301; GO:0003674; GO:0004672; GO:0044260; GO:0043170; GO:0006807; GO:0016310; GO:0071704; GO:0019538; GO:0036211; GO:0008152; GO:0008150; GO:1901564; GO:0044267; GO:0006796; GO:0043412; GO:0044237; GO:0006793; GO:0006464; GO:…	proline-rich receptor-like protein kinase PERK1	membrane;nucleotide binding;protein kinase activity;protein phosphorylation	NULL	NULL
Qrob_P0013080.2	Qrob_T0013080.2	Lide1379_c1_seq1	GO:0016020; GO:0031224; GO:0005575; GO:0044425; GO:0016021	sulfite exporter TauE/SafE family protein 3-like	integral component of membrane	NULL	NULL
Qrob_P0013090.2	Qrob_T0013090.2	Lide1420_c1_seq1	GO:0016020; GO:0031224; GO:0005575; GO:0044425; GO:0016021; GO:1902494; GO:1990234; GO:0031461; GO:0000151; GO:0032991; GO:0044464; GO:0044424; GO:0005575; GO:0080008; GO:0005623; GO:0005622; GO:0031464; GO:0044260; GO:0043170; GO:0006807; GO:0071704; GO:0032446; GO:0019538; GO:0070647; GO:0036211; GO:0008152; GO:0008150; GO:1901564; GO:0044267; GO:0043412; GO:0044237; GO:0006464; GO:0044238; GO:…	sulfite exporter TauE/SafE family protein 3	integral component of membrane;Cul4A-RING E3 ubiquitin ligase complex;protein ubiquitination	NULL	NULL
Qrob_P0013100.2	Qrob_T0013100.2	NULL	GO:0016020; GO:0031224; GO:0005575; GO:0044425; GO:0016021; GO:0003824; GO:0016740; GO:0003674; GO:0016757; GO:0008152; GO:0044281; GO:0008150; GO:0071704; GO:0044238; GO:0019318; GO:0005975; GO:0005996; GO:0006004	O-fucosyltransferase 1 isoform X2	integral component of membrane;transferase activity, transferring glycosyl groups;fucose metabolic process	NULL	NULL
Qrob_P0013110.2	Qrob_T0013110.2	Lide6313_c0_seq1	GO:0005575; GO:0005623; GO:0003824; GO:0003674; GO:0016853; GO:0065008; GO:0008150; GO:0050794; GO:0065007; GO:0042592; GO:0050789; GO:0019725; GO:0009987; GO:0045454	protein disulfide isomerase-like 1-6	cell;isomerase activity;cell redox homeostasis	NULL	NULL
Qrob_P0013120.2	Qrob_T0013120.2	Lide152_c0_seq1	GO:0016020; GO:0031224; GO:0005575; GO:0044425; GO:0016021; GO:0016779; GO:0034062; GO:0140098; GO:0003824; GO:0097747; GO:0016772; GO:0016740; GO:0003674; GO:0003899; GO:0046483; GO:0044271; GO:0043170; GO:0016070; GO:0006725; GO:0006807; GO:0018130; GO:0034654; GO:0071704; GO:0019438; GO:0008152; GO:1901360; GO:0008150; GO:1901362; GO:0090304; GO:0009058; GO:0034641; GO:1901576; GO:0044237; GO:…	late embryogenesis abundant protein	integral component of membrane;DNA-directed 5'-3' RNA polymerase activity;RNA biosynthetic process	NULL	NULL
Qrob_P0013140.2	Qrob_T0013140.2	Lide11821_c0_seq1	GO:0044464; GO:0044424; GO:0005575; GO:0005623; GO:0005622; GO:0005737; GO:0005856; GO:0099512; GO:0099513; GO:0044464; GO:0043232; GO:0044430; GO:0015630; GO:0099081; GO:0099080; GO:0044422; GO:0044446; GO:0005575; GO:0044424; GO:0043226; GO:0005623; GO:0043229; GO:0005622; GO:0043228; GO:0005874; GO:0005856; GO:0044464; GO:0043232; GO:0044430; GO:1902494; GO:0015630; GO:0032991; GO:0044422; GO:…	dynein light chain 1, cytoplasmic-like	cytoplasm;microtubule;dynein complex;motor activity;microtubule-based process	map00730, map00230	Thiamine metabolism, Purine metabolism
Qrob_P0013160.2	Qrob_T0013160.2	Lide39684_c0_seq1	GO:0016614; GO:0016491; GO:0003824; GO:0003674; GO:0016616; GO:0000166; GO:0050662; GO:1901265; GO:0097159; GO:1901363; GO:0048037; GO:0036094; GO:0005488; GO:0003674; GO:0051287; GO:0008152; GO:0008150; GO:0055114	hydroxyphenylpyruvate reductase-like	oxidoreductase activity, acting on the CH-OH group of donors, NAD or NADP as acceptor;NAD binding;oxidation-reduction process	NULL	NULL
Qrob_P0013170.2	Qrob_T0013170.2	Lide32348_c0_seq1	GO:0005737; GO:0044464; GO:0044444; GO:0044424; GO:0005575; GO:0005623; GO:0005622; GO:0005829; GO:0016614; GO:0016616; GO:0016491; GO:0003824; GO:0003674; GO:0016618; GO:0016614; GO:0016616; GO:0016491; GO:0003824; GO:0003674; GO:0030267; GO:0016614; GO:0016616; GO:0016491; GO:0003824; GO:0003674; GO:0047995; GO:0000166; GO:0050662; GO:1901265; GO:0097159; GO:1901363; GO:0048037; GO:0036094; GO:…	Hydroxyphenylpyruvate reductase	cytosol;hydroxypyruvate reductase activity;glyoxylate reductase (NADP) activity;hydroxyphenylpyruvate reductase activity;NAD binding;oxidative photosynthetic carbon pathway;oxidation-reduction process	map00350, map00360, map00130, map00630, map00260, map00620, map00960	Tyrosine metabolism, Phenylalanine metabolism, Ubiquinone and other terpenoid-quinone biosynthesis, Glyoxylate and dicarboxylate metabolism, Glycine, serine and threonine metabolism, Pyruvate metabolism, Tropane, piperidine and pyridine alkaloid biosynthesis
Qrob_P0013180.2	Qrob_T0013180.2	Lide1459_c0_seq1	GO:0016614; GO:0016491; GO:0003824; GO:0003674; GO:0016616; GO:0000166; GO:0050662; GO:1901265; GO:0097159; GO:1901363; GO:0048037; GO:0036094; GO:0005488; GO:0003674; GO:0051287; GO:0008152; GO:0008150; GO:0055114	hydroxyphenylpyruvate reductase	oxidoreductase activity, acting on the CH-OH group of donors, NAD or NADP as acceptor;NAD binding;oxidation-reduction process	NULL	NULL
Qrob_P0013190.2	Qrob_T0013190.2	Lide37957_c0_seq1	GO:0005515; GO:0098772; GO:0005085; GO:0031267; GO:0005088; GO:0051020; GO:0017048; GO:0019899; GO:0017016; GO:0005488; GO:0003674; GO:0005089	rop guanine nucleotide exchange factor 12	Rho guanyl-nucleotide exchange factor activity	NULL	NULL
Qrob_P0013200.2	Qrob_T0013200.2	Lide526_c0_seq1	GO:0009507; GO:0016020; GO:0031976; GO:0042651; GO:0044435; GO:0044434; GO:0043227; GO:0043226; GO:0044436; GO:0005623; GO:0043229; GO:0005622; GO:0005737; GO:0044464; GO:0043231; GO:0034357; GO:0031984; GO:0055035; GO:0044444; GO:0044422; GO:0009579; GO:0009534; GO:0044424; GO:0005575; GO:0044446; GO:0009536; GO:0009535; GO:0098796; GO:0044464; GO:0016020; GO:0034357; GO:0032991; GO:0009579; GO:…	photosystem i reaction center subunit vi-2, chloroplastic	chloroplast thylakoid membrane;photosystem I reaction center;photosynthesis	NULL	NULL
Qrob_P0013220.2	Qrob_T0013220.2	NULL	NULL	b3 domain-containing transcription factor vrn1		NULL	NULL
Qrob_P0013240.2	Qrob_T0013240.2	NULL	NULL	UPF0481 protein At3g47200-like		NULL	NULL
Qrob_P0013270.2	Qrob_T0013270.2	NULL	NULL	UPF0481 protein At3g47200-like		NULL	NULL
Qrob_P0013280.2	Qrob_T0013280.2	Lide1408_c2_seq1	NULL	putative ring-h2 finger protein atl21a		NULL	NULL
Qrob_P0013330.2	Qrob_T0013330.2	Lide726_c1_seq2	NULL	Aldo/keto reductase		NULL	NULL
Qrob_P0013340.2	Qrob_T0013340.2	NULL	NULL	UPF0481 protein At3g47200-like		NULL	NULL
Qrob_P0013350.2	Qrob_T0013350.2	Lide191_c0_seq1	GO:0044391; GO:1990904; GO:0044435; GO:0000314; GO:0043227; GO:0043226; GO:0005840; GO:0000313; GO:0005623; GO:0043229; GO:0005622; GO:0043228; GO:0009547; GO:0005737; GO:0044464; GO:0043232; GO:0043231; GO:0015935; GO:0032991; GO:0044444; GO:0044422; GO:0044424; GO:0005575; GO:0044446; GO:0009532; GO:0009536; GO:0000312; GO:0005737; GO:0009507; GO:0044464; GO:0043231; GO:0031976; GO:0031984; GO:…	30S ribosomal protein S17, chloroplastic-like	plastid small ribosomal subunit;chloroplast thylakoid;chloroplast stroma;chloroplast envelope;cytosolic small ribosomal subunit;structural constituent of ribosome;rRNA binding;plastid translation	NULL	NULL
Qrob_P0013360.2	Qrob_T0013360.2	Lide1189_c0_seq1	GO:0044464; GO:0043231; GO:0005575; GO:0044424; GO:0043227; GO:0043226; GO:0043229; GO:0005623; GO:0005622; GO:0005634; GO:0005488; GO:0003674; GO:0008289; GO:0003677; GO:0097159; GO:1901363; GO:0005488; GO:0003674; GO:0003676; GO:0043565; GO:0044271; GO:0050794; GO:0034645; GO:0010556; GO:2000112; GO:0080090; GO:0019219; GO:0019438; GO:0008152; GO:2001141; GO:0008150; GO:0034641; GO:0006351; GO:…	homeobox-leucine zipper protein GLABRA 2	nucleus;lipid binding;sequence-specific DNA binding;regulation of transcription, DNA-templated	NULL	NULL
Qrob_P0013370.2	Qrob_T0013370.2	Lide4826_c0_seq1	GO:0009507; GO:0016020; GO:0031976; GO:0042651; GO:0044435; GO:0044434; GO:0043227; GO:0043226; GO:0044436; GO:0005623; GO:0043229; GO:0005622; GO:0005737; GO:0044464; GO:0043231; GO:0034357; GO:0031984; GO:0055035; GO:0044444; GO:0044422; GO:0009579; GO:0009534; GO:0044424; GO:0005575; GO:0044446; GO:0009536; GO:0009535; GO:0016020; GO:0031224; GO:0005575; GO:0044425; GO:0016021	protein CURVATURE THYLAKOID 1C, chloroplastic	chloroplast thylakoid membrane;integral component of membrane	NULL	NULL
Qrob_P0013380.2	Qrob_T0013380.2	Lide35859_c0_seq1	GO:0046872; GO:0043167; GO:0043169; GO:0046914; GO:0005488; GO:0003674; GO:0008270; GO:0046483; GO:0016070; GO:0043170; GO:0006725; GO:0006807; GO:0071704; GO:0008152; GO:1901360; GO:0008150; GO:0090304; GO:0034641; GO:0044237; GO:0043412; GO:0006139; GO:0044238; GO:0009987; GO:0009451	pentatricopeptide repeat-containing protein At4g21065-like	zinc ion binding;RNA modification	NULL	NULL
Qrob_P0013390.2	Qrob_T0013390.2	NULL	NULL	protein tesmin/tso1-like cxc 5		NULL	NULL
Qrob_P0013410.2	Qrob_T0013410.2	Lide3766_c0_seq1	GO:0044464; GO:0043231; GO:0005575; GO:0044424; GO:0043227; GO:0043226; GO:0043229; GO:0005623; GO:0005622; GO:0005634; GO:0005737; GO:0044464; GO:0043231; GO:0044444; GO:0012505; GO:0005575; GO:0044424; GO:0043227; GO:0043226; GO:0043229; GO:0005623; GO:0005622; GO:0005794	golgin candidate 5	nucleus;Golgi apparatus	NULL	NULL
Qrob_P0013420.2	Qrob_T0013420.2	NULL	GO:0005575; GO:0016020	putative HVA22-like protein g	membrane	NULL	NULL
Qrob_P0013430.2	Qrob_T0013430.2	NULL	NULL	TMV resistance protein N-like		NULL	NULL
Qrob_P0013440.2	Qrob_T0013440.2	Lide11367_c0_seq1	NULL	topless-related protein 3-like isoform X1		NULL	NULL
Qrob_P0013450.2	Qrob_T0013450.2	Lide15761_c0_seq1	GO:0005737; GO:0044464; GO:0031410; GO:0031982; GO:0012505; GO:0097708; GO:0044444; GO:0044424; GO:0005575; GO:0043227; GO:0043226; GO:0005623; GO:0043229; GO:0005622; GO:0005768; GO:0005737; GO:0044464; GO:0044431; GO:0043231; GO:0012505; GO:0031984; GO:0044422; GO:0044444; GO:0044446; GO:0005575; GO:0044424; GO:0005794; GO:0043227; GO:0043226; GO:0005623; GO:0043229; GO:0098791; GO:0005622; GO:…	probable plastidic glucose transporter 3 isoform X1	endosome;trans-Golgi network;integral component of membrane;transmembrane transporter activity;carbohydrate transport;transmembrane transport	NULL	NULL
Qrob_P0013460.2	Qrob_T0013460.2	Lide12726_c0_seq1	GO:0016020; GO:0031224; GO:0005575; GO:0044425; GO:0016021; GO:0003674; GO:0005215; GO:0022857; GO:0051234; GO:0051179; GO:0008150; GO:0006810; GO:0071702; GO:0008643; GO:0051234; GO:0051179; GO:0008150; GO:0006810; GO:0055085	probable plastidic glucose transporter 3 isoform X1	integral component of membrane;transmembrane transporter activity;carbohydrate transport;transmembrane transport	NULL	NULL
Qrob_P0013470.2	Qrob_T0013470.2	NULL	GO:0016020; GO:0031224; GO:0005575; GO:0044425; GO:0016021	ankyrin repeat and protein kinase domain-containing protein 1	integral component of membrane	NULL	NULL
Qrob_P0013480.2	Qrob_T0013480.2	NULL	GO:0016020; GO:0031224; GO:0005575; GO:0044425; GO:0016021	ankyrin repeat and protein kinase domain-containing protein 1	integral component of membrane	NULL	NULL
Qrob_P0013490.2	Qrob_T0013490.2	NULL	GO:0005575; GO:0016020	isoform 2 of ankyrin-2	membrane	NULL	NULL
Qrob_P0013730.2	Qrob_T0013730.2	Lide15461_c0_seq1	NULL	protein indeterminate-domain 12		NULL	NULL
Qrob_P0013740.2	Qrob_T0013740.2	Lide13395_c0_seq1	GO:0003824; GO:0016740; GO:0016741; GO:0003674; GO:0008168; GO:0008152; GO:0008150; GO:0032259	jmjC domain-containing protein C isoform X2	methyltransferase activity;methylation	NULL	NULL
Qrob_P0013760.2	Qrob_T0013760.2	Lide8094_c0_seq1	GO:0016835; GO:0016836; GO:0003824; GO:0016829; GO:0003674; GO:0004834; GO:0044271; GO:0046394; GO:0009309; GO:0019752; GO:0009072; GO:0019438; GO:0008152; GO:0008150; GO:0034641; GO:0042430; GO:0006576; GO:1901576; GO:0044237; GO:0008652; GO:0009308; GO:0044238; GO:0042435; GO:0009987; GO:0046219; GO:0046483; GO:1901607; GO:0044281; GO:0006725; GO:0044283; GO:0006807; GO:0018130; GO:0016053; GO:…	tryptophan synthase alpha chain isoform X2	tryptophan synthase activity;tryptophan biosynthetic process	map00400, map01130, map00260	Phenylalanine, tyrosine and tryptophan biosynthesis, Biosynthesis of antibiotics, Glycine, serine and threonine metabolism
Qrob_P0013770.2	Qrob_T0013770.2	NULL	NULL	probable aldo-keto reductase 1		NULL	NULL
Qrob_P0013780.2	Qrob_T0013780.2	NULL	NULL	Aldo/keto reductase		NULL	NULL
Qrob_P0013790.2	Qrob_T0013790.2	NULL	GO:0016020; GO:0031224; GO:0005575; GO:0044425; GO:0016021; GO:0003824; GO:0003674; GO:0016740; GO:0003674; GO:0005215; GO:0022857; GO:0051234; GO:0051179; GO:0008150; GO:0006810; GO:0071702; GO:0008643; GO:0051234; GO:0051179; GO:0008150; GO:0006810; GO:0055085	inositol transporter 4-like	integral component of membrane;transferase activity;transmembrane transporter activity;carbohydrate transport;transmembrane transport	NULL	NULL
Qrob_P0013800.2	Qrob_T0013800.2	Lide25687_c0_seq1	GO:0044464; GO:0043231; GO:0005575; GO:0044424; GO:0043227; GO:0043226; GO:0043229; GO:0005623; GO:0005622; GO:0005634; GO:0097159; GO:1901363; GO:0005488; GO:0003674; GO:0003676; GO:0003677; GO:0140110; GO:0003674; GO:0003700; GO:0044271; GO:0050794; GO:0034645; GO:0010556; GO:2000112; GO:0080090; GO:0019219; GO:0019438; GO:0008152; GO:2001141; GO:0008150; GO:0034641; GO:0006351; GO:1901576; GO:…	ethylene-responsive transcription factor 1B-like	nucleus;DNA binding;DNA-binding transcription factor activity;regulation of transcription, DNA-templated	NULL	NULL
Qrob_P0013940.2	Qrob_T0013940.2	Lide4652_c1_seq1	GO:0140096; GO:0003824; GO:0016772; GO:0004672; GO:0016740; GO:0016773; GO:0016301; GO:0003674; GO:0004674; GO:0000166; GO:0097367; GO:0097159; GO:0017076; GO:0032555; GO:0032553; GO:0035639; GO:0032559; GO:0030554; GO:1901265; GO:0008144; GO:1901363; GO:0043168; GO:0036094; GO:0043167; GO:0005488; GO:0003674; GO:0005524; GO:0044260; GO:0043170; GO:0006807; GO:0016310; GO:0071704; GO:0019538; GO:…	serine/threonine-protein kinase GRIK2 isoform X1	protein serine/threonine kinase activity;ATP binding;protein phosphorylation	NULL	NULL
Qrob_P0013950.2	Qrob_T0013950.2	Lide2098_c0_seq1	GO:1902494; GO:1990234; GO:0032991; GO:0044464; GO:0044424; GO:0005575; GO:0005623; GO:0005622; GO:0000151; GO:0043167; GO:0043169; GO:0005488; GO:0003674; GO:0046872	protein yippee-like At5g53940	ubiquitin ligase complex;metal ion binding	NULL	NULL
Qrob_P0013970.2	Qrob_T0013970.2	Lide6010_c0_seq1	GO:0009719; GO:0050896; GO:0008150; GO:0010033; GO:0042221; GO:0009725; GO:0008150; GO:0065007; GO:0050789; GO:0009987; GO:0050794; GO:0050896; GO:0008150; GO:0042221; GO:1901700	ethylene-responsive transcription factor 4-like	response to hormone;regulation of cellular process;response to oxygen-containing compound	NULL	NULL
Qrob_P0013990.2	Qrob_T0013990.2	NULL	GO:0005737; GO:0044464; GO:0043231; GO:0044444; GO:0005575; GO:0044424; GO:0043227; GO:0043226; GO:0043229; GO:0005623; GO:0005622; GO:0005773; GO:0140096; GO:0008233; GO:0003824; GO:0008242; GO:0070011; GO:0003674; GO:0016787; GO:0008238; GO:0034722; GO:0008152; GO:0043170; GO:0008150; GO:0006807; GO:1901564; GO:0071704; GO:0044238; GO:0019538; GO:0006508; GO:0046483; GO:0044281; GO:0006725; GO:…	gamma-glutamyl hydrolase 2-like	vacuole;gamma-glutamyl-peptidase activity;proteolysis;tetrahydrofolylpolyglutamate metabolic process	map00790	Folate biosynthesis
Qrob_P0014010.2	Qrob_T0014010.2	Lide3808_c0_seq1	GO:0005737; GO:0044464; GO:0043231; GO:0044444; GO:0005575; GO:0044424; GO:0043227; GO:0043226; GO:0043229; GO:0005623; GO:0005622; GO:0005773; GO:0140096; GO:0008233; GO:0003824; GO:0008242; GO:0070011; GO:0003674; GO:0016787; GO:0008238; GO:0034722; GO:0008152; GO:0043170; GO:0008150; GO:0006807; GO:1901564; GO:0071704; GO:0044238; GO:0019538; GO:0006508; GO:0046483; GO:0044281; GO:0006725; GO:…	gamma-glutamyl hydrolase 2-like	vacuole;gamma-glutamyl-peptidase activity;proteolysis;tetrahydrofolylpolyglutamate metabolic process	NULL	NULL
Qrob_P0014040.2	Qrob_T0014040.2	Lide3173_c1_seq1	GO:0005737; GO:0009507; GO:0044464; GO:0043231; GO:0044444; GO:0044422; GO:0044435; GO:0044424; GO:0005575; GO:0044446; GO:0009532; GO:0044434; GO:0043227; GO:0043226; GO:0005623; GO:0043229; GO:0005622; GO:0009536; GO:0009570; GO:0016491; GO:0003824; GO:0016671; GO:0003674; GO:0016667; GO:0033743; GO:0043167; GO:0043169; GO:0005488; GO:0003674; GO:0046872; GO:0008152; GO:0044260; GO:0043170; GO:…	peptide methionine sulfoxide reductase b1, chloroplastic	chloroplast stroma;peptide-methionine (R)-S-oxide reductase activity;metal ion binding;protein repair;cellular response to oxidative stress;oxidation-reduction process	NULL	NULL
Qrob_P0014150.2	Qrob_T0014150.2	Lide11744_c0_seq1	GO:0016020; GO:0031224; GO:0005575; GO:0044425; GO:0016021; GO:0140096; GO:0017171; GO:0008233; GO:0003824; GO:0070011; GO:0004175; GO:0008236; GO:0003674; GO:0016787; GO:0004252; GO:0008152; GO:0043170; GO:0008150; GO:0006807; GO:1901564; GO:0071704; GO:0044238; GO:0019538; GO:0006508	RHOMBOID-like protein 3	integral component of membrane;serine-type endopeptidase activity;proteolysis	NULL	NULL
Qrob_P0014160.2	Qrob_T0014160.2	NULL	GO:0005488; GO:0003674; GO:0008289; GO:0051234; GO:0051179; GO:0008150; GO:0010876; GO:0033036; GO:0006810; GO:0071702; GO:0006869	putative non-specific lipid-transfer protein 14	lipid binding;lipid transport	NULL	NULL
Qrob_P0014170.2	Qrob_T0014170.2	Lide5852_c0_seq1	NULL	protein iq-domain 14		NULL	NULL
Qrob_P0014180.2	Qrob_T0014180.2	Lide11182_c0_seq1	GO:0016020; GO:0031224; GO:0005575; GO:0044425; GO:0016021; GO:0003824; GO:0016740; GO:0016741; GO:0003674; GO:0008168; GO:0046872; GO:0043167; GO:0043169; GO:0046914; GO:0005488; GO:0003674; GO:0008270; GO:0044271; GO:0050794; GO:0034645; GO:0010556; GO:2000112; GO:0080090; GO:0019219; GO:0019438; GO:0008152; GO:2001141; GO:0008150; GO:0034641; GO:0006351; GO:1901576; GO:0044237; GO:0006139; GO:…	protein FAR1-RELATED SEQUENCE 5-like isoform X1	integral component of membrane;methyltransferase activity;zinc ion binding;regulation of transcription, DNA-templated;methylation	NULL	NULL
Qrob_P0014190.2	Qrob_T0014190.2	NULL	NULL	stamen-specific protein FIL1-like		NULL	NULL
Qrob_P0014200.2	Qrob_T0014200.2	Lide31952_c0_seq1	GO:0005737; GO:0044464; GO:0031410; GO:0031982; GO:0012505; GO:0097708; GO:0044444; GO:0044424; GO:0005575; GO:0043227; GO:0043226; GO:0005623; GO:0043229; GO:0005622; GO:0005768; GO:0005737; GO:0044464; GO:0044431; GO:0043231; GO:0012505; GO:0031984; GO:0044422; GO:0044444; GO:0044446; GO:0005575; GO:0044424; GO:0005794; GO:0043227; GO:0043226; GO:0005623; GO:0043229; GO:0098791; GO:0005622; GO:…	probable methyltransferase PMT15	endosome;trans-Golgi network;integral component of membrane;methyltransferase activity;zinc ion binding;methylation	NULL	NULL
Qrob_P0014210.2	Qrob_T0014210.2	Lide21213_c0_seq1	GO:0016020; GO:0031224; GO:0005575; GO:0044425; GO:0016021; GO:0003824; GO:0016740; GO:0016741; GO:0003674; GO:0008168; GO:0046872; GO:0043167; GO:0043169; GO:0046914; GO:0005488; GO:0003674; GO:0008270; GO:0008152; GO:0008150; GO:0032259	probable methyltransferase PMT16	integral component of membrane;methyltransferase activity;zinc ion binding;methylation	NULL	NULL
Qrob_P0014220.2	Qrob_T0014220.2	NULL	GO:0005575; GO:0016020; GO:0016491; GO:0003824; GO:0016705; GO:0004497; GO:0003674; GO:0016709; GO:0043167; GO:0043169; GO:0005488; GO:0003674; GO:0046872	probable (S)-N-methylcoclaurine 3'-hydroxylase isozyme 2	membrane;oxidoreductase activity, acting on paired donors, with incorporation or reduction of molecular oxygen, NAD(P)H as one donor, and incorporation of one atom of oxygen;metal ion binding	NULL	NULL
Qrob_P0014250.2	Qrob_T0014250.2	NULL	GO:0005575; GO:0016020; GO:0016491; GO:0003824; GO:0016705; GO:0004497; GO:0003674; GO:0016709; GO:0043167; GO:0043169; GO:0005488; GO:0003674; GO:0046872	probable (S)-N-methylcoclaurine 3'-hydroxylase isozyme 2	membrane;oxidoreductase activity, acting on paired donors, with incorporation or reduction of molecular oxygen, NAD(P)H as one donor, and incorporation of one atom of oxygen;metal ion binding	NULL	NULL
Qrob_P0014260.2	Qrob_T0014260.2	NULL	GO:0005575; GO:0016020; GO:0016491; GO:0003824; GO:0016705; GO:0004497; GO:0003674; GO:0016709; GO:0043167; GO:0043169; GO:0005488; GO:0003674; GO:0046872	probable (S)-N-methylcoclaurine 3'-hydroxylase isozyme 2	membrane;oxidoreductase activity, acting on paired donors, with incorporation or reduction of molecular oxygen, NAD(P)H as one donor, and incorporation of one atom of oxygen;metal ion binding	NULL	NULL
Qrob_P0014270.2	Qrob_T0014270.2	Lide143_c0_seq1	GO:0005575; GO:0016020; GO:0016491; GO:0003824; GO:0003674; GO:0004497; GO:0046872; GO:0043167; GO:0043169; GO:0046914; GO:0005488; GO:0003674; GO:0005506; GO:0016491; GO:0003824; GO:0003674; GO:0016705; GO:0046906; GO:0097159; GO:1901363; GO:0048037; GO:0005488; GO:0003674; GO:0020037; GO:0008152; GO:0008150; GO:0055114	probable (S)-N-methylcoclaurine 3'-hydroxylase isozyme 2	membrane;monooxygenase activity;iron ion binding;oxidoreductase activity, acting on paired donors, with incorporation or reduction of molecular oxygen;heme binding;oxidation-reduction process	NULL	NULL
Qrob_P0014280.2	Qrob_T0014280.2	Lide225_c0_seq3	GO:1990234; GO:0044464; GO:0043231; GO:0030880; GO:0055029; GO:0061695; GO:1902494; GO:0032991; GO:0000428; GO:0044422; GO:0044424; GO:0005575; GO:0044446; GO:0043227; GO:0043226; GO:0005623; GO:0044428; GO:0043229; GO:0005634; GO:0005622; GO:0000418; GO:1990234; GO:0044464; GO:0043231; GO:0030880; GO:0055029; GO:0061695; GO:1902494; GO:0032991; GO:0000428; GO:0044422; GO:0044424; GO:0005575; GO:…	DNA-directed RNA polymerases II, IV and V subunit 6A-like	RNA polymerase IV complex;RNA polymerase V complex;RNA polymerase II, core complex;RNA polymerase III complex;RNA polymerase I complex;RNA polymerase I activity;RNA polymerase II activity;RNA polymerase III activity;DNA binding;transcription by RNA polymerase I;transcription by RNA polymerase II;transcription by RNA polymerase III	NULL	NULL
Qrob_P0014290.2	Qrob_T0014290.2	Lide33938_c0_seq1	NULL	F-box protein PP2-A13		NULL	NULL
Qrob_P0014300.2	Qrob_T0014300.2	Lide7527_c0_seq2	NULL	F-box protein At4g00755-like		NULL	NULL
Qrob_P0014320.2	Qrob_T0014320.2	Lide2303_c0_seq1	NULL	probable transcriptional regulator SLK2 isoform X1		NULL	NULL
Qrob_P0014330.2	Qrob_T0014330.2	Lide25424_c0_seq2	NULL	protein COFACTOR ASSEMBLY OF COMPLEX C SUBUNIT B CCB2, chloroplastic		NULL	NULL
Qrob_P0014350.2	Qrob_T0014350.2	Lide4888_c0_seq1	GO:0005515; GO:0005488; GO:0003674; GO:0051087	BAG family molecular chaperone regulator 1	chaperone binding	NULL	NULL
Qrob_P0014400.2	Qrob_T0014400.2	NULL	GO:0097159; GO:1901363; GO:0005488; GO:0003674; GO:0003676; GO:0003677	ethylene-responsive transcription factor ERF027-like	DNA binding	NULL	NULL
Qrob_P0014410.2	Qrob_T0014410.2	Lide13171_c0_seq1	GO:0097159; GO:1901363; GO:0005488; GO:0003674; GO:0003676; GO:0003677	ethylene-responsive transcription factor ERF027-like	DNA binding	NULL	NULL
Qrob_P0014420.2	Qrob_T0014420.2	NULL	GO:0097159; GO:1901363; GO:0005488; GO:0003674; GO:0003676; GO:0003677	ethylene-responsive transcription factor ERF027-like	DNA binding	NULL	NULL
Qrob_P0014460.2	Qrob_T0014460.2	NULL	NULL	dehydration-responsive element-binding protein 1B-like		NULL	NULL
Qrob_P0015350.2	Qrob_T0015350.2	Lide9251_c0_seq1	GO:0005737; GO:0044464; GO:0043231; GO:0044444; GO:0005575; GO:0044424; GO:0043227; GO:0043226; GO:0043229; GO:0005623; GO:0005622; GO:0005739; GO:0046872; GO:0043167; GO:0043169; GO:0046914; GO:0005488; GO:0003674; GO:0008270; GO:0003824; GO:0003674; GO:0016491; GO:0046872; GO:0043167; GO:0043169; GO:0046914; GO:0005488; GO:0003674; GO:0050897; GO:0050896; GO:0008150; GO:0042221; GO:0010033; GO:…	alcohol dehydrogenase 1B	mitochondrion;zinc ion binding;oxidoreductase activity;cobalt ion binding;response to organic substance;oxidation-reduction process	NULL	NULL
Qrob_P0015360.2	Qrob_T0015360.2	Lide10720_c0_seq1	GO:0005737; GO:0044464; GO:0043231; GO:0044444; GO:0005575; GO:0044424; GO:0043227; GO:0043226; GO:0043229; GO:0005623; GO:0005622; GO:0005739; GO:0016779; GO:0140097; GO:0003824; GO:0016772; GO:0016740; GO:0034061; GO:0003674; GO:0003964; GO:0046483; GO:0000375; GO:0016070; GO:0043170; GO:0006725; GO:0006807; GO:0071704; GO:0010467; GO:0008152; GO:1901360; GO:0008150; GO:0008380; GO:0090304; GO:…	nuclear intron maturase 1, mitochondrial	mitochondrion;RNA-directed DNA polymerase activity;Group II intron splicing;Group III intron splicing;RNA-dependent DNA biosynthetic process;regulation of cellular amino acid metabolic process;mitochondrion organization;seed germination;vegetative to reproductive phase transition of meristem;regulation of triglyceride catabolic process;mitochondrial mRNA processing;regulation of cellulose biosynt…	NULL	NULL
Qrob_P0015400.2	Qrob_T0015400.2	Lide27309_c0_seq1	GO:0003824; GO:0003674; GO:0016491; GO:0046872; GO:0043167; GO:0043169; GO:0005488; GO:0003674; GO:0046914	succinate-semialdehyde dehydrogenase (acetylating)	oxidoreductase activity;transition metal ion binding	NULL	NULL
Qrob_P0015430.2	Qrob_T0015430.2	Lide12684_c0_seq1	NULL	Zinc finger, RING/FYVE/PHD-type		NULL	NULL
Qrob_P0015450.2	Qrob_T0015450.2	NULL	NULL	hypothetical protein CFP56_30402		NULL	NULL
Qrob_P0015490.2	Qrob_T0015490.2	NULL	NULL	B3 domain-containing protein Os01g0723500 isoform X1		NULL	NULL
Qrob_P0015510.2	Qrob_T0015510.2	Lide1830_c3_seq2	GO:0016757; GO:0003824; GO:0016740; GO:0003674; GO:0016758	UDP-glycosyltransferase 74E2-like	transferase activity, transferring hexosyl groups	NULL	NULL
Qrob_P0015580.2	Qrob_T0015580.2	Lide39815_c0_seq1	NULL	replication factor A protein 1-like		NULL	NULL
Qrob_P0015620.2	Qrob_T0015620.2	NULL	NULL	putative ribonuclease h protein		NULL	NULL
Qrob_P0015690.2	Qrob_T0015690.2	Lide33746_c0_seq1	NULL	replication protein a 70 kda dna-binding subunit b		NULL	NULL
Qrob_P0015700.2	Qrob_T0015700.2	NULL	NULL	TMV resistance protein N-like		NULL	NULL
Qrob_P0015710.2	Qrob_T0015710.2	Lide6948_c0_seq2	NULL	TMV resistance protein N-like		NULL	NULL
Qrob_P0015730.2	Qrob_T0015730.2	Lide4143_c0_seq3	GO:0003824; GO:0003674; GO:0016491; GO:0008152; GO:0008150; GO:0055114	probable aldo-keto reductase 1	oxidoreductase activity;oxidation-reduction process	NULL	NULL
Qrob_P0015740.2	Qrob_T0015740.2	NULL	GO:0003824; GO:0003674; GO:0016491; GO:0008152; GO:0008150; GO:0055114	probable aldo-keto reductase 1	oxidoreductase activity;oxidation-reduction process	NULL	NULL
Qrob_P0015750.2	Qrob_T0015750.2	NULL	GO:0003824; GO:0003674; GO:0016491; GO:0008152; GO:0008150; GO:0055114	probable aldo-keto reductase 1	oxidoreductase activity;oxidation-reduction process	NULL	NULL
Qrob_P0015760.2	Qrob_T0015760.2	Lide4733_c1_seq2	GO:0003824; GO:0003674; GO:0016491; GO:0008152; GO:0008150; GO:0055114	probable aldo-keto reductase 1	oxidoreductase activity;oxidation-reduction process	NULL	NULL
Qrob_P0015790.2	Qrob_T0015790.2	NULL	GO:0003824; GO:0003674; GO:0016491; GO:0008152; GO:0008150; GO:0055114	probable aldo-keto reductase 1	oxidoreductase activity;oxidation-reduction process	NULL	NULL
Qrob_P0015800.2	Qrob_T0015800.2	NULL	GO:0003824; GO:0003674; GO:0016491; GO:0008152; GO:0008150; GO:0055114	probable aldo-keto reductase 1	oxidoreductase activity;oxidation-reduction process	NULL	NULL
Qrob_P0015810.2	Qrob_T0015810.2	NULL	NULL	TMV resistance protein N-like		NULL	NULL
Qrob_P0015830.2	Qrob_T0015830.2	NULL	NULL	probable aldo-keto reductase 1		NULL	NULL
Qrob_P0015840.2	Qrob_T0015840.2	NULL	GO:0003824; GO:0003674; GO:0016491; GO:0008152; GO:0008150; GO:0055114	probable aldo-keto reductase 1	oxidoreductase activity;oxidation-reduction process	NULL	NULL
Qrob_P0015870.2	Qrob_T0015870.2	Lide4527_c0_seq3	GO:0098588; GO:0005737; GO:0044431; GO:0044464; GO:0016020; GO:0043231; GO:0012505; GO:0044444; GO:0044422; GO:0044424; GO:0005575; GO:0044446; GO:0005794; GO:0043227; GO:0031090; GO:0043226; GO:0005623; GO:0043229; GO:0005622; GO:0000139; GO:0016020; GO:0031224; GO:0005575; GO:0044425; GO:0016021; GO:0003824; GO:0016740; GO:0003674; GO:0016757; GO:0008150; GO:0071840; GO:0071554; GO:0016043; GO:…	udp-d-xylose:l-fucose alpha-1,3-d-xylosyltransferase mgp4	Golgi membrane;integral component of membrane;transferase activity, transferring glycosyl groups;cell wall organization	NULL	NULL
Qrob_P0015880.2	Qrob_T0015880.2	NULL	GO:0003824; GO:0003674; GO:0016491; GO:0008152; GO:0008150; GO:0055114	probable aldo-keto reductase 1	oxidoreductase activity;oxidation-reduction process	NULL	NULL
Qrob_P0015900.2	Qrob_T0015900.2	NULL	GO:0003824; GO:0003674; GO:0016491; GO:0008152; GO:0008150; GO:0055114	probable aldo-keto reductase 1	oxidoreductase activity;oxidation-reduction process	NULL	NULL
Qrob_P0015910.2	Qrob_T0015910.2	NULL	GO:0003824; GO:0003674; GO:0016491; GO:0008152; GO:0008150; GO:0055114	probable aldo-keto reductase 1	oxidoreductase activity;oxidation-reduction process	NULL	NULL
Qrob_P0015920.2	Qrob_T0015920.2	Lide5174_c0_seq1	GO:0050896; GO:0008150; GO:0042221; GO:0001101; GO:0050896; GO:0008150; GO:0042221; GO:0042493; GO:0050896; GO:0008150; GO:0042221; GO:0046677; GO:0050896; GO:0008150; GO:0042221; GO:1901700	peptide-n(4)-(n-acetyl-beta-glucosaminyl)asparagine amidase	response to acid chemical;response to drug;response to antibiotic;response to oxygen-containing compound	NULL	NULL
Qrob_P0015940.2	Qrob_T0015940.2	NULL	NULL	PITH domain-containing protein At3g04780		NULL	NULL
Qrob_P0015950.2	Qrob_T0015950.2	Lide5996_c1_seq1	NULL	PITH domain-containing protein At3g04780		NULL	NULL
Qrob_P0015960.2	Qrob_T0015960.2	NULL	NULL	protein IQ-DOMAIN 14-like		NULL	NULL
Qrob_P0015970.2	Qrob_T0015970.2	NULL	GO:0140096; GO:0003824; GO:0016772; GO:0004672; GO:0016740; GO:0016773; GO:0016301; GO:0003674; GO:0004674; GO:0000166; GO:0097367; GO:0097159; GO:0017076; GO:0032555; GO:0032553; GO:0035639; GO:0032559; GO:0030554; GO:1901265; GO:0008144; GO:1901363; GO:0043168; GO:0036094; GO:0043167; GO:0005488; GO:0003674; GO:0005524; GO:0044260; GO:0043170; GO:0006807; GO:0016310; GO:0071704; GO:0019538; GO:…	serine/threonine-protein kinase Nek2-like	protein serine/threonine kinase activity;ATP binding;protein phosphorylation	NULL	NULL
Qrob_P0015990.2	Qrob_T0015990.2	Lide8839_c0_seq1	GO:0097159; GO:1901363; GO:0005488; GO:0003674; GO:0003676; GO:0003723; GO:0016866; GO:0003824; GO:0003674; GO:0016853; GO:0009982; GO:0046483; GO:0016070; GO:0043170; GO:0006725; GO:0006807; GO:0071704; GO:0008152; GO:1901360; GO:0008150; GO:0090304; GO:0034641; GO:0009451; GO:0044237; GO:0043412; GO:0006139; GO:0044238; GO:0009987; GO:0001522	multisubstrate pseudouridine synthase 7	RNA binding;pseudouridine synthase activity;pseudouridine synthesis	NULL	NULL
Qrob_P0016000.2	Qrob_T0016000.2	Lide2689_c2_seq1	GO:0098796; GO:0005789; GO:0016020; GO:0042175; GO:0016021; GO:0044432; GO:0005783; GO:0043227; GO:0031090; GO:0043226; GO:0005623; GO:0043229; GO:0005622; GO:0005737; GO:0044464; GO:0043231; GO:0012505; GO:0031300; GO:0030176; GO:0031224; GO:0031301; GO:0031227; GO:0032991; GO:0044444; GO:0044422; GO:0044424; GO:0005575; GO:0044446; GO:0044425; GO:0072546; GO:0003824; GO:0003674; GO:0016740; GO:…	ER membrane protein complex subunit 2	ER membrane protein complex;transferase activity;protein folding in endoplasmic reticulum	NULL	NULL
Qrob_P0016010.2	Qrob_T0016010.2	Lide518_c0_seq1	GO:0044391; GO:0005737; GO:0044464; GO:0043232; GO:0005829; GO:0015935; GO:1990904; GO:0032991; GO:0044444; GO:0044422; GO:0044424; GO:0005575; GO:0044446; GO:0044445; GO:0022626; GO:0043226; GO:0005840; GO:0005623; GO:0043229; GO:0005622; GO:0043228; GO:0022627; GO:0005198; GO:0003674; GO:0003735; GO:0044271; GO:0006518; GO:0043043; GO:0034645; GO:0019538; GO:0008152; GO:0043604; GO:0008150; GO:…	40s ribosomal protein s3a	cytosolic small ribosomal subunit;structural constituent of ribosome;translation	NULL	NULL
Qrob_P0016050.2	Qrob_T0016050.2	Lide1268_c0_seq1	GO:0070013; GO:0043232; GO:0044464; GO:0043231; GO:0031981; GO:0031974; GO:0044422; GO:0043233; GO:0005575; GO:0044424; GO:0044446; GO:0043227; GO:0043226; GO:0043229; GO:0005623; GO:0044428; GO:0005634; GO:0043228; GO:0005622; GO:0005730; GO:0044391; GO:0005737; GO:0044464; GO:0043232; GO:0005829; GO:1990904; GO:0015934; GO:0032991; GO:0044444; GO:0044422; GO:0044424; GO:0005575; GO:0044446; GO:…	60s ribosomal protein l7-1	nucleolus;cytosolic large ribosomal subunit;structural constituent of ribosome;maturation of LSU-rRNA from tricistronic rRNA transcript (SSU-rRNA, 5.8S rRNA, LSU-rRNA)	NULL	NULL
Qrob_P0016070.2	Qrob_T0016070.2	NULL	GO:0005575; GO:0016020	uncharacterized protein LOC112024757 isoform X2	membrane	NULL	NULL
Qrob_P0016080.2	Qrob_T0016080.2	Lide1946_c0_seq1	GO:0005737; GO:0044464; GO:0043231; GO:0044444; GO:0005575; GO:0044424; GO:0043227; GO:0043226; GO:0043229; GO:0005623; GO:0009536; GO:0005622; GO:0009509; GO:0005737; GO:0031967; GO:0009507; GO:0044464; GO:0043231; GO:0031975; GO:0044422; GO:0044444; GO:0005575; GO:0044446; GO:0044424; GO:0044435; GO:0044434; GO:0043227; GO:0043226; GO:0009526; GO:0005623; GO:0043229; GO:0005622; GO:0009536; GO:…	zeta-carotene desaturase, chloroplastic/chromoplastic	chromoplast;chloroplast envelope;carotene 7,8-desaturase activity;hydrolase activity, acting on ester bonds;9,9'-dicis-carotene:quinone oxidoreductase activity;7,9,9'-tricis-neurosporene:quinone oxidoreductase activity;carotenoid biosynthetic process;9,9'-di-cis-zeta-carotene desaturation to 7,9,7',9'-tetra-cis-lycopene;oxidation-reduction process;lycopene biosynthetic process	map00906	Carotenoid biosynthesis
Qrob_P0016110.2	Qrob_T0016110.2	Lide10602_c0_seq3	NULL	uncharacterized protein LOC111983960 isoform X1		NULL	NULL
Qrob_P0016140.2	Qrob_T0016140.2	Lide11049_c3_seq1	NULL	TMV resistance protein N-like		NULL	NULL
Qrob_P0016150.2	Qrob_T0016150.2	NULL	NULL	disease resistance protein RML1B-like		NULL	NULL
Qrob_P0016160.2	Qrob_T0016160.2	Lide6602_c1_seq1	NULL	TMV resistance protein N-like		NULL	NULL
Qrob_P0016200.2	Qrob_T0016200.2	NULL	NULL	disease resistance protein RML1B-like		NULL	NULL
Qrob_P0016210.2	Qrob_T0016210.2	NULL	GO:0003824; GO:0016772; GO:0016740; GO:0003674; GO:0016301	putative receptor-like protein kinase At3g47110	kinase activity	NULL	NULL
Qrob_P0016220.2	Qrob_T0016220.2	NULL	GO:0005575; GO:0016020; GO:1901265; GO:0097159; GO:1901363; GO:0036094; GO:0005488; GO:0003674; GO:0000166; GO:0140096; GO:0003824; GO:0016772; GO:0016740; GO:0016773; GO:0016301; GO:0003674; GO:0004672; GO:0008152; GO:0008150; GO:0006796; GO:0006793; GO:0044237; GO:0009987; GO:0016310	putative receptor-like protein kinase At3g47110	membrane;nucleotide binding;protein kinase activity;phosphorylation	NULL	NULL
Qrob_P0016230.2	Qrob_T0016230.2	NULL	GO:0005575; GO:0016020; GO:1901265; GO:0097159; GO:1901363; GO:0036094; GO:0005488; GO:0003674; GO:0000166; GO:0140096; GO:0003824; GO:0016772; GO:0016740; GO:0016773; GO:0016301; GO:0003674; GO:0004672; GO:0008152; GO:0008150; GO:0006796; GO:0006793; GO:0044237; GO:0009987; GO:0016310	probable LRR receptor-like serine/threonine-protein kinase At3g47570	membrane;nucleotide binding;protein kinase activity;phosphorylation	NULL	NULL
Qrob_P0016240.2	Qrob_T0016240.2	Lide44393_c0_seq1	GO:0005575; GO:0016020; GO:1901265; GO:0097159; GO:1901363; GO:0036094; GO:0005488; GO:0003674; GO:0000166; GO:0140096; GO:0003824; GO:0016772; GO:0016740; GO:0016773; GO:0016301; GO:0003674; GO:0004672; GO:0008152; GO:0008150; GO:0006796; GO:0006793; GO:0044237; GO:0009987; GO:0016310	probable LRR receptor-like serine/threonine-protein kinase At3g47570	membrane;nucleotide binding;protein kinase activity;phosphorylation	NULL	NULL
Qrob_P0016250.2	Qrob_T0016250.2	NULL	NULL	disease resistance protein RML1B-like		NULL	NULL
Qrob_P0016270.2	Qrob_T0016270.2	NULL	NULL	probable LRR receptor-like serine/threonine-protein kinase At3g47570		NULL	NULL
Qrob_P0016280.2	Qrob_T0016280.2	NULL	NULL	TMV resistance protein N-like		NULL	NULL
Qrob_P0016290.2	Qrob_T0016290.2	Lide20662_c0_seq1	NULL	TMV resistance protein N-like		NULL	NULL
Qrob_P0016300.2	Qrob_T0016300.2	NULL	NULL	guanylyl cyclase-activating protein 1		NULL	NULL
Qrob_P0016320.2	Qrob_T0016320.2	NULL	GO:0005575; GO:0016020; GO:0003824; GO:0016772; GO:0016740; GO:0003674; GO:0016301	probable LRR receptor-like serine/threonine-protein kinase At3g47570	membrane;kinase activity	NULL	NULL
Qrob_P0016330.2	Qrob_T0016330.2	NULL	NULL	disease resistance protein RML1B-like		NULL	NULL
Qrob_P0016350.2	Qrob_T0016350.2	Lide35406_c0_seq1	GO:0003824; GO:0003674; GO:0016740	putative receptor-like protein kinase At3g47110	transferase activity	NULL	NULL
Qrob_P0016360.2	Qrob_T0016360.2	Lide28464_c0_seq1	GO:0003824; GO:0003674; GO:0016740	putative receptor-like protein kinase At3g47110	transferase activity	NULL	NULL
Qrob_P0016370.2	Qrob_T0016370.2	NULL	GO:0003824; GO:0003674; GO:0016740	probable LRR receptor-like serine/threonine-protein kinase At3g47570	transferase activity	NULL	NULL
Qrob_P0016380.2	Qrob_T0016380.2	NULL	NULL	guanylyl cyclase-activating protein 1		NULL	NULL
Qrob_P0016390.2	Qrob_T0016390.2	Lide25659_c0_seq1	NULL	Sulfate/thiosulfate import ATP-binding protein cysA		NULL	NULL
Qrob_P0016430.2	Qrob_T0016430.2	NULL	NULL	---NA---		NULL	NULL
Qrob_P0016440.2	Qrob_T0016440.2	NULL	NULL	---NA---		NULL	NULL
Qrob_P0016450.2	Qrob_T0016450.2	NULL	GO:0005575; GO:0016020; GO:1901265; GO:0097159; GO:1901363; GO:0036094; GO:0005488; GO:0003674; GO:0000166; GO:0140096; GO:0003824; GO:0016772; GO:0016740; GO:0016773; GO:0016301; GO:0003674; GO:0004672; GO:0008152; GO:0008150; GO:0006796; GO:0006793; GO:0044237; GO:0009987; GO:0016310	putative receptor-like protein kinase At3g47110	membrane;nucleotide binding;protein kinase activity;phosphorylation	NULL	NULL
Qrob_P0016460.2	Qrob_T0016460.2	Lide15031_c0_seq1	GO:0140096; GO:0003824; GO:0016772; GO:0004672; GO:0016740; GO:0016773; GO:0016301; GO:0003674; GO:0004674; GO:0000166; GO:0097367; GO:0097159; GO:0017076; GO:0032555; GO:0032553; GO:0035639; GO:0032559; GO:0030554; GO:1901265; GO:0008144; GO:1901363; GO:0043168; GO:0036094; GO:0043167; GO:0005488; GO:0003674; GO:0005524; GO:0044260; GO:0043170; GO:0006807; GO:0016310; GO:0071704; GO:0019538; GO:…	probable serine/threonine-protein kinase WNK9 isoform X1	protein serine/threonine kinase activity;ATP binding;protein phosphorylation	NULL	NULL
Qrob_P0016480.2	Qrob_T0016480.2	Lide1152_c0_seq1	GO:0005737; GO:0043232; GO:0044464; GO:1990904; GO:0032991; GO:0044444; GO:0005575; GO:0044424; GO:0043226; GO:0043229; GO:0005623; GO:0043228; GO:0005622; GO:0005840; GO:0005198; GO:0003674; GO:0003735; GO:0044271; GO:0006518; GO:0043043; GO:0034645; GO:0019538; GO:0008152; GO:0043604; GO:0008150; GO:0034641; GO:1901576; GO:0044237; GO:0044238; GO:0043603; GO:0009987; GO:0044260; GO:0043170; GO:…	40S ribosomal protein S24-1	ribosome;structural constituent of ribosome;translation	NULL	NULL
Qrob_P0016500.2	Qrob_T0016500.2	Lide29427_c0_seq1	GO:0000166; GO:0097367; GO:0097159; GO:0017076; GO:0032555; GO:0032553; GO:0035639; GO:0032559; GO:0030554; GO:1901265; GO:0008144; GO:1901363; GO:0043168; GO:0036094; GO:0043167; GO:0005488; GO:0003674; GO:0005524	Sulfate/thiosulfate import ATP-binding protein cysA	ATP binding	NULL	NULL
Qrob_P0016510.2	Qrob_T0016510.2	Lide582_c1_seq4	GO:0046872; GO:0043167; GO:0043169; GO:0046914; GO:0005488; GO:0003674; GO:0008270; GO:0016814; GO:0003824; GO:0019239; GO:0003674; GO:0016787; GO:0016810; GO:0008892	guanine deaminase	zinc ion binding;guanine deaminase activity	map00230	Purine metabolism
Qrob_P0016530.2	Qrob_T0016530.2	Lide5475_c0_seq1	GO:0097159; GO:1901363; GO:0005488; GO:0003674; GO:0003676; GO:0003677	probable transcription factor At3g04930	DNA binding	NULL	NULL
Qrob_P0016540.2	Qrob_T0016540.2	NULL	GO:0003674; GO:0005488	probable disease resistance protein At1g12280 isoform X1	binding	NULL	NULL
Qrob_P0016550.2	Qrob_T0016550.2	Lide556_c0_seq1	GO:0009507; GO:0016020; GO:0031976; GO:0042651; GO:0044435; GO:0044434; GO:0043227; GO:0043226; GO:0044436; GO:0005623; GO:0043229; GO:0005622; GO:0005737; GO:0044464; GO:0043231; GO:0034357; GO:0031984; GO:0055035; GO:0044444; GO:0044422; GO:0009579; GO:0009534; GO:0044424; GO:0005575; GO:0044446; GO:0009536; GO:0009535; GO:0016020; GO:0031224; GO:0005575; GO:0044425; GO:0016021; GO:0046872; GO:…	Rubredoxin, iron-binding site	chloroplast thylakoid membrane;integral component of membrane;iron ion binding;electron transfer activity;photosystem II assembly;electron transport chain;alkane catabolic process	NULL	NULL
Qrob_P0016570.2	Qrob_T0016570.2	Lide6668_c0_seq2	GO:0044464; GO:0043231; GO:0005575; GO:0044424; GO:0043227; GO:0043226; GO:0043229; GO:0005623; GO:0005622; GO:0005634; GO:0097159; GO:1901363; GO:0005488; GO:0003674; GO:0003676; GO:0008409; GO:0004527; GO:0140098; GO:0004518; GO:0003824; GO:0004540; GO:0004532; GO:0016796; GO:0003674; GO:0016896; GO:0016787; GO:0016788; GO:0004534; GO:0046872; GO:0043167; GO:0043169; GO:0046914; GO:0005488; GO:…	5'-3' exoribonuclease 4	nucleus;nucleic acid binding;5'-3' exoribonuclease activity;zinc ion binding;mRNA processing;RNA phosphodiester bond hydrolysis, exonucleolytic	NULL	NULL
Qrob_P0016580.2	Qrob_T0016580.2	Lide16085_c0_seq1	NULL	---NA---		NULL	NULL
Qrob_P0016590.2	Qrob_T0016590.2	Lide2247_c0_seq2	GO:0044464; GO:0044424; GO:0005575; GO:0005623; GO:0005622; GO:0005737; GO:0003824; GO:0016740; GO:0003674; GO:0016765; GO:0004124; GO:0050662; GO:0008144; GO:0097159; GO:1901363; GO:0048037; GO:0043168; GO:0043167; GO:0036094; GO:0070279; GO:0019842; GO:0005488; GO:0003674; GO:0030170; GO:0046394; GO:0044272; GO:0000097; GO:0000096; GO:0019752; GO:0009070; GO:0008152; GO:0008150; GO:0009069; GO:…	cysteine synthase	cytoplasm;cysteine synthase activity;pyridoxal phosphate binding;cysteine biosynthetic process from serine	map00270, map01130, map00920	Cysteine and methionine metabolism, Biosynthesis of antibiotics, Sulfur metabolism
Qrob_P0016600.2	Qrob_T0016600.2	NULL	GO:0003824; GO:0016740; GO:0003674; GO:0016765; GO:0004124; GO:0046394; GO:0044272; GO:0000097; GO:0000096; GO:0019752; GO:0009070; GO:0008152; GO:0008150; GO:0009069; GO:0006790; GO:1901576; GO:0044237; GO:0008652; GO:0044238; GO:0009987; GO:0006534; GO:1901607; GO:0044281; GO:0044283; GO:0006807; GO:0016053; GO:0019344; GO:0071704; GO:0006082; GO:0009058; GO:1901564; GO:0006520; GO:1901566; GO:…	cysteine synthase-like isoform X2	cysteine synthase activity;cysteine biosynthetic process from serine	map00270, map01130, map00920	Cysteine and methionine metabolism, Biosynthesis of antibiotics, Sulfur metabolism
Qrob_P0016610.2	Qrob_T0016610.2	NULL	GO:0044464; GO:0044424; GO:0005575; GO:0005623; GO:0005622; GO:0005737; GO:0003824; GO:0016740; GO:0003674; GO:0016765; GO:0004124; GO:0050662; GO:0008144; GO:0097159; GO:1901363; GO:0048037; GO:0043168; GO:0043167; GO:0036094; GO:0070279; GO:0019842; GO:0005488; GO:0003674; GO:0030170; GO:0046394; GO:0044272; GO:0000097; GO:0000096; GO:0019752; GO:0009070; GO:0008152; GO:0008150; GO:0009069; GO:…	cysteine synthase-like	cytoplasm;cysteine synthase activity;pyridoxal phosphate binding;cysteine biosynthetic process from serine	map00270, map01130, map00920	Cysteine and methionine metabolism, Biosynthesis of antibiotics, Sulfur metabolism
Qrob_P0016620.2	Qrob_T0016620.2	NULL	GO:0003824; GO:0016740; GO:0003674; GO:0016765; GO:0004124; GO:0046394; GO:0044272; GO:0000097; GO:0000096; GO:0019752; GO:0009070; GO:0008152; GO:0008150; GO:0009069; GO:0006790; GO:1901576; GO:0044237; GO:0008652; GO:0044238; GO:0009987; GO:0006534; GO:1901607; GO:0044281; GO:0044283; GO:0006807; GO:0016053; GO:0019344; GO:0071704; GO:0006082; GO:0009058; GO:1901564; GO:0006520; GO:1901566; GO:…	cysteine synthase-like	cysteine synthase activity;cysteine biosynthetic process from serine	map00270, map01130, map00920	Cysteine and methionine metabolism, Biosynthesis of antibiotics, Sulfur metabolism
Qrob_P0016630.2	Qrob_T0016630.2	Lide8203_c0_seq1	GO:0005737; GO:0044464; GO:0044444; GO:0044424; GO:0005575; GO:0005623; GO:0005622; GO:0005829; GO:0016020; GO:0005575; GO:0044425; GO:0019898; GO:0005737; GO:0044464; GO:0016020; GO:0000407; GO:0044444; GO:0098805; GO:0044424; GO:0005575; GO:0005623; GO:0005622; GO:0034045; GO:1901981; GO:0043168; GO:0043167; GO:0008289; GO:0005543; GO:0005488; GO:0003674; GO:0035091; GO:0032266; GO:1901981; GO:…	autophagy-related protein 18a-like	cytosol;extrinsic component of membrane;phagophore assembly site membrane;phosphatidylinositol-3-phosphate binding;phosphatidylinositol-3,5-bisphosphate binding;autophagy of mitochondrion;protein lipidation;response to osmotic stress;response to external stimulus;protein localization to phagophore assembly site	NULL	NULL
Qrob_P0016640.2	Qrob_T0016640.2	Lide16968_c0_seq1	GO:1902494; GO:0032991; GO:0005575; GO:1990904; GO:0005732; GO:0000172; GO:0044452; GO:1990904; GO:0031974; GO:0030681; GO:0043227; GO:0043226; GO:0005623; GO:0043229; GO:0005622; GO:0043228; GO:0070013; GO:0044464; GO:0043232; GO:0043231; GO:0031981; GO:0030677; GO:1902494; GO:1905348; GO:0032991; GO:0044422; GO:0043233; GO:1902555; GO:0005575; GO:0044446; GO:0044424; GO:0005730; GO:0044428; GO:…	ribonucleases P/MRP protein subunit POP1 isoform X1	ribonuclease MRP complex;nucleolar ribonuclease P complex;hydrolase activity;tRNA 5'-leader removal;RNA phosphodiester bond hydrolysis	NULL	NULL
Qrob_P0016650.2	Qrob_T0016650.2	NULL	GO:0003824; GO:0016740; GO:0003674; GO:0016765; GO:0004124; GO:0046394; GO:0044272; GO:0000097; GO:0000096; GO:0019752; GO:0009070; GO:0008152; GO:0008150; GO:0009069; GO:0006790; GO:1901576; GO:0044237; GO:0008652; GO:0044238; GO:0009987; GO:0006534; GO:1901607; GO:0044281; GO:0044283; GO:0006807; GO:0016053; GO:0019344; GO:0071704; GO:0006082; GO:0009058; GO:1901564; GO:0006520; GO:1901566; GO:…	cysteine synthase-like isoform X2	cysteine synthase activity;cysteine biosynthetic process from serine	map00270, map01130, map00920	Cysteine and methionine metabolism, Biosynthesis of antibiotics, Sulfur metabolism
Qrob_P0016690.2	Qrob_T0016690.2	NULL	GO:0003824; GO:0016740; GO:0003674; GO:0016765; GO:0004124; GO:0046394; GO:0044272; GO:0000097; GO:0000096; GO:0019752; GO:0009070; GO:0008152; GO:0008150; GO:0009069; GO:0006790; GO:1901576; GO:0044237; GO:0008652; GO:0044238; GO:0009987; GO:0006534; GO:1901607; GO:0044281; GO:0044283; GO:0006807; GO:0016053; GO:0019344; GO:0071704; GO:0006082; GO:0009058; GO:1901564; GO:0006520; GO:1901566; GO:…	cysteine synthase-like isoform X2	cysteine synthase activity;cysteine biosynthetic process from serine	map00270, map01130, map00920	Cysteine and methionine metabolism, Biosynthesis of antibiotics, Sulfur metabolism
Qrob_P0016710.2	Qrob_T0016710.2	NULL	NULL	protein MON2 homolog		NULL	NULL
Qrob_P0016720.2	Qrob_T0016720.2	NULL	NULL	protein MON2 homolog isoform X2		NULL	NULL
Qrob_P0016730.2	Qrob_T0016730.2	Lide11940_c0_seq1	NULL	protein MON2 homolog isoform X1		NULL	NULL
Qrob_P0016740.2	Qrob_T0016740.2	NULL	GO:0005575; GO:0016020	late embryogenesis abundant protein D-34-like	membrane	NULL	NULL
Qrob_P0016770.2	Qrob_T0016770.2	Lide10741_c0_seq1	GO:0003824; GO:0016740; GO:0016741; GO:0003674; GO:0008168; GO:0008152; GO:0008150; GO:0032259	lysine-specific demethylase JMJ25-like isoform X1	methyltransferase activity;methylation	NULL	NULL
Qrob_P0016780.2	Qrob_T0016780.2	Lide4_c0_seq1	GO:0005856; GO:0044464; GO:0043232; GO:0044430; GO:0015630; GO:0032991; GO:0044422; GO:0005575; GO:0044446; GO:0044424; GO:0043226; GO:0005623; GO:0043229; GO:0005875; GO:0005622; GO:0043228; GO:0005871; GO:0005856; GO:0099512; GO:0099513; GO:0044464; GO:0043232; GO:0044430; GO:0015630; GO:0099081; GO:0099080; GO:0044422; GO:0044446; GO:0005575; GO:0044424; GO:0043226; GO:0005623; GO:0043229; GO:…	kinesin-like protein kin-10b	kinesin complex;microtubule;DNA binding;microtubule motor activity;ATP binding;microtubule binding;ATPase activity;microtubule-based movement	map00730, map00230	Thiamine metabolism, Purine metabolism
Qrob_P0016970.2	Qrob_T0016970.2	Lide2017_c0_seq1	NULL	protein rna-directed dna methylation 3		NULL	NULL
Qrob_P0017000.2	Qrob_T0017000.2	NULL	GO:0044464; GO:0005575; GO:0044424; GO:0043226; GO:0005623; GO:0005622; GO:0043229	SHUGOSHIN 2 isoform X2	intracellular organelle	NULL	NULL
Qrob_P0017010.2	Qrob_T0017010.2	Lide1530_c0_seq1	NULL	regulatory protein MIG1-like		NULL	NULL
Qrob_P0017020.2	Qrob_T0017020.2	NULL	GO:0097159; GO:1901363; GO:0005488; GO:0003674; GO:0003676; GO:0003723; GO:0140098; GO:0004518; GO:0003824; GO:0004519; GO:0016892; GO:0004540; GO:0016894; GO:0004521; GO:0003674; GO:0016787; GO:0016788; GO:0033897; GO:0046483; GO:0016070; GO:0043170; GO:0006725; GO:0006807; GO:0071704; GO:0008152; GO:1901360; GO:0090305; GO:0090501; GO:0008150; GO:0090304; GO:0034641; GO:0044237; GO:0006139; GO:…	extracellular ribonuclease LE-like	RNA binding;ribonuclease T2 activity;RNA phosphodiester bond hydrolysis, endonucleolytic	NULL	NULL
Qrob_P0017030.2	Qrob_T0017030.2	NULL	GO:0097159; GO:1901363; GO:0005488; GO:0003674; GO:0003676; GO:0003723; GO:0140098; GO:0004518; GO:0003824; GO:0004519; GO:0016892; GO:0004540; GO:0016894; GO:0004521; GO:0003674; GO:0016787; GO:0016788; GO:0033897; GO:0046483; GO:0016070; GO:0043170; GO:0006725; GO:0006807; GO:0071704; GO:0008152; GO:1901360; GO:0090305; GO:0090501; GO:0008150; GO:0090304; GO:0034641; GO:0044237; GO:0006139; GO:…	extracellular ribonuclease LE-like	RNA binding;ribonuclease T2 activity;RNA phosphodiester bond hydrolysis, endonucleolytic	NULL	NULL
Qrob_P0017050.2	Qrob_T0017050.2	NULL	NULL	extracellular ribonuclease le		NULL	NULL
Qrob_P0017060.2	Qrob_T0017060.2	Lide7802_c1_seq1	GO:0005737; GO:0009507; GO:0044464; GO:0043231; GO:0044444; GO:0044422; GO:0044435; GO:0044424; GO:0005575; GO:0044446; GO:0009532; GO:0044434; GO:0043227; GO:0043226; GO:0005623; GO:0043229; GO:0005622; GO:0009536; GO:0009570; GO:0003824; GO:0004553; GO:0003674; GO:0016798; GO:0016787; GO:0010303; GO:0003824; GO:0004553; GO:0003674; GO:0016798; GO:0016787; GO:0051060; GO:0044260; GO:0005976; GO:…	pullulanase 1, chloroplastic isoform X1	chloroplast stroma;limit dextrinase activity;pullulanase activity;starch catabolic process;starch biosynthetic process	NULL	NULL
Qrob_P0017090.2	Qrob_T0017090.2	Lide4069_c0_seq1	GO:0044464; GO:0043231; GO:0005575; GO:0044424; GO:0043227; GO:0043226; GO:0043229; GO:0005623; GO:0005622; GO:0005634; GO:0097159; GO:1901363; GO:0005488; GO:0003674; GO:0003676; GO:0003677; GO:0044271; GO:0050794; GO:0034645; GO:0010556; GO:2000112; GO:0080090; GO:0019219; GO:0019438; GO:0008152; GO:2001141; GO:0008150; GO:0034641; GO:0006351; GO:1901576; GO:0044237; GO:0006139; GO:0044238; GO:…	NAC domain containing protein 50-like	nucleus;DNA binding;regulation of transcription, DNA-templated	NULL	NULL
Qrob_P0017110.2	Qrob_T0017110.2	NULL	GO:0044464; GO:0043231; GO:0005575; GO:0044424; GO:0043227; GO:0043226; GO:0043229; GO:0005623; GO:0005622; GO:0005634; GO:0097159; GO:1901363; GO:0005488; GO:0003674; GO:0003676; GO:0003677; GO:0044271; GO:0050794; GO:0034645; GO:0010556; GO:2000112; GO:0080090; GO:0019219; GO:0019438; GO:0008152; GO:2001141; GO:0008150; GO:0034641; GO:0006351; GO:1901576; GO:0044237; GO:0006139; GO:0044238; GO:…	NAC domain containing protein 50-like	nucleus;DNA binding;regulation of transcription, DNA-templated	NULL	NULL
Qrob_P0017120.2	Qrob_T0017120.2	Lide2174_c0_seq1	GO:0044464; GO:0043231; GO:0005575; GO:0044424; GO:0043227; GO:0043226; GO:0043229; GO:0005623; GO:0005622; GO:0005634; GO:0016020; GO:0031224; GO:0005575; GO:0044425; GO:0016021; GO:0097159; GO:1901363; GO:0005488; GO:0003674; GO:0003676; GO:0003677; GO:0044271; GO:0050794; GO:0034645; GO:0010556; GO:2000112; GO:0080090; GO:0019219; GO:0019438; GO:0008152; GO:2001141; GO:0008150; GO:0034641; GO:…	NAC domain-containing protein 78 isoform X2	nucleus;integral component of membrane;DNA binding;regulation of transcription, DNA-templated	NULL	NULL
Qrob_P0017140.2	Qrob_T0017140.2	NULL	GO:0016020; GO:0031224; GO:0005575; GO:0044425; GO:0016021; GO:0003824; GO:0003674; GO:0016874; GO:0016701; GO:0016703; GO:0016491; GO:0003824; GO:0045289; GO:0004497; GO:0003674; GO:0047077; GO:0008152; GO:0008150; GO:0055114	4-coumarate--CoA ligase-like 5	integral component of membrane;ligase activity;Photinus-luciferin 4-monooxygenase (ATP-hydrolyzing) activity;oxidation-reduction process	NULL	NULL
Qrob_P0017160.2	Qrob_T0017160.2	NULL	GO:0005575; GO:0016020; GO:0003824; GO:0003674; GO:0016491	4-coumarate--CoA ligase-like 5	membrane;oxidoreductase activity	NULL	NULL
Qrob_P0017170.2	Qrob_T0017170.2	Lide5944_c0_seq1	NULL	acyl-CoA-binding domain-containing protein 4 isoform X1		NULL	NULL
Qrob_P0017180.2	Qrob_T0017180.2	Lide18145_c0_seq1	NULL	---NA---		NULL	NULL
Qrob_P0017190.2	Qrob_T0017190.2	Lide3140_c0_seq1	GO:0097159; GO:1901363; GO:0005488; GO:0003674; GO:0003676; GO:0003723	protein BTR1 isoform X1	RNA binding	NULL	NULL
Qrob_P0017200.2	Qrob_T0017200.2	NULL	GO:0044464; GO:0043232; GO:0032993; GO:0044815; GO:0032991; GO:0044422; GO:0005694; GO:0005575; GO:0044446; GO:0044424; GO:0043226; GO:0005623; GO:0043229; GO:0000785; GO:0044427; GO:0005622; GO:0043228; GO:0000786; GO:0044464; GO:0043231; GO:0005575; GO:0044424; GO:0043227; GO:0043226; GO:0043229; GO:0005623; GO:0005622; GO:0005634; GO:0097159; GO:1901363; GO:0005488; GO:0003674; GO:0003676; GO:…	probable histone H2B.3	nucleosome;nucleus;DNA binding;protein heterodimerization activity	NULL	NULL
Qrob_P0017210.2	Qrob_T0017210.2	Lide7256_c0_seq1	NULL	DUF1997 domain-containing protein		NULL	NULL
Qrob_P0017220.2	Qrob_T0017220.2	Lide8481_c0_seq1	NULL	protein neuralized		NULL	NULL
Qrob_P0017230.2	Qrob_T0017230.2	Lide32230_c0_seq1	GO:0043167; GO:0043169; GO:0005488; GO:0003674; GO:0046872; GO:0016491; GO:0003824; GO:0003674; GO:0051213; GO:0008152; GO:0008150; GO:0055114	protein DMR6-LIKE OXYGENASE 2-like	metal ion binding;dioxygenase activity;oxidation-reduction process	NULL	NULL
Qrob_P0017240.2	Qrob_T0017240.2	Lide23302_c0_seq1	GO:0043167; GO:0043169; GO:0005488; GO:0003674; GO:0046872; GO:0016491; GO:0003824; GO:0003674; GO:0051213; GO:0008152; GO:0008150; GO:0055114	protein DMR6-LIKE OXYGENASE 1	metal ion binding;dioxygenase activity;oxidation-reduction process	NULL	NULL
Qrob_P0017250.2	Qrob_T0017250.2	NULL	NULL	---NA---		NULL	NULL
Qrob_P0017270.2	Qrob_T0017270.2	Lide6903_c0_seq1	GO:0140104; GO:0003674; GO:0005344; GO:0008144; GO:0036094; GO:0005488; GO:0003674; GO:0019825; GO:0046906; GO:0097159; GO:1901363; GO:0048037; GO:0005488; GO:0003674; GO:0020037; GO:0043167; GO:0043169; GO:0005488; GO:0003674; GO:0046872; GO:0044281; GO:0044255; GO:0006629; GO:0019752; GO:0071704; GO:0032787; GO:0008152; GO:0008150; GO:0006082; GO:0044237; GO:0043436; GO:0044238; GO:0009987; GO:…	non-symbiotic hemoglobin 2	oxygen carrier activity;oxygen binding;heme binding;metal ion binding;fatty acid metabolic process;oxygen transport;triglyceride biosynthetic process	NULL	NULL
Qrob_P0017280.2	Qrob_T0017280.2	Lide5355_c0_seq1	NULL	GPI-anchored adhesin-like protein precursor		NULL	NULL
Qrob_P0017290.2	Qrob_T0017290.2	Lide8992_c0_seq1	GO:0005737; GO:0044464; GO:0043231; GO:0044444; GO:0012505; GO:0005575; GO:0044424; GO:0043227; GO:0043226; GO:0043229; GO:0005623; GO:0005622; GO:0005794; GO:0016020; GO:0031224; GO:0005575; GO:0044425; GO:0016021; GO:0003824; GO:0003674; GO:0016740	putative glycosyl transferase, family 1	Golgi apparatus;integral component of membrane;transferase activity	NULL	NULL
Qrob_P0017310.2	Qrob_T0017310.2	Lide21896_c0_seq1	GO:0016020; GO:0031224; GO:0005575; GO:0044425; GO:0016021	ycf20-like protein isoform X1	integral component of membrane	NULL	NULL
Qrob_P0017330.2	Qrob_T0017330.2	NULL	GO:0016813; GO:0003824; GO:0003674; GO:0016787; GO:0016810; GO:0004053; GO:0043167; GO:0043169; GO:0005488; GO:0003674; GO:0046872	arginase 1, mitochondrial	arginase activity;metal ion binding	map00330, map00220, map01130	Arginine and proline metabolism, Arginine biosynthesis, Biosynthesis of antibiotics
Qrob_P0017350.2	Qrob_T0017350.2	NULL	GO:0016813; GO:0003824; GO:0003674; GO:0016787; GO:0016810; GO:0004053; GO:0043167; GO:0043169; GO:0005488; GO:0003674; GO:0046872	arginase 1, mitochondrial	arginase activity;metal ion binding	NULL	NULL
Qrob_P0017380.2	Qrob_T0017380.2	Lide4384_c1_seq3	GO:0016813; GO:0003824; GO:0003674; GO:0016787; GO:0016810; GO:0004053; GO:0043167; GO:0043169; GO:0005488; GO:0003674; GO:0046872	arginase 1, mitochondrial	arginase activity;metal ion binding	NULL	NULL
Qrob_P0017390.2	Qrob_T0017390.2	Lide16959_c0_seq1	GO:0032991; GO:0044464; GO:0005575; GO:0044424; GO:0005623; GO:0005622; GO:0000408; GO:0005737; GO:0044464; GO:0043231; GO:0044444; GO:0005575; GO:0044424; GO:0043227; GO:0043226; GO:0043229; GO:0005623; GO:0005622; GO:0005739; GO:0140096; GO:0008233; GO:0003824; GO:0070011; GO:0008237; GO:0004175; GO:0003674; GO:0016787; GO:0004222; GO:0043167; GO:0043169; GO:0005488; GO:0003674; GO:0046872; GO:…	probable tRNA N6-adenosine threonylcarbamoyltransferase, mitochondrial	EKC/KEOPS complex;mitochondrion;metalloendopeptidase activity;metal ion binding;N(6)-L-threonylcarbamoyladenine synthase activity;tRNA threonylcarbamoyladenosine modification;proteolysis	NULL	NULL
Qrob_P0017400.2	Qrob_T0017400.2	Lide3485_c2_seq1	GO:0005515; GO:0005488; GO:0003674; GO:0042393; GO:0043167; GO:0043169; GO:0005488; GO:0003674; GO:0046872; GO:0044271; GO:0050794; GO:0034645; GO:0010556; GO:2000112; GO:0080090; GO:0019219; GO:0019438; GO:0008152; GO:2001141; GO:0008150; GO:0034641; GO:0006351; GO:1901576; GO:0044237; GO:0006139; GO:0044238; GO:0009889; GO:0009987; GO:0046483; GO:0044260; GO:0043170; GO:0016070; GO:0006725; GO:…	phd finger protein alfin-like 5	histone binding;metal ion binding;regulation of transcription, DNA-templated	NULL	NULL
Qrob_P0017620.2	Qrob_T0017620.2	Lide46015_c0_seq1	NULL	putative disease resistance protein RGA4 isoform X1		NULL	NULL
Qrob_P0017650.2	Qrob_T0017650.2	NULL	NULL	LRR receptor-like serine/threonine-protein kinase FLS2		NULL	NULL
Qrob_P0017660.2	Qrob_T0017660.2	Lide32461_c0_seq1	GO:0016020; GO:0031224; GO:0005575; GO:0044425; GO:0016021; GO:0003824; GO:0016740; GO:0003674; GO:0016757	FT-interacting protein 1	integral component of membrane;transferase activity, transferring glycosyl groups	NULL	NULL
Qrob_P0017670.2	Qrob_T0017670.2	Lide8926_c0_seq1	GO:0005737; GO:0043232; GO:0044464; GO:1990904; GO:0032991; GO:0044444; GO:0005575; GO:0044424; GO:0043226; GO:0043229; GO:0005623; GO:0043228; GO:0005622; GO:0005840; GO:0005198; GO:0003674; GO:0003735; GO:0044271; GO:0006518; GO:0043043; GO:0034645; GO:0019538; GO:0008152; GO:0043604; GO:0008150; GO:0034641; GO:1901576; GO:0044237; GO:0044238; GO:0043603; GO:0009987; GO:0044260; GO:0043170; GO:…	60S ribosomal protein L6-1-like	ribosome;structural constituent of ribosome;translation	NULL	NULL
Qrob_P0018020.2	Qrob_T0018020.2	NULL	GO:0005575; GO:0016020	fasciclin-like arabinogalactan protein 12	membrane	NULL	NULL
Qrob_P0018030.2	Qrob_T0018030.2	NULL	GO:0005575; GO:0016020	fasciclin-like arabinogalactan protein 12	membrane	NULL	NULL
Qrob_P0018040.2	Qrob_T0018040.2	NULL	GO:0005575; GO:0016020	fasciclin-like arabinogalactan protein 12	membrane	NULL	NULL
Qrob_P0018060.2	Qrob_T0018060.2	NULL	GO:0005575; GO:0016020	fasciclin-like arabinogalactan protein 12	membrane	NULL	NULL
Qrob_P0018070.2	Qrob_T0018070.2	NULL	GO:0005575; GO:0016020	fasciclin-like arabinogalactan protein 12	membrane	NULL	NULL
Qrob_P0018080.2	Qrob_T0018080.2	NULL	GO:0005575; GO:0016020	fasciclin-like arabinogalactan protein 12	membrane	NULL	NULL
Qrob_P0018090.2	Qrob_T0018090.2	NULL	GO:0005575; GO:0016020	fasciclin-like arabinogalactan protein 12	membrane	NULL	NULL
Qrob_P0018100.2	Qrob_T0018100.2	NULL	GO:0050896; GO:0008150; GO:0009628; GO:0006950; GO:0006970; GO:0009651; GO:0009719; GO:0050896; GO:0008150; GO:0010033; GO:0042221; GO:0009725; GO:0009733; GO:0009719; GO:0050896; GO:0008150; GO:0010033; GO:0042221; GO:0009725; GO:0009735; GO:0009719; GO:0001101; GO:0050896; GO:0008150; GO:0010033; GO:0097305; GO:0042221; GO:1901700; GO:0033993; GO:0009725; GO:0009737; GO:0009719; GO:0001101; GO:…	fasciclin-like arabinogalactan protein 12	response to salt stress;response to auxin;response to cytokinin;response to abscisic acid;response to gibberellin;seed trichome differentiation	NULL	NULL
Qrob_P0018110.2	Qrob_T0018110.2	NULL	GO:0005575; GO:0016020	fasciclin-like arabinogalactan protein 12	membrane	NULL	NULL
Qrob_P0018120.2	Qrob_T0018120.2	NULL	GO:0005575; GO:0016020; GO:0050896; GO:0008150; GO:0009628; GO:0006950; GO:0006970; GO:0009651; GO:0009719; GO:0050896; GO:0008150; GO:0010033; GO:0042221; GO:0009725; GO:0009733; GO:0009719; GO:0050896; GO:0008150; GO:0010033; GO:0042221; GO:0009725; GO:0009735; GO:0009719; GO:0001101; GO:0050896; GO:0008150; GO:0010033; GO:0097305; GO:0042221; GO:1901700; GO:0033993; GO:0009725; GO:0009737; GO:…	fasciclin-like arabinogalactan protein 12	membrane;response to salt stress;response to auxin;response to cytokinin;response to abscisic acid;response to gibberellin;seed trichome elongation	NULL	NULL
Qrob_P0018130.2	Qrob_T0018130.2	Lide4752_c0_seq1	NULL	dystrophia myotonica WD repeat-containing protein-like isoform X1		NULL	NULL
Qrob_P0018140.2	Qrob_T0018140.2	NULL	NULL	dystrophia myotonica WD repeat-containing protein-like isoform X1		NULL	NULL
Qrob_P0018150.2	Qrob_T0018150.2	Lide4263_c0_seq1	GO:0016020; GO:0031224; GO:0005575; GO:0044425; GO:0016021; GO:0003824; GO:0016740; GO:0003674; GO:0016765	dehydrodolichyl diphosphate synthase 6-like	integral component of membrane;transferase activity, transferring alkyl or aryl (other than methyl) groups	NULL	NULL
Qrob_P0018160.2	Qrob_T0018160.2	Lide3988_c0_seq1	NULL	nuclear transcription factor y subunit c-4		NULL	NULL
Qrob_P0018180.2	Qrob_T0018180.2	Lide1042_c0_seq1	NULL	kiwellin-like		NULL	NULL
Qrob_P0018200.2	Qrob_T0018200.2	Lide4889_c0_seq1	GO:0003824; GO:0015925; GO:0004553; GO:0003674; GO:0016798; GO:0016787; GO:0004565; GO:0005488; GO:0003674; GO:0030246; GO:0008152; GO:0008150; GO:0071704; GO:0044238; GO:0005975	beta-galactosidase 8	beta-galactosidase activity;carbohydrate binding;carbohydrate metabolic process	map00600, map00052, map00531, map00511, map00604	Sphingolipid metabolism, Galactose metabolism, Glycosaminoglycan degradation, Other glycan degradation, Glycosphingolipid biosynthesis - ganglio series
Qrob_P0018220.2	Qrob_T0018220.2	NULL	GO:0016769; GO:0003824; GO:0008483; GO:0016740; GO:0003674; GO:0033855	putative nicotianamine aminotransferase	nicotianamine aminotransferase activity	NULL	NULL
Qrob_P0018230.2	Qrob_T0018230.2	Lide4676_c0_seq1	GO:0005737; GO:0044464; GO:0044444; GO:0044424; GO:0005575; GO:0005623; GO:0005622; GO:0005829; GO:0016811; GO:0003824; GO:0003674; GO:0016787; GO:0016810; GO:0004359; GO:0005515; GO:0046983; GO:0005488; GO:0003674; GO:0046982; GO:0044271; GO:1901617; GO:0051188; GO:0051186; GO:0072525; GO:0072524; GO:0019637; GO:0019438; GO:0090407; GO:0008152; GO:0008150; GO:0042816; GO:0034641; GO:0042819; GO:…	probable pyridoxal 5'-phosphate synthase subunit PDX2	cytosol;glutaminase activity;protein heterodimerization activity;pyridoxal phosphate biosynthetic process	map00471, map00250, map00220	D-Glutamine and D-glutamate metabolism, Alanine, aspartate and glutamate metabolism, Arginine biosynthesis
Qrob_P0018240.2	Qrob_T0018240.2	NULL	GO:0140096; GO:0003824; GO:0016772; GO:0004672; GO:0016740; GO:0016773; GO:0016301; GO:0004674; GO:0003674; GO:0004683; GO:0000166; GO:0097367; GO:0097159; GO:0017076; GO:0032555; GO:0032553; GO:0035639; GO:0032559; GO:0030554; GO:1901265; GO:0008144; GO:1901363; GO:0043168; GO:0036094; GO:0043167; GO:0005488; GO:0003674; GO:0005524; GO:0044260; GO:0043170; GO:0006807; GO:0016310; GO:0071704; GO:…	serine/threonine-protein kinase grik2	calmodulin-dependent protein kinase activity;ATP binding;protein phosphorylation	NULL	NULL
Qrob_P0018260.2	Qrob_T0018260.2	Lide3749_c0_seq1	GO:0044464; GO:0043231; GO:0005575; GO:0044424; GO:0043227; GO:0043226; GO:0043229; GO:0005623; GO:0005622; GO:0005634; GO:0003824; GO:0003674; GO:0016874	F-box/kelch-repeat protein At5g60570	nucleus;ligase activity	NULL	NULL
Qrob_P0018270.2	Qrob_T0018270.2	Lide2386_c2_seq1	NULL	probable E3 ubiquitin-protein ligase LUL2		NULL	NULL
Qrob_P0018280.2	Qrob_T0018280.2	Lide9959_c0_seq1	GO:0097159; GO:1901363; GO:0005488; GO:0003674; GO:0003676; GO:0140098; GO:0003824; GO:0008168; GO:0016740; GO:0016741; GO:0003674; GO:0008173; GO:0043167; GO:0043169; GO:0005488; GO:0003674; GO:0046872; GO:0046483; GO:0044260; GO:0016070; GO:0043170; GO:0006725; GO:0006807; GO:0071704; GO:0032259; GO:0008152; GO:1901360; GO:0008150; GO:0090304; GO:0034641; GO:0009451; GO:0044237; GO:0043412; GO:…	zinc finger CCCH domain-containing protein 24	nucleic acid binding;RNA methyltransferase activity;metal ion binding;RNA methylation;RNA processing	NULL	NULL
Qrob_P0018290.2	Qrob_T0018290.2	Lide12797_c0_seq1	GO:0016020; GO:0031224; GO:0005575; GO:0044425; GO:0016021; GO:0046872; GO:0043167; GO:0043169; GO:0046914; GO:0005488; GO:0003674; GO:0008270; GO:0003824; GO:0003674; GO:0016874	protein binding protein, putative	integral component of membrane;zinc ion binding;ligase activity	NULL	NULL
Qrob_P0018300.2	Qrob_T0018300.2	Lide10167_c0_seq1	GO:0003723; GO:0097159; GO:1901363; GO:0005488; GO:0003674; GO:0003676; GO:0003725	yrdC domain-containing protein, mitochondrial isoform X1	double-stranded RNA binding	NULL	NULL
Qrob_P0018310.2	Qrob_T0018310.2	NULL	GO:0016020; GO:0031224; GO:0005575; GO:0044425; GO:0016021; GO:0044421; GO:0005575; GO:0005576; GO:0031012; GO:0140096; GO:0008233; GO:0003824; GO:0070011; GO:0008237; GO:0004175; GO:0003674; GO:0016787; GO:0004222; GO:0046872; GO:0043167; GO:0043169; GO:0046914; GO:0005488; GO:0003674; GO:0008270; GO:0008152; GO:0043170; GO:0008150; GO:0006807; GO:1901564; GO:0071704; GO:0044238; GO:0019538; GO:…	Metalloendoproteinase 1-MMP	integral component of membrane;extracellular matrix;metalloendopeptidase activity;zinc ion binding;proteolysis;extracellular matrix organization;collagen catabolic process	NULL	NULL
Qrob_P0018320.2	Qrob_T0018320.2	Lide7787_c0_seq1	GO:0005737; GO:0044464; GO:0043231; GO:0044444; GO:0005575; GO:0044424; GO:0043227; GO:0043226; GO:0043229; GO:0005623; GO:0005622; GO:0005739	protein NUCLEAR FUSION DEFECTIVE 6, chloroplastic/mitochondrial isoform X1	mitochondrion	NULL	NULL
Qrob_P0018340.2	Qrob_T0018340.2	Lide1178_c2_seq1	GO:0005575; GO:0016020	WAT1-related protein At5g47470	membrane	NULL	NULL
Qrob_P0018350.2	Qrob_T0018350.2	Lide4467_c0_seq2	GO:0098588; GO:0005737; GO:0044431; GO:0044464; GO:0016020; GO:0043231; GO:0012505; GO:0044444; GO:0044422; GO:0044424; GO:0005575; GO:0044446; GO:0005794; GO:0043227; GO:0031090; GO:0043226; GO:0005623; GO:0043229; GO:0005622; GO:0000139; GO:0005737; GO:0044464; GO:0043231; GO:0044444; GO:0012505; GO:0005575; GO:0044424; GO:0043227; GO:0043226; GO:0043229; GO:0005623; GO:0005622; GO:0005783; GO:…	protein transport protein SEC16B homolog	Golgi membrane;endoplasmic reticulum;protein transport;COPII vesicle coating	NULL	NULL
Qrob_P0018360.2	Qrob_T0018360.2	Lide4925_c0_seq2	GO:0097159; GO:1901363; GO:0005488; GO:0003674; GO:0003676; GO:0004812; GO:0140098; GO:0003824; GO:0016874; GO:0003674; GO:0016875; GO:0140101; GO:0004816; GO:0000166; GO:0097367; GO:0097159; GO:0017076; GO:0032555; GO:0032553; GO:0035639; GO:0032559; GO:0030554; GO:1901265; GO:0008144; GO:1901363; GO:0043168; GO:0036094; GO:0043167; GO:0005488; GO:0003674; GO:0005524; GO:0006418; GO:0044271; GO:…	asparagine--trna ligase, chloroplastic/mitochondrial	nucleic acid binding;asparagine-tRNA ligase activity;ATP binding;asparaginyl-tRNA aminoacylation	map00970	Aminoacyl-tRNA biosynthesis
Qrob_P0018380.2	Qrob_T0018380.2	Lide10064_c0_seq1	GO:0003674; GO:0005488	zf-met domain-containing protein	binding	NULL	NULL
Qrob_P0018390.2	Qrob_T0018390.2	Lide1447_c0_seq1	GO:0005737; GO:0044464; GO:0043231; GO:0044444; GO:0005575; GO:0044424; GO:0043227; GO:0043226; GO:0042579; GO:0043229; GO:0005623; GO:0005622; GO:0005777	peroxisome biogenesis protein 19-2	peroxisome	NULL	NULL
Qrob_P0018400.2	Qrob_T0018400.2	NULL	NULL	---NA---		NULL	NULL
Qrob_P0018420.2	Qrob_T0018420.2	Lide13478_c0_seq1	GO:0016020; GO:0031224; GO:0005575; GO:0044425; GO:0016021; GO:0003824; GO:0003674; GO:0016740; GO:0052689; GO:0003824; GO:0003674; GO:0016787; GO:0016788; GO:0030599; GO:0003824; GO:0003674; GO:0016787; GO:0016788; GO:0045330; GO:0008150; GO:0071840; GO:0071554; GO:0016043; GO:0071555; GO:0045229; GO:0009987; GO:0042545	putative glucuronosyltransferase pgsip8	integral component of membrane;transferase activity;pectinesterase activity;aspartyl esterase activity;cell wall modification	map00983, map00040	Drug metabolism - other enzymes, Pentose and glucuronate interconversions
Qrob_P0018430.2	Qrob_T0018430.2	Lide39885_c0_seq1	NULL	Decaprenyl diphosphate synthase		NULL	NULL
Qrob_P0018440.2	Qrob_T0018440.2	Lide9055_c0_seq2	GO:0005737; GO:0044464; GO:0043231; GO:0044444; GO:0005575; GO:0044424; GO:0043227; GO:0043226; GO:0043229; GO:0005623; GO:0005622; GO:0009536; GO:0016020; GO:0031224; GO:0005575; GO:0044425; GO:0016021; GO:0003006; GO:0009791; GO:0008150; GO:0007275; GO:0048731; GO:0022414; GO:0048856; GO:0048608; GO:0061458; GO:0032501; GO:0000003; GO:0032502; GO:0010228; GO:0050896; GO:0008150; GO:0009628; GO:…	chaperone protein dnaJ 13	plastid;integral component of membrane;vegetative to reproductive phase transition of meristem;response to very low light intensity stimulus	NULL	NULL
Qrob_P0018460.2	Qrob_T0018460.2	NULL	GO:0005737; GO:0044464; GO:0043231; GO:0044444; GO:0005575; GO:0044424; GO:0043227; GO:0043226; GO:0043229; GO:0005623; GO:0005622; GO:0009536; GO:0016020; GO:0031224; GO:0005575; GO:0044425; GO:0016021; GO:0003006; GO:0009791; GO:0008150; GO:0007275; GO:0048731; GO:0022414; GO:0048856; GO:0048608; GO:0061458; GO:0032501; GO:0000003; GO:0032502; GO:0010228; GO:0050896; GO:0008150; GO:0009628; GO:…	chaperone protein dnaj 13	plastid;integral component of membrane;vegetative to reproductive phase transition of meristem;response to very low light intensity stimulus	NULL	NULL
Qrob_P0018470.2	Qrob_T0018470.2	Lide23035_c0_seq1	GO:0005737; GO:0044464; GO:0044444; GO:0044424; GO:0005575; GO:0005623; GO:0005622; GO:0005829; GO:0140096; GO:0003824; GO:0008276; GO:0016273; GO:0042054; GO:0016274; GO:0008168; GO:0016740; GO:0016741; GO:0008170; GO:0003674; GO:0008757; GO:0008469; GO:0140096; GO:0003824; GO:0008276; GO:0016273; GO:0016274; GO:0008168; GO:0016740; GO:0016741; GO:0008170; GO:0003674; GO:0008757; GO:0035241; GO:…	protein arginine N-methyltransferase 1.6	cytosol;histone-arginine N-methyltransferase activity;protein-arginine omega-N monomethyltransferase activity;protein-arginine omega-N asymmetric methyltransferase activity;regulation of transcription, DNA-templated;peptidyl-arginine methylation, to asymmetrical-dimethyl arginine;histone arginine methylation	NULL	NULL
Qrob_P0018660.2	Qrob_T0018660.2	NULL	GO:0097159; GO:1901363; GO:0005488; GO:0003674; GO:0003676; GO:0003677	transcription factor TT2-like	DNA binding	NULL	NULL
Qrob_P0018680.2	Qrob_T0018680.2	NULL	NULL	fasciclin-like arabinogalactan protein 14		NULL	NULL
Qrob_P0018710.2	Qrob_T0018710.2	Lide30030_c0_seq1	GO:0016020; GO:0031224; GO:0005575; GO:0044425; GO:0016021; GO:0016757; GO:0008194; GO:0016758; GO:0003824; GO:0016740; GO:0003674; GO:0008375	Core-2/I-branching beta-1,6-N-acetylglucosaminyltransferase family protein isoform 3	integral component of membrane;acetylglucosaminyltransferase activity	NULL	NULL
Qrob_P0018720.2	Qrob_T0018720.2	Lide27005_c0_seq1	NULL	pentatricopeptide repeat-containing protein At2g01390		NULL	NULL
Qrob_P0018730.2	Qrob_T0018730.2	Lide2644_c0_seq1	GO:0005737; GO:0009507; GO:0044464; GO:0043231; GO:0031976; GO:0031984; GO:0009579; GO:0044422; GO:0044444; GO:0044424; GO:0005575; GO:0044446; GO:0044435; GO:0044434; GO:0043227; GO:0043226; GO:0005623; GO:0043229; GO:0005622; GO:0009536; GO:0009534; GO:0005737; GO:0031967; GO:0009507; GO:0044464; GO:0043231; GO:0031975; GO:0044422; GO:0044444; GO:0005575; GO:0044446; GO:0044424; GO:0044435; GO:…	probable plastid-lipid-associated protein 8, chloroplastic	chloroplast thylakoid;chloroplast envelope	NULL	NULL
Qrob_P0018740.2	Qrob_T0018740.2	Lide28639_c0_seq1	GO:0016020; GO:0031224; GO:0005575; GO:0044425; GO:0016021; GO:0016757; GO:0008194; GO:0016758; GO:0003824; GO:0016740; GO:0003674; GO:0008375	Branch domain-containing protein	integral component of membrane;acetylglucosaminyltransferase activity	NULL	NULL
Qrob_P0018750.2	Qrob_T0018750.2	NULL	GO:0016020; GO:0031224; GO:0005575; GO:0044425; GO:0016021; GO:0016757; GO:0008194; GO:0016758; GO:0003824; GO:0016740; GO:0003674; GO:0008375	Glycosyl transferase, family 14	integral component of membrane;acetylglucosaminyltransferase activity	NULL	NULL
Qrob_P0018770.2	Qrob_T0018770.2	Lide1471_c0_seq1	NULL	b3 domain-containing transcription factor vrn1		NULL	NULL
Qrob_P0018810.2	Qrob_T0018810.2	Lide2210_c2_seq2	GO:0003824; GO:0016740; GO:0016741; GO:0003674; GO:0008168; GO:0046483; GO:0016070; GO:0043170; GO:0016072; GO:0006725; GO:0044085; GO:0006807; GO:0071840; GO:0071704; GO:0010467; GO:0008152; GO:1901360; GO:0008150; GO:0034470; GO:0090304; GO:0034641; GO:0006396; GO:0034660; GO:0042254; GO:0022613; GO:0044237; GO:0006139; GO:0044238; GO:0009987; GO:0006364; GO:0008152; GO:0008150; GO:0032259	putative rna methyltransferase at5g10620	methyltransferase activity;rRNA processing;methylation	NULL	NULL
Qrob_P0018830.2	Qrob_T0018830.2	Lide15082_c0_seq2	GO:0140097; GO:0003824; GO:0003913; GO:0016829; GO:0016830; GO:0003674; GO:0003904; GO:0044260; GO:0046483; GO:0043170; GO:0050896; GO:0006725; GO:0006807; GO:0033554; GO:0051716; GO:0071704; GO:0008152; GO:1901360; GO:0008150; GO:0090304; GO:0034641; GO:0006950; GO:0044237; GO:0006139; GO:0044238; GO:0006259; GO:0009987; GO:0006974; GO:0006281	cryptochrome DASH, chloroplastic/mitochondrial	deoxyribodipyrimidine photo-lyase activity;DNA repair	NULL	NULL
Qrob_P0018840.2	Qrob_T0018840.2	Lide23748_c0_seq1	NULL	pentatricopeptide repeat-containing protein At5g24830		NULL	NULL
Qrob_P0018850.2	Qrob_T0018850.2	Lide9378_c0_seq1	GO:0016020; GO:0031224; GO:0005575; GO:0044425; GO:0016021; GO:0008150; GO:0071840; GO:0016043; GO:0010256; GO:0007029; GO:0006996; GO:0009987; GO:0071786	uncharacterized protein At2g24330	integral component of membrane;endoplasmic reticulum tubular network organization	NULL	NULL
Qrob_P0018860.2	Qrob_T0018860.2	Lide13544_c0_seq1	GO:0070013; GO:0043232; GO:0044464; GO:0043231; GO:0031981; GO:0031974; GO:0044422; GO:0043233; GO:0005575; GO:0044424; GO:0044446; GO:0043227; GO:0043226; GO:0043229; GO:0005623; GO:0044428; GO:0005634; GO:0043228; GO:0005622; GO:0005730; GO:0140096; GO:0008233; GO:0003824; GO:0101005; GO:0019783; GO:0070011; GO:0008234; GO:0003674; GO:0036459; GO:0016787; GO:0004843; GO:0044260; GO:0043170; GO:…	ubiquitin carboxyl-terminal hydrolase 26 isoform X1	nucleolus;thiol-dependent ubiquitin-specific protease activity;ubiquitin-dependent protein catabolic process;protein deubiquitination;seed development	NULL	NULL
Qrob_P0018880.2	Qrob_T0018880.2	Lide8671_c0_seq1	GO:0008173; GO:0008649; GO:0140098; GO:0003824; GO:0008168; GO:0016740; GO:0008170; GO:0016741; GO:0003674; GO:0016434; GO:0008757; GO:0140102; GO:0071424; GO:0000154; GO:0008152; GO:0008150; GO:0034641; GO:0006396; GO:0034660; GO:0042254; GO:0044237; GO:0006139; GO:0044238; GO:0009987; GO:0046483; GO:0001510; GO:0044260; GO:0016070; GO:0043170; GO:0016072; GO:0006725; GO:0044085; GO:0006807; GO:…	ribosomal rna small subunit methyltransferase h	rRNA (cytosine-N4-)-methyltransferase activity;rRNA base methylation	NULL	NULL
Qrob_P0018890.2	Qrob_T0018890.2	Lide11177_c0_seq1	NULL	hypothetical protein CFP56_17186		NULL	NULL
Qrob_P0018900.2	Qrob_T0018900.2	NULL	NULL	uncharacterized protein LOC112019284 isoform X1		NULL	NULL
Qrob_P0018920.2	Qrob_T0018920.2	Lide10844_c0_seq1	GO:0005737; GO:0044464; GO:0044444; GO:0044424; GO:0005575; GO:0005623; GO:0005622; GO:0005829; GO:0140096; GO:0003824; GO:0008168; GO:0016740; GO:0016741; GO:0003674; GO:0008276; GO:0003006; GO:0048831; GO:0050793; GO:0048731; GO:0048367; GO:0009908; GO:2000026; GO:0050789; GO:0048580; GO:0032501; GO:0032502; GO:0051239; GO:0009791; GO:0008150; GO:0090567; GO:0065007; GO:0007275; GO:2000241; GO:…	protein arginine n-methyltransferase 1.5	cytosol;protein methyltransferase activity;regulation of flower development;positive regulation of vernalization response;peptidyl-arginine N-methylation;histone H4-R3 methylation	NULL	NULL
Qrob_P0018940.2	Qrob_T0018940.2	NULL	GO:0016746; GO:0003824; GO:0016740; GO:0003674; GO:0016747	protein eceriferum 26-like	transferase activity, transferring acyl groups other than amino-acyl groups	NULL	NULL
Qrob_P0018960.2	Qrob_T0018960.2	Lide28169_c0_seq1	NULL	transcription termination factor mterf15, mitochondrial		NULL	NULL
Qrob_P0018970.2	Qrob_T0018970.2	Lide26614_c0_seq2	GO:0003677; GO:0097159; GO:1901363; GO:0005488; GO:0003674; GO:0003676; GO:0003690; GO:0044271; GO:0050794; GO:0034645; GO:0010556; GO:2000112; GO:0080090; GO:0019219; GO:0019438; GO:0008152; GO:2001141; GO:0008150; GO:0034641; GO:0006351; GO:1901576; GO:0044237; GO:0006139; GO:0044238; GO:0009889; GO:0009987; GO:0046483; GO:0044260; GO:0043170; GO:0016070; GO:0006725; GO:0006807; GO:0018130; GO:…	transcription termination factor mterf15, mitochondrial	double-stranded DNA binding;regulation of transcription, DNA-templated	NULL	NULL
Qrob_P0018980.2	Qrob_T0018980.2	Lide15418_c0_seq1	GO:0003674; GO:0003824	spermatogenesis-associated protein 20	catalytic activity	NULL	NULL
Qrob_P0019000.2	Qrob_T0019000.2	Lide5474_c0_seq1	GO:0003723; GO:0097159; GO:1901363; GO:0005488; GO:0003674; GO:0003676; GO:0003729; GO:0043167; GO:0043169; GO:0005488; GO:0003674; GO:0046872	zinc finger ccch domain-containing protein 32	mRNA binding;metal ion binding	NULL	NULL
Qrob_P0019020.2	Qrob_T0019020.2	Lide14304_c0_seq1	GO:0005575; GO:0005623; GO:0016491; GO:0003824; GO:0003674; GO:0009055; GO:0015036; GO:0016491; GO:0003824; GO:0003674; GO:0016667; GO:0015035; GO:0008152; GO:0008150; GO:0055114; GO:0044237; GO:0006091; GO:0009987; GO:0022900; GO:0065008; GO:0008150; GO:0050794; GO:0065007; GO:0042592; GO:0050789; GO:0019725; GO:0009987; GO:0045454	monothiol glutaredoxin-S6-like	cell;electron transfer activity;protein disulfide oxidoreductase activity;electron transport chain;cell redox homeostasis	NULL	NULL
Qrob_P0019030.2	Qrob_T0019030.2	NULL	GO:0005575; GO:0005623; GO:0016020; GO:0031224; GO:0005575; GO:0044425; GO:0016021; GO:0016491; GO:0003824; GO:0003674; GO:0009055; GO:0015036; GO:0016491; GO:0003824; GO:0003674; GO:0016667; GO:0015035; GO:0008152; GO:0008150; GO:0055114; GO:0044237; GO:0006091; GO:0009987; GO:0022900; GO:0065008; GO:0008150; GO:0050794; GO:0065007; GO:0042592; GO:0050789; GO:0019725; GO:0009987; GO:0045454	monothiol glutaredoxin-S6-like	cell;integral component of membrane;electron transfer activity;protein disulfide oxidoreductase activity;electron transport chain;cell redox homeostasis	NULL	NULL
Qrob_P0019040.2	Qrob_T0019040.2	Lide34301_c0_seq1	GO:0005575; GO:0005623; GO:0016020; GO:0031224; GO:0005575; GO:0044425; GO:0016021; GO:0016491; GO:0003824; GO:0003674; GO:0009055; GO:0015036; GO:0016491; GO:0003824; GO:0003674; GO:0016667; GO:0015035; GO:0008152; GO:0008150; GO:0055114; GO:0044237; GO:0006091; GO:0009987; GO:0022900; GO:0065008; GO:0008150; GO:0050794; GO:0065007; GO:0042592; GO:0050789; GO:0019725; GO:0009987; GO:0045454	monothiol glutaredoxin-S6-like	cell;integral component of membrane;electron transfer activity;protein disulfide oxidoreductase activity;electron transport chain;cell redox homeostasis	NULL	NULL
Qrob_P0019050.2	Qrob_T0019050.2	NULL	GO:0005575; GO:0005623; GO:0016491; GO:0003824; GO:0003674; GO:0009055; GO:0015036; GO:0016491; GO:0003824; GO:0003674; GO:0016667; GO:0015035; GO:0008152; GO:0008150; GO:0055114; GO:0044237; GO:0006091; GO:0009987; GO:0022900; GO:0065008; GO:0008150; GO:0050794; GO:0065007; GO:0042592; GO:0050789; GO:0019725; GO:0009987; GO:0045454	glutaredoxin-C11	cell;electron transfer activity;protein disulfide oxidoreductase activity;electron transport chain;cell redox homeostasis	NULL	NULL
Qrob_P0019060.2	Qrob_T0019060.2	Lide27221_c0_seq1	GO:0044464; GO:0043231; GO:0005575; GO:0044424; GO:0043227; GO:0043226; GO:0043229; GO:0005623; GO:0005622; GO:0005634; GO:0044464; GO:0044424; GO:0005575; GO:0005623; GO:0005622; GO:0005737; GO:0016491; GO:0003824; GO:0003674; GO:0009055; GO:0015036; GO:0016491; GO:0003824; GO:0003674; GO:0016667; GO:0015035; GO:0008152; GO:0008150; GO:0055114; GO:0044237; GO:0006091; GO:0009987; GO:0022900; GO:…	monothiol glutaredoxin-S11-like	nucleus;cytoplasm;electron transfer activity;protein disulfide oxidoreductase activity;electron transport chain;cell redox homeostasis	NULL	NULL
Qrob_P0019080.2	Qrob_T0019080.2	Lide8134_c0_seq1	GO:0016020; GO:0044464; GO:0005575; GO:0005623; GO:0071944; GO:0005886	membrane-anchored ubiquitin-fold protein 3-like isoform X1	plasma membrane	NULL	NULL
Qrob_P0019100.2	Qrob_T0019100.2	Lide3781_c0_seq1	NULL	zinc finger protein constans-like 13		NULL	NULL
Qrob_P0019110.2	Qrob_T0019110.2	Lide3373_c0_seq1	GO:0016020; GO:0044464; GO:0005575; GO:0005623; GO:0071944; GO:0005886; GO:0016020; GO:0031224; GO:0005575; GO:0044425; GO:0016021	CASP-like protein 1E1	plasma membrane;integral component of membrane	NULL	NULL
Qrob_P0019120.2	Qrob_T0019120.2	Lide14170_c0_seq1	GO:0016020; GO:0044464; GO:0005575; GO:0005623; GO:0071944; GO:0005886; GO:0016020; GO:0031224; GO:0005575; GO:0044425; GO:0016021; GO:0015144; GO:0022857; GO:0003674; GO:0005215; GO:0051119; GO:0051234; GO:0051179; GO:0008150; GO:0006810; GO:0071702; GO:0008643	bidirectional sugar transporter NEC1-like	plasma membrane;integral component of membrane;sugar transmembrane transporter activity;carbohydrate transport	NULL	NULL
Qrob_P0019130.2	Qrob_T0019130.2	Lide4370_c0_seq1	NULL	stress response protein nst1 isoform X1		NULL	NULL
Qrob_P0019150.2	Qrob_T0019150.2	Lide4554_c0_seq1	NULL	putative polyketide hydroxylase		NULL	NULL
Qrob_P0019160.2	Qrob_T0019160.2	Lide3884_c1_seq2	GO:0098588; GO:0005737; GO:0044464; GO:0016020; GO:0043231; GO:0098805; GO:0044444; GO:0044422; GO:0044424; GO:0005575; GO:0044446; GO:0005773; GO:0044437; GO:0043227; GO:0031090; GO:0043226; GO:0005623; GO:0043229; GO:0005622; GO:0005774; GO:0016020; GO:0044464; GO:0005575; GO:0005623; GO:0071944; GO:0005886; GO:0016020; GO:0031224; GO:0005575; GO:0044425; GO:0016021; GO:0022890; GO:0099516; GO:…	sodium/hydrogen exchanger 2-like	vacuolar membrane;plasma membrane;integral component of membrane;sodium:proton antiporter activity;regulation of pH;response to salt stress;sodium ion transmembrane transport;potassium ion homeostasis;proton transmembrane transport	NULL	NULL
Qrob_P0019170.2	Qrob_T0019170.2	Lide4629_c0_seq1	GO:0098588; GO:0005737; GO:0044464; GO:0016020; GO:0043231; GO:0098805; GO:0044444; GO:0044422; GO:0044424; GO:0005575; GO:0044446; GO:0005773; GO:0044437; GO:0043227; GO:0031090; GO:0043226; GO:0005623; GO:0043229; GO:0005622; GO:0005774; GO:0005515; GO:0003779; GO:0044877; GO:0008092; GO:0005488; GO:0003674; GO:0051015	protein NETWORKED 3C	vacuolar membrane;actin filament binding	NULL	NULL
Qrob_P0019190.2	Qrob_T0019190.2	Lide46579_c0_seq1	GO:0016491; GO:0003824; GO:0016705; GO:0016709; GO:0004497; GO:0003674; GO:0004499; GO:0000166; GO:0050662; GO:1901265; GO:0097159; GO:1901363; GO:0048037; GO:0043168; GO:0036094; GO:0043167; GO:0005488; GO:0003674; GO:0050660; GO:0000166; GO:0050662; GO:1901265; GO:0097159; GO:1901363; GO:0048037; GO:0036094; GO:0005488; GO:0003674; GO:0050661; GO:0008152; GO:0008150; GO:0055114	probable indole-3-pyruvate monooxygenase YUCCA10	N,N-dimethylaniline monooxygenase activity;flavin adenine dinucleotide binding;NADP binding;oxidation-reduction process	map00982	Drug metabolism - cytochrome P450
Qrob_P0019200.2	Qrob_T0019200.2	NULL	GO:1901265; GO:0097159; GO:1901363; GO:0036094; GO:0005488; GO:0003674; GO:0000166; GO:0016491; GO:0003824; GO:0003674; GO:0004497; GO:0048037; GO:0005488; GO:0003674; GO:0050662	probable indole-3-pyruvate monooxygenase YUCCA10	nucleotide binding;monooxygenase activity;coenzyme binding	NULL	NULL
Qrob_P0019220.2	Qrob_T0019220.2	Lide4253_c0_seq1	GO:0016491; GO:0003824; GO:0016705; GO:0016709; GO:0004497; GO:0003674; GO:0004499; GO:0000166; GO:0050662; GO:1901265; GO:0097159; GO:1901363; GO:0048037; GO:0043168; GO:0036094; GO:0043167; GO:0005488; GO:0003674; GO:0050660; GO:0000166; GO:0050662; GO:1901265; GO:0097159; GO:1901363; GO:0048037; GO:0036094; GO:0005488; GO:0003674; GO:0050661; GO:0016491; GO:0003824; GO:0016705; GO:0016709; GO:…	probable indole-3-pyruvate monooxygenase YUCCA10	N,N-dimethylaniline monooxygenase activity;flavin adenine dinucleotide binding;NADP binding;indole-3-pyruvate monooxygenase activity;oxidation-reduction process	map00982, map00380	Drug metabolism - cytochrome P450, Tryptophan metabolism
Qrob_P0019500.2	Qrob_T0019500.2	Lide34246_c0_seq1	GO:0097159; GO:1901363; GO:0005488; GO:0003674; GO:0003676; GO:0000166; GO:0097367; GO:0097159; GO:0017076; GO:0032555; GO:0032553; GO:0035639; GO:0032559; GO:0030554; GO:1901265; GO:0008144; GO:1901363; GO:0043168; GO:0036094; GO:0043167; GO:0005488; GO:0003674; GO:0005524; GO:0003678; GO:0003824; GO:0017111; GO:0016462; GO:0016787; GO:0016887; GO:0140097; GO:0008094; GO:0016817; GO:0016818; GO:…	ATP-dependent DNA helicase Q-like 4A isoform X1	nucleic acid binding;ATP binding;ATP-dependent 3'-5' DNA helicase activity;DNA replication;DNA repair;DNA recombination;DNA duplex unwinding	map00730, map00230	Thiamine metabolism, Purine metabolism
Qrob_P0019650.2	Qrob_T0019650.2	NULL	NULL	Myb/SANT-like domain containing protein		NULL	NULL
Qrob_P0019670.2	Qrob_T0019670.2	NULL	GO:0005515; GO:0005488; GO:0003674; GO:0051082; GO:0008150; GO:0009987; GO:0006457	dnaJ homolog subfamily B member 4-like	unfolded protein binding;protein folding	NULL	NULL
Qrob_P0019700.2	Qrob_T0019700.2	Lide6741_c0_seq1	GO:0016020; GO:0031224; GO:0005575; GO:0044425; GO:0016021	NADH-ubiquinone reductase complex 1 MLRQ subunit	integral component of membrane	NULL	NULL
Qrob_P0019730.2	Qrob_T0019730.2	NULL	NULL	receptor-like protein kinase FERONIA		NULL	NULL
Qrob_P0019800.2	Qrob_T0019800.2	NULL	GO:0016020; GO:0031224; GO:0005575; GO:0044425; GO:0016021; GO:0000166; GO:0097367; GO:0097159; GO:0017076; GO:0032555; GO:0032553; GO:0035639; GO:0032559; GO:0030554; GO:1901265; GO:0008144; GO:1901363; GO:0043168; GO:0036094; GO:0043167; GO:0005488; GO:0003674; GO:0005524; GO:0016627; GO:0016628; GO:0016491; GO:0003824; GO:0003674; GO:0032440; GO:0043492; GO:0003824; GO:0017111; GO:0016462; GO:…	putative ABC transporter C family member 15	integral component of membrane;ATP binding;2-alkenal reductase [NAD(P)] activity;ATPase activity, coupled to transmembrane movement of substances;transmembrane transport;oxidation-reduction process	map00730, map00230	Thiamine metabolism, Purine metabolism
Qrob_P0019820.2	Qrob_T0019820.2	NULL	GO:0003824; GO:0016817; GO:0016818; GO:0017111; GO:0016462; GO:0003674; GO:0016787; GO:0016887; GO:0051234; GO:0051179; GO:0008150; GO:0006810	putative ABC transporter C family member 15	ATPase activity;transport	map00730, map00230	Thiamine metabolism, Purine metabolism
Qrob_P0019830.2	Qrob_T0019830.2	Lide9182_c0_seq1	GO:0005575; GO:0016020; GO:0003824; GO:0016772; GO:0016740; GO:0003674; GO:0016301; GO:0008152; GO:0008150; GO:0006796; GO:0006793; GO:0044237; GO:0009987; GO:0016310	receptor-like protein kinase feronia	membrane;kinase activity;phosphorylation	NULL	NULL
Qrob_P0019850.2	Qrob_T0019850.2	Lide12306_c0_seq1	GO:0016020; GO:0044464; GO:0031224; GO:0005575; GO:0044459; GO:0044425; GO:0031225; GO:0005623; GO:0071944; GO:0031226; GO:0005886; GO:0046658; GO:0003824; GO:0003674; GO:0016798; GO:0016787; GO:0004553; GO:0008150; GO:0008152	glucan endo-1,3-beta-glucosidase 12-like	anchored component of plasma membrane;hydrolase activity, hydrolyzing O-glycosyl compounds;metabolic process	NULL	NULL
Qrob_P0019870.2	Qrob_T0019870.2	NULL	GO:0097159; GO:1901363; GO:0005488; GO:0003674; GO:0003676; GO:0003677; GO:0050794; GO:0071173; GO:1905819; GO:0071174; GO:0016043; GO:0051726; GO:0098813; GO:0007091; GO:0051128; GO:0051129; GO:0000819; GO:0007088; GO:1902100; GO:0007049; GO:0045841; GO:1905818; GO:0048519; GO:0009987; GO:0022402; GO:0006996; GO:0048285; GO:0048523; GO:0071840; GO:0010948; GO:0033048; GO:0033047; GO:2001251; GO:…	mitotic spindle checkpoint protein MAD2	DNA binding;mitotic spindle assembly checkpoint	NULL	NULL
Qrob_P0019890.2	Qrob_T0019890.2	NULL	NULL	sister chromatid cohesion protein pds5-like		NULL	NULL
Qrob_P0019910.2	Qrob_T0019910.2	Lide6211_c0_seq1	GO:0004518; GO:0003824; GO:0003674; GO:0016787; GO:0016788; GO:0004519; GO:0046483; GO:0043170; GO:0006725; GO:0006807; GO:0071704; GO:0008152; GO:1901360; GO:0008150; GO:0090304; GO:0034641; GO:0044237; GO:0006139; GO:0044238; GO:0009987; GO:0090305	Restriction endonuclease	endonuclease activity;nucleic acid phosphodiester bond hydrolysis	NULL	NULL
Qrob_P0019960.2	Qrob_T0019960.2	Lide9918_c0_seq1	GO:0016020; GO:0031224; GO:0005575; GO:0044425; GO:0016021; GO:0140096; GO:0008233; GO:0003824; GO:0070011; GO:0008237; GO:0004175; GO:0003674; GO:0016787; GO:0004222; GO:0043167; GO:0043169; GO:0005488; GO:0003674; GO:0046872; GO:0008152; GO:0043170; GO:0008150; GO:0006807; GO:1901564; GO:0071704; GO:0044238; GO:0019538; GO:0006508	probable thimet oligopeptidase	integral component of membrane;metalloendopeptidase activity;metal ion binding;proteolysis	NULL	NULL
Qrob_P0019970.2	Qrob_T0019970.2	Lide15489_c0_seq1	GO:1902494; GO:0008287; GO:0032991; GO:0044464; GO:0005575; GO:0044424; GO:1903293; GO:0005623; GO:0005622; GO:0000159; GO:0098772; GO:0030234; GO:0003674; GO:0019208; GO:0019888; GO:0050896; GO:0008150; GO:0050794; GO:0065007; GO:0007154; GO:0023052; GO:0051716; GO:0050789; GO:0009987; GO:0007165; GO:0050794; GO:0051246; GO:0050790; GO:0031399; GO:0032268; GO:0080090; GO:0019538; GO:0008152; GO:…	serine/threonine protein phosphatase 2A 57 kDa regulatory subunit B' theta isoform-like	protein phosphatase type 2A complex;protein phosphatase regulator activity;signal transduction;regulation of phosphoprotein phosphatase activity	NULL	NULL
Qrob_P0019980.2	Qrob_T0019980.2	NULL	GO:0044464; GO:0043231; GO:0005575; GO:0044424; GO:0043227; GO:0043226; GO:0043229; GO:0005623; GO:0005622; GO:0005634; GO:0098772; GO:0019211; GO:0030234; GO:0008047; GO:0019888; GO:0003674; GO:0019208; GO:0072542; GO:0050896; GO:0008150; GO:0050794; GO:0065007; GO:0007154; GO:0023052; GO:0051716; GO:0050789; GO:0009987; GO:0007165; GO:0005737; GO:0044464; GO:0044444; GO:0044424; GO:0005575; GO:…	serine/threonine protein phosphatase 2A 57 kDa regulatory subunit B' theta isoform-like	nucleus;protein phosphatase activator activity;signal transduction;cytosol;regulation of phosphoprotein phosphatase activity;regulation of protein autophosphorylation;protein phosphatase type 2A complex	NULL	NULL
Qrob_P0020000.2	Qrob_T0020000.2	NULL	GO:0016746; GO:0016747; GO:0016407; GO:0003824; GO:0008374; GO:0016740; GO:0003674; GO:0016413	acylsugar acyltransferase 3-like	O-acetyltransferase activity	NULL	NULL
Qrob_P0020040.2	Qrob_T0020040.2	NULL	GO:0005575; GO:0016020	isoform 4 of serine/threonine-protein phosphatase 6 regulatory ankyrin repeat subunit a	membrane	NULL	NULL
Qrob_P0020050.2	Qrob_T0020050.2	NULL	NULL	nuclear factor nf-kappa-b p105 subunit		NULL	NULL
Qrob_P0020230.2	Qrob_T0020230.2	NULL	NULL	---NA---		NULL	NULL
Qrob_P0020310.2	Qrob_T0020310.2	Lide5148_c0_seq1	GO:0044464; GO:0005575; GO:0044424; GO:0043227; GO:0043226; GO:0043229; GO:0005623; GO:0005622; GO:0043231; GO:0016757; GO:0003824; GO:0016740; GO:0003674; GO:0008194; GO:0016757; GO:0003824; GO:0016740; GO:0003674; GO:0016758	7-deoxyloganetin glucosyltransferase-like	intracellular membrane-bounded organelle;UDP-glycosyltransferase activity;transferase activity, transferring hexosyl groups	NULL	NULL
Qrob_P0020320.2	Qrob_T0020320.2	NULL	GO:0044464; GO:0005575; GO:0044424; GO:0043227; GO:0043226; GO:0043229; GO:0005623; GO:0005622; GO:0043231; GO:0016757; GO:0003824; GO:0016740; GO:0003674; GO:0008194	7-deoxyloganetin glucosyltransferase-like	intracellular membrane-bounded organelle;UDP-glycosyltransferase activity	NULL	NULL
Qrob_P0020340.2	Qrob_T0020340.2	Lide8299_c0_seq1	GO:0005737; GO:0044464; GO:0031410; GO:0031982; GO:0012505; GO:0097708; GO:0044444; GO:0044424; GO:0005575; GO:0043227; GO:0043226; GO:0005623; GO:0043229; GO:0005622; GO:0005768; GO:0005737; GO:0044464; GO:0044431; GO:0043231; GO:0012505; GO:0031984; GO:0044422; GO:0044444; GO:0044446; GO:0005575; GO:0044424; GO:0005794; GO:0043227; GO:0043226; GO:0005623; GO:0043229; GO:0098791; GO:0005622; GO:…	probable pectin methyltransferase QUA2 isoform X1	endosome;trans-Golgi network;integral component of membrane;methyltransferase activity;response to cytokinin;homogalacturonan biosynthetic process;methylation;root development;shoot system development	NULL	NULL
Qrob_P0020350.2	Qrob_T0020350.2	Lide17001_c0_seq1	GO:0050896; GO:0008150; GO:0006950; GO:0006979	protein WHAT'S THIS FACTOR 1 homolog	response to oxidative stress	NULL	NULL
Qrob_P0020370.2	Qrob_T0020370.2	Lide13495_c0_seq1	NULL	methyl-cpg-binding domain-containing protein 8		NULL	NULL
Qrob_P0020380.2	Qrob_T0020380.2	Lide14605_c0_seq1	NULL	methyl-cpg-binding domain-containing protein 8		NULL	NULL
Qrob_P0020390.2	Qrob_T0020390.2	Lide6781_c0_seq2	GO:0005575; GO:0005623; GO:0016020; GO:0031224; GO:0005575; GO:0044425; GO:0016021; GO:0065008; GO:0008150; GO:0050794; GO:0065007; GO:0042592; GO:0050789; GO:0019725; GO:0009987; GO:0045454	5'-adenylylsulfate reductase-like 4	cell;integral component of membrane;cell redox homeostasis	NULL	NULL
Qrob_P0020400.2	Qrob_T0020400.2	Lide4679_c0_seq2	GO:0097159; GO:1901363; GO:0005488; GO:0003674; GO:0003676; GO:0003677; GO:0044271; GO:0050794; GO:0034645; GO:0010556; GO:2000112; GO:0080090; GO:0019219; GO:0019438; GO:0008152; GO:2001141; GO:0008150; GO:0034641; GO:0006351; GO:1901576; GO:0044237; GO:0006139; GO:0044238; GO:0009889; GO:0009987; GO:0046483; GO:0044260; GO:0043170; GO:0016070; GO:0006725; GO:0006807; GO:0018130; GO:0019222; GO:…	homeobox-leucine zipper protein ATHB-12-like	DNA binding;regulation of transcription, DNA-templated	NULL	NULL
Qrob_P0020480.2	Qrob_T0020480.2	NULL	GO:0000794; GO:0000793; GO:0031974; GO:0099086; GO:0044454; GO:0043227; GO:0043226; GO:0005623; GO:0043229; GO:0005622; GO:0043228; GO:0070013; GO:0044464; GO:0043232; GO:0043231; GO:0031981; GO:0044422; GO:0005694; GO:0043233; GO:0044446; GO:0005575; GO:0044424; GO:0000228; GO:0044428; GO:0005634; GO:0044427; GO:0000795; GO:0048285; GO:0051276; GO:0071840; GO:0051321; GO:0045143; GO:0045132; GO:…	synaptonemal complex protein 1-like	synaptonemal complex;synapsis;reciprocal meiotic recombination	NULL	NULL
Qrob_P0020600.2	Qrob_T0020600.2	Lide4235_c0_seq1	GO:0005737; GO:0044464; GO:0043231; GO:0044444; GO:0005575; GO:0044424; GO:0043227; GO:0043226; GO:0043229; GO:0005623; GO:0005622; GO:0005739; GO:0005737; GO:0044464; GO:0043231; GO:0044444; GO:0005575; GO:0044424; GO:0043227; GO:0043226; GO:0043229; GO:0005623; GO:0009536; GO:0005622; GO:0009507; GO:0003824; GO:0016740; GO:0016741; GO:0003674; GO:0008168; GO:0008152; GO:0008150; GO:0032259	uncharacterized methyltransferase At1g78140, chloroplastic	mitochondrion;chloroplast;methyltransferase activity;methylation	NULL	NULL
Qrob_P0020610.2	Qrob_T0020610.2	NULL	GO:0005737; GO:0044464; GO:0043231; GO:0044444; GO:0005575; GO:0044424; GO:0043227; GO:0043226; GO:0043229; GO:0005623; GO:0005622; GO:0005739; GO:0005737; GO:0044464; GO:0043231; GO:0044444; GO:0005575; GO:0044424; GO:0043227; GO:0043226; GO:0043229; GO:0005623; GO:0009536; GO:0005622; GO:0009507; GO:0003824; GO:0016740; GO:0016741; GO:0003674; GO:0008168; GO:0008152; GO:0008150; GO:0032259	uncharacterized methyltransferase At1g78140, chloroplastic	mitochondrion;chloroplast;methyltransferase activity;methylation	NULL	NULL
Qrob_P0020640.2	Qrob_T0020640.2	NULL	GO:0005575; GO:0005623; GO:0065008; GO:0008150; GO:0050794; GO:0065007; GO:0042592; GO:0050789; GO:0019725; GO:0009987; GO:0045454	TPR repeat-containing thioredoxin TTL1-like	cell;cell redox homeostasis	NULL	NULL
Qrob_P0020660.2	Qrob_T0020660.2	Lide12740_c0_seq1	GO:0003677; GO:0097159; GO:1901363; GO:0005488; GO:0003674; GO:0003676; GO:0003690; GO:0044271; GO:0050794; GO:0034645; GO:0010556; GO:2000112; GO:0080090; GO:0019219; GO:0019438; GO:0008152; GO:2001141; GO:0008150; GO:0034641; GO:0006351; GO:1901576; GO:0044237; GO:0006139; GO:0044238; GO:0009889; GO:0009987; GO:0046483; GO:0044260; GO:0043170; GO:0016070; GO:0006725; GO:0006807; GO:0018130; GO:…	transcription termination factor mterf8, chloroplastic	double-stranded DNA binding;regulation of transcription, DNA-templated	NULL	NULL
Qrob_P0020670.2	Qrob_T0020670.2	Lide1239_c0_seq1	NULL	---NA---		NULL	NULL
Qrob_P0020690.2	Qrob_T0020690.2	NULL	NULL	NDR1/HIN1-like protein 13		NULL	NULL
Qrob_P0020700.2	Qrob_T0020700.2	Lide18741_c0_seq1	NULL	probable trehalose-phosphate phosphatase D isoform X1		NULL	NULL
Qrob_P0020710.2	Qrob_T0020710.2	Lide6734_c0_seq1	GO:0044464; GO:0043231; GO:1990904; GO:0032991; GO:0005681; GO:0044422; GO:0044446; GO:0005575; GO:0044424; GO:0043227; GO:0043226; GO:0044428; GO:0005623; GO:0043229; GO:0005634; GO:0005622; GO:0005689; GO:0046483; GO:0000375; GO:0016070; GO:0043170; GO:0016071; GO:0006725; GO:0006807; GO:0071704; GO:0010467; GO:0008152; GO:1901360; GO:0008150; GO:0008380; GO:0090304; GO:0034641; GO:0006396; GO:…	U11/U12 small nuclear ribonucleoprotein 25 kDa protein	U12-type spliceosomal complex;mRNA splicing, via spliceosome	NULL	NULL
Qrob_P0020730.2	Qrob_T0020730.2	Lide3698_c0_seq5	GO:0098588; GO:0005737; GO:0044464; GO:0016020; GO:0043231; GO:0098805; GO:0044444; GO:0044422; GO:0044424; GO:0005575; GO:0044446; GO:0005773; GO:0044437; GO:0043227; GO:0031090; GO:0043226; GO:0005623; GO:0043229; GO:0005622; GO:0005774; GO:0005737; GO:0044464; GO:0043231; GO:0044444; GO:0012505; GO:0005575; GO:0044424; GO:0043227; GO:0043226; GO:0043229; GO:0005623; GO:0005622; GO:0005783; GO:…	endoplasmic reticulum-Golgi intermediate compartment protein 3-like isoform X1	vacuolar membrane;endoplasmic reticulum;Golgi apparatus;integral component of membrane;COPII-coated ER to Golgi transport vesicle;endoplasmic reticulum to Golgi vesicle-mediated transport;retrograde vesicle-mediated transport, Golgi to endoplasmic reticulum	NULL	NULL
Qrob_P0020740.2	Qrob_T0020740.2	NULL	GO:0044464; GO:0043231; GO:0005575; GO:0044424; GO:0043227; GO:0043226; GO:0043229; GO:0005623; GO:0005622; GO:0005634; GO:0003677; GO:0097159; GO:1901363; GO:0005488; GO:0003674; GO:0003676; GO:0043565	ethylene-responsive transcription factor rap2-4	nucleus;sequence-specific DNA binding	NULL	NULL
Qrob_P0020760.2	Qrob_T0020760.2	Lide1276_c2_seq1	NULL	uncharacterized WD repeat-containing protein C2A9.03 isoform X1		NULL	NULL
Qrob_P0020780.2	Qrob_T0020780.2	NULL	GO:0046872; GO:0043167; GO:0043169; GO:0046914; GO:0005488; GO:0003674; GO:0008270; GO:0044271; GO:0050794; GO:0034645; GO:0010556; GO:2000112; GO:0080090; GO:0019219; GO:0019438; GO:0008152; GO:2001141; GO:0008150; GO:0034641; GO:0006351; GO:1901576; GO:0044237; GO:0006139; GO:0044238; GO:0009889; GO:0009987; GO:0046483; GO:0044260; GO:0043170; GO:0016070; GO:0006725; GO:0006807; GO:0018130; GO:…	protein FAR1-RELATED SEQUENCE 5-like	zinc ion binding;regulation of transcription, DNA-templated	NULL	NULL
Qrob_P0020810.2	Qrob_T0020810.2	NULL	GO:0098588; GO:0005737; GO:0044431; GO:0044464; GO:0016020; GO:0043231; GO:0012505; GO:0044444; GO:0044422; GO:0044424; GO:0005575; GO:0044446; GO:0005794; GO:0043227; GO:0031090; GO:0043226; GO:0005623; GO:0043229; GO:0005622; GO:0000139; GO:0005737; GO:0044464; GO:0044431; GO:0043231; GO:0012505; GO:0031984; GO:0044422; GO:0044444; GO:0044446; GO:0005575; GO:0044424; GO:0005794; GO:0043227; GO:…	probable ADP-ribosylation factor GTPase-activating protein AGD8	Golgi membrane;trans-Golgi network;COPI vesicle coat;GTPase activator activity;metal ion binding;endoplasmic reticulum to Golgi vesicle-mediated transport;retrograde vesicle-mediated transport, Golgi to endoplasmic reticulum;positive regulation of GTPase activity;COPI coating of Golgi vesicle	NULL	NULL
Qrob_P0020820.2	Qrob_T0020820.2	Lide3261_c0_seq1	GO:0098588; GO:0005737; GO:0044431; GO:0044464; GO:0016020; GO:0043231; GO:0012505; GO:0044444; GO:0044422; GO:0044424; GO:0005575; GO:0044446; GO:0005794; GO:0043227; GO:0031090; GO:0043226; GO:0005623; GO:0043229; GO:0005622; GO:0000139; GO:0005737; GO:0044464; GO:0044431; GO:0043231; GO:0012505; GO:0031984; GO:0044422; GO:0044444; GO:0044446; GO:0005575; GO:0044424; GO:0005794; GO:0043227; GO:…	probable ADP-ribosylation factor GTPase-activating protein AGD8	Golgi membrane;trans-Golgi network;COPI vesicle coat;GTPase activator activity;metal ion binding;endoplasmic reticulum to Golgi vesicle-mediated transport;retrograde vesicle-mediated transport, Golgi to endoplasmic reticulum;positive regulation of GTPase activity;COPI coating of Golgi vesicle	NULL	NULL
Qrob_P0020830.2	Qrob_T0020830.2	Lide27481_c0_seq1	GO:0003824; GO:0003674; GO:0016787; GO:0008152; GO:0043170; GO:0008150; GO:0006807; GO:1901564; GO:0071704; GO:0044238; GO:0019538; GO:0006508; GO:0008152; GO:0044260; GO:0043170; GO:0008150; GO:0006807; GO:1901564; GO:0044237; GO:0071704; GO:0044238; GO:0019538; GO:0009987; GO:0044267	ubiquitin carboxyl-terminal hydrolase 21	hydrolase activity;proteolysis;cellular protein metabolic process	NULL	NULL
Qrob_P0020840.2	Qrob_T0020840.2	NULL	GO:0003674; GO:0003824; GO:0008150; GO:0008152	PREDICTED: uncharacterized protein LOC103336969	catalytic activity;metabolic process	NULL	NULL
Qrob_P0020900.2	Qrob_T0020900.2	Lide4600_c0_seq1	GO:0004448; GO:0016614; GO:0016616; GO:0016491; GO:0003824; GO:0003674; GO:0004450; GO:0043167; GO:0043169; GO:0005488; GO:0003674; GO:0046872; GO:0008152; GO:0008150; GO:0045333; GO:0015980; GO:0055114; GO:0044237; GO:0044238; GO:0009060; GO:0006091; GO:0009987; GO:0006099; GO:0044281; GO:0072350; GO:0019752; GO:0071704; GO:0008152; GO:0008150; GO:0006082; GO:1902652; GO:0006066; GO:0044237; GO:…	isocitrate dehydrogenase [NADP]	isocitrate dehydrogenase (NADP+) activity;metal ion binding;tricarboxylic acid cycle;isocitrate metabolic process	map00020, map00720, map01130, map00480	Citrate cycle (TCA cycle), Carbon fixation pathways in prokaryotes, Biosynthesis of antibiotics, Glutathione metabolism
Qrob_P0020910.2	Qrob_T0020910.2	Lide122_c0_seq1	GO:0005737; GO:0044464; GO:0043231; GO:0044444; GO:0005575; GO:0044424; GO:0043227; GO:0043226; GO:0043229; GO:0005623; GO:0005622; GO:0005773; GO:0005737; GO:0044464; GO:0043231; GO:0044444; GO:0012505; GO:0005575; GO:0044424; GO:0043227; GO:0043226; GO:0043229; GO:0005623; GO:0005622; GO:0005794; GO:0005737; GO:0044464; GO:0044444; GO:0044424; GO:0005575; GO:0005623; GO:0005622; GO:0005829; GO:…	glutaredoxin	vacuole;Golgi apparatus;cytosol;plasma membrane;apoplast;glutathione-disulfide reductase activity;electron transfer activity;protein disulfide oxidoreductase activity;electron transport chain;cellular response to oxidative stress;cell redox homeostasis;cellular oxidant detoxification	map00480	Glutathione metabolism
Qrob_P0020930.2	Qrob_T0020930.2	Lide574_c0_seq1	GO:0044464; GO:0043231; GO:0005575; GO:0044424; GO:0043227; GO:0043226; GO:0043229; GO:0005623; GO:0005622; GO:0005634; GO:0005737; GO:0044464; GO:0043231; GO:0044444; GO:0012505; GO:0005575; GO:0044424; GO:0043227; GO:0043226; GO:0043229; GO:0005623; GO:0005622; GO:0005794; GO:0044391; GO:0005737; GO:0044464; GO:0043232; GO:0005829; GO:0015935; GO:1990904; GO:0032991; GO:0044444; GO:0044422; GO:…	ubiquitin-40s ribosomal protein s27a	nucleus;Golgi apparatus;cytosolic small ribosomal subunit;mRNA binding;structural constituent of ribosome;protein tag;ubiquitin protein ligase binding;translation;protein ubiquitination;modification-dependent protein catabolic process	NULL	NULL
Qrob_P0020940.2	Qrob_T0020940.2	Lide25229_c0_seq1	GO:0034708; GO:1902494; GO:0043527; GO:1990234; GO:0005737; GO:0032991; GO:0044464; GO:0044444; GO:0044424; GO:0005575; GO:0005623; GO:0005622; GO:0031515; GO:0016426; GO:0008173; GO:0140098; GO:0003824; GO:0008175; GO:0008168; GO:0016740; GO:0016741; GO:0003674; GO:0008757; GO:0140101; GO:0016429; GO:0008152; GO:0008150; GO:0034641; GO:0006396; GO:0008033; GO:0034660; GO:0006399; GO:0044237; GO:…	trna (adenine(58)-n(1))-methyltransferase catalytic subunit trmt61a	tRNA (m1A) methyltransferase complex;tRNA (adenine-N1-)-methyltransferase activity;tRNA methylation	NULL	NULL
Qrob_P0020950.2	Qrob_T0020950.2	NULL	GO:0016020; GO:0031224; GO:0005575; GO:0044425; GO:0016021; GO:0003674; GO:0005215; GO:0022857; GO:0051234; GO:0051179; GO:0008150; GO:0015718; GO:0046942; GO:0015849; GO:0015748; GO:0006810; GO:0006811; GO:0071702; GO:0015711; GO:0006820; GO:0015714; GO:0051234; GO:0051179; GO:0008150; GO:0055085; GO:0034220; GO:0006810; GO:0006811; GO:0006820; GO:0098656	phosphoenolpyruvate/phosphate translocator 2, chloroplastic-like	integral component of membrane;transmembrane transporter activity;phosphoenolpyruvate transport;anion transmembrane transport	NULL	NULL
Qrob_P0020970.2	Qrob_T0020970.2	NULL	GO:0034708; GO:1902494; GO:0043527; GO:1990234; GO:0005737; GO:0032991; GO:0044464; GO:0044444; GO:0044424; GO:0005575; GO:0005623; GO:0005622; GO:0031515; GO:0016426; GO:0008173; GO:0140098; GO:0003824; GO:0008175; GO:0008168; GO:0016740; GO:0016741; GO:0003674; GO:0008757; GO:0140101; GO:0016429; GO:0008152; GO:0008150; GO:0034641; GO:0006396; GO:0008033; GO:0034660; GO:0006399; GO:0044237; GO:…	trna (adenine(58)-n(1))-methyltransferase catalytic subunit trmt61a	tRNA (m1A) methyltransferase complex;tRNA (adenine-N1-)-methyltransferase activity;tRNA methylation	NULL	NULL
Qrob_P0020980.2	Qrob_T0020980.2	NULL	GO:0005737; GO:0044464; GO:0043231; GO:0044444; GO:0012505; GO:0005575; GO:0044424; GO:0043227; GO:0043226; GO:0043229; GO:0005623; GO:0005622; GO:0005794; GO:0016020; GO:0031224; GO:0005575; GO:0044425; GO:0016021; GO:0008509; GO:0071917; GO:0015301; GO:0099516; GO:0022804; GO:0015297; GO:0015075; GO:0022857; GO:0015291; GO:0003674; GO:0005215; GO:0009670; GO:0008509; GO:0015605; GO:0015318; GO:…	phosphoenolpyruvate/phosphate translocator 2, chloroplastic-like	Golgi apparatus;integral component of membrane;triose-phosphate:phosphate antiporter activity;phosphoglycerate transmembrane transporter activity;phosphoenolpyruvate:phosphate antiporter activity;phosphoglycerate transmembrane transport;triose phosphate transmembrane transport;phosphoenolpyruvate transmembrane transport	NULL	NULL
Qrob_P0021000.2	Qrob_T0021000.2	Lide558_c3_seq1	GO:0097159; GO:1901363; GO:0005488; GO:0003674; GO:0003676; GO:0003824; GO:0016817; GO:0016818; GO:0017111; GO:0016462; GO:0003674; GO:0016787; GO:0004386; GO:0000166; GO:0097367; GO:0097159; GO:0017076; GO:0032555; GO:0032553; GO:0035639; GO:0032559; GO:0030554; GO:1901265; GO:0008144; GO:1901363; GO:0043168; GO:0036094; GO:0043167; GO:0005488; GO:0003674; GO:0005524	dead-box atp-dependent rna helicase 46	nucleic acid binding;helicase activity;ATP binding	map00730, map00230	Thiamine metabolism, Purine metabolism
Qrob_P0021010.2	Qrob_T0021010.2	Lide6536_c0_seq1	GO:0003824; GO:0016740; GO:0016741; GO:0003674; GO:0008168; GO:0044260; GO:0046483; GO:0043170; GO:0006725; GO:0006807; GO:0071704; GO:0032259; GO:0008152; GO:1901360; GO:0008150; GO:0090304; GO:0044728; GO:0034641; GO:0044237; GO:0043412; GO:0006304; GO:0006139; GO:0043414; GO:0006305; GO:0044238; GO:0006259; GO:0009987; GO:0006306	DNA (cytosine-5)-methyltransferase DRM2-like isoform X1	methyltransferase activity;DNA methylation	NULL	NULL
Qrob_P0021020.2	Qrob_T0021020.2	Lide12459_c0_seq1	GO:0097159; GO:1901363; GO:0005488; GO:0003674; GO:0003676; GO:0140096; GO:0003824; GO:0016772; GO:0004672; GO:0016740; GO:0016773; GO:0016301; GO:0003674; GO:0004674; GO:0000166; GO:0097367; GO:0097159; GO:0017076; GO:0032555; GO:0032553; GO:0035639; GO:0032559; GO:0030554; GO:1901265; GO:0008144; GO:1901363; GO:0043168; GO:0036094; GO:0043167; GO:0005488; GO:0003674; GO:0005524; GO:0003824; GO:…	shaggy-related protein kinase epsilon	nucleic acid binding;protein serine/threonine kinase activity;ATP binding;methyltransferase activity;DNA methylation;protein phosphorylation	NULL	NULL
Qrob_P0021290.2	Qrob_T0021290.2	Lide10733_c0_seq1	NULL	transport and Golgi organization 2 homolog		NULL	NULL
Qrob_P0021320.2	Qrob_T0021320.2	Lide32_c0_seq1	GO:0044464; GO:0043231; GO:0005575; GO:0044424; GO:0043227; GO:0043226; GO:0043229; GO:0005623; GO:0005622; GO:0005634; GO:0097159; GO:1901363; GO:0005488; GO:0003674; GO:0003676; GO:0003677	HMG1/2-like protein	nucleus;DNA binding	NULL	NULL
Qrob_P0021330.2	Qrob_T0021330.2	Lide29522_c0_seq1	NULL	Disease resistance protein		NULL	NULL
Qrob_P0021340.2	Qrob_T0021340.2	NULL	NULL	disease resistance protein RPP13-like		NULL	NULL
Qrob_P0021360.2	Qrob_T0021360.2	Lide40302_c0_seq1	NULL	disease resistance protein RPP13-like		NULL	NULL
Qrob_P0021450.2	Qrob_T0021450.2	Lide43820_c0_seq1	NULL	putative pentatricopeptide repeat-containing protein At5g43820		NULL	NULL
Qrob_P0021460.2	Qrob_T0021460.2	NULL	NULL	Octicosapeptide/Phox/Bem1p family protein		NULL	NULL
Qrob_P0021490.2	Qrob_T0021490.2	Lide39665_c0_seq1	NULL	putative pentatricopeptide repeat-containing protein At5g43820		NULL	NULL
Qrob_P0021740.2	Qrob_T0021740.2	Lide14584_c0_seq1	GO:0048364; GO:0099402; GO:0050793; GO:0048731; GO:2000026; GO:0050789; GO:0032501; GO:0032502; GO:0051239; GO:0008150; GO:0065007; GO:0007275; GO:0048856; GO:0022622; GO:2000280; GO:0050896; GO:0008150; GO:0042221; GO:0010035; GO:0010038; GO:0010044; GO:0050896; GO:0008150; GO:0042493; GO:0097327; GO:0042221; GO:0009636; GO:0072718; GO:0008150; GO:0050794; GO:0065007; GO:0000075; GO:0048523; GO:…	protein DECREASED SIZE EXCLUSION LIMIT 1 isoform X1	regulation of root development;response to aluminum ion;response to cisplatin;DNA integrity checkpoint;embryo development ending in seed dormancy;regulation of DNA repair;pollen development;acquisition of desiccation tolerance in seed;plasmodesma organization;nucleus;cytoplasm;positive regulation of cell cycle arrest;plasmodesmata-mediated intercellular transport;plant ovule development	NULL	NULL
Qrob_P0021750.2	Qrob_T0021750.2	NULL	GO:0005575; GO:0016020; GO:1901265; GO:0097159; GO:1901363; GO:0036094; GO:0005488; GO:0003674; GO:0000166; GO:0003824; GO:0003674; GO:0016740	MDIS1-interacting receptor like kinase 2-like	membrane;nucleotide binding;transferase activity	NULL	NULL
Qrob_P0021780.2	Qrob_T0021780.2	Lide11029_c0_seq1	GO:0044464; GO:0005575; GO:0044424; GO:0043227; GO:0043226; GO:0043229; GO:0005623; GO:0005622; GO:0043231; GO:0005737; GO:0044464; GO:0044424; GO:0005575; GO:0005623; GO:0005622; GO:0044444	protein SRC2 homolog	intracellular membrane-bounded organelle;cytoplasmic part	NULL	NULL
Qrob_P0021860.2	Qrob_T0021860.2	Lide6460_c0_seq1	GO:0005575; GO:0016020	uncharacterized protein LOC112005078	membrane	NULL	NULL
Qrob_P0021870.2	Qrob_T0021870.2	Lide1968_c1_seq1	GO:0005575; GO:0016020; GO:1901265; GO:0097159; GO:1901363; GO:0036094; GO:0005488; GO:0003674; GO:0000166; GO:0003824; GO:0003674; GO:0016740	MDIS1-interacting receptor like kinase 2-like	membrane;nucleotide binding;transferase activity	NULL	NULL
Qrob_P0021880.2	Qrob_T0021880.2	Lide30837_c0_seq2	GO:0016020; GO:0044464; GO:0005575; GO:0005623; GO:0071944; GO:0005886; GO:0016020; GO:0031224; GO:0005575; GO:0044425; GO:0016021; GO:0140096; GO:0003824; GO:0016772; GO:0004672; GO:0016740; GO:0016773; GO:0016301; GO:0003674; GO:0004674; GO:0000166; GO:0097367; GO:0097159; GO:0017076; GO:0032555; GO:0032553; GO:0035639; GO:0032559; GO:0030554; GO:1901265; GO:0008144; GO:1901363; GO:0043168; GO:…	leucine-rich repeat receptor-like serine/threonine-protein kinase At1g17230	plasma membrane;integral component of membrane;protein serine/threonine kinase activity;ATP binding;protein phosphorylation	NULL	NULL
Qrob_P0021900.2	Qrob_T0021900.2	Lide4045_c0_seq3	GO:0044464; GO:0043231; GO:0005575; GO:0044424; GO:0043227; GO:0043226; GO:0043229; GO:0005623; GO:0005622; GO:0005634; GO:0044464; GO:0044424; GO:0005575; GO:0005623; GO:0005622; GO:0005737; GO:0003824; GO:0003674; GO:0016874	U-box domain-containing protein 11	nucleus;cytoplasm;ligase activity	NULL	NULL
Qrob_P0021910.2	Qrob_T0021910.2	Lide12515_c0_seq1	GO:0044464; GO:0043231; GO:0005575; GO:0044424; GO:0043227; GO:0043226; GO:0043229; GO:0005623; GO:0005622; GO:0005634; GO:0003677; GO:0097159; GO:1901363; GO:0005488; GO:0003674; GO:0003676; GO:0043565; GO:0003677; GO:0001067; GO:0097159; GO:1901363; GO:0005488; GO:0003674; GO:0003676; GO:0044212	trihelix transcription factor ASIL2	nucleus;sequence-specific DNA binding;transcription regulatory region DNA binding	NULL	NULL
Qrob_P0021920.2	Qrob_T0021920.2	Lide4820_c0_seq1	GO:0005575; GO:0005623; GO:0015036; GO:0016491; GO:0003824; GO:0003674; GO:0016667; GO:0015035; GO:0008152; GO:0044281; GO:0018904; GO:0008150; GO:0071704; GO:0006662; GO:0065008; GO:0008150; GO:0050794; GO:0065007; GO:0042592; GO:0050789; GO:0019725; GO:0009987; GO:0045454; GO:0008152; GO:0008150; GO:0055114	thioredoxin-like protein CITRX, chloroplastic	cell;protein disulfide oxidoreductase activity;glycerol ether metabolic process;cell redox homeostasis;oxidation-reduction process	NULL	NULL
Qrob_P0021940.2	Qrob_T0021940.2	NULL	NULL	probable LRR receptor-like serine/threonine-protein kinase At3g47570		NULL	NULL
Qrob_P0021950.2	Qrob_T0021950.2	Lide11332_c0_seq1	GO:0003674; GO:0003824; GO:0008150; GO:0008152	probable LRR receptor-like serine/threonine-protein kinase At4g36180	catalytic activity;metabolic process	NULL	NULL
Qrob_P0021970.2	Qrob_T0021970.2	NULL	NULL	pentatricopeptide repeat-containing protein At2g27610		NULL	NULL
Qrob_P0021980.2	Qrob_T0021980.2	Lide5696_c1_seq1	NULL	probable LRR receptor-like serine/threonine-protein kinase At3g47570		NULL	NULL
Qrob_P0022050.2	Qrob_T0022050.2	NULL	GO:0000792; GO:0000790; GO:0031974; GO:0044454; GO:0043227; GO:0043226; GO:0005623; GO:0043229; GO:0005622; GO:0043228; GO:0070013; GO:0044464; GO:0043232; GO:0043231; GO:0031981; GO:0044422; GO:0005694; GO:0043233; GO:0044446; GO:0005575; GO:0044424; GO:0000228; GO:0000785; GO:0044428; GO:0005634; GO:0044427; GO:0005720; GO:0003824; GO:0003674; GO:0016874; GO:0043167; GO:0043169; GO:0005488; GO:…	E3 ubiquitin-protein ligase ORTHRUS 2-like	nuclear heterochromatin;ligase activity;metal ion binding;ubiquitin protein ligase activity;maintenance of DNA methylation;protein ubiquitination	NULL	NULL
Qrob_P0022060.2	Qrob_T0022060.2	NULL	NULL	putative disease resistance protein At3g14460		NULL	NULL
Qrob_P0022070.2	Qrob_T0022070.2	Lide30144_c0_seq1	NULL	putative disease resistance RPP13-like protein 1		NULL	NULL
Qrob_P0022080.2	Qrob_T0022080.2	Lide14427_c0_seq1	NULL	putative disease resistance rpp13-like protein 1		NULL	NULL
Qrob_P0022090.2	Qrob_T0022090.2	Lide26151_c0_seq1	NULL	---NA---		NULL	NULL
Qrob_P0022130.2	Qrob_T0022130.2	Lide11829_c0_seq1	GO:0005737; GO:0044464; GO:0044444; GO:0044424; GO:0005575; GO:0005623; GO:0005622; GO:0005829; GO:0016020; GO:0031224; GO:0005575; GO:0044425; GO:0016021; GO:0000166; GO:0097367; GO:0050662; GO:0097159; GO:0048037; GO:0032553; GO:1901265; GO:1901363; GO:0043168; GO:0036094; GO:0043167; GO:0005488; GO:0003674; GO:0010181; GO:0016646; GO:0016491; GO:0003824; GO:0003674; GO:0016645; GO:0052873; GO:…	NADPH:quinone oxidoreductase-like	cytosol;integral component of membrane;FMN binding;FMN reductase (NADPH) activity;oxidation-reduction process	map00740	Riboflavin metabolism
Qrob_P0022140.2	Qrob_T0022140.2	NULL	GO:0005737; GO:0044464; GO:0044444; GO:0044424; GO:0005575; GO:0005623; GO:0005622; GO:0005829; GO:0016020; GO:0031224; GO:0005575; GO:0044425; GO:0016021; GO:0016491; GO:0003824; GO:0016651; GO:0003674; GO:0016655; GO:0003955; GO:0000166; GO:0097367; GO:0050662; GO:0097159; GO:0048037; GO:0032553; GO:1901265; GO:1901363; GO:0043168; GO:0036094; GO:0043167; GO:0005488; GO:0003674; GO:0010181; GO:…	nadph:quinone oxidoreductase	cytosol;integral component of membrane;NAD(P)H dehydrogenase (quinone) activity;FMN binding;FMN reductase (NADPH) activity;oxidation-reduction process	map00130	Ubiquinone and other terpenoid-quinone biosynthesis
Qrob_P0022160.2	Qrob_T0022160.2	Lide15502_c1_seq1	NULL	oligopeptide transporter 7-like		NULL	NULL
Qrob_P0022170.2	Qrob_T0022170.2	NULL	GO:0000166; GO:0097367; GO:0097159; GO:0017076; GO:0032555; GO:0032553; GO:0035639; GO:0032559; GO:0030554; GO:1901265; GO:0008144; GO:1901363; GO:0043168; GO:0036094; GO:0043167; GO:0005488; GO:0003674; GO:0005524; GO:0016307; GO:0003824; GO:0016772; GO:0016740; GO:0016773; GO:0016301; GO:0003674; GO:0016308; GO:0046488; GO:0044255; GO:0006629; GO:0046486; GO:0016310; GO:0071704; GO:0030258; GO:…	phosphatidylinositol 4-phosphate 5-kinase 6	ATP binding;1-phosphatidylinositol-4-phosphate 5-kinase activity;phosphatidylinositol phosphorylation	map04070, map00562	Phosphatidylinositol signaling system, Inositol phosphate metabolism
Qrob_P0022180.2	Qrob_T0022180.2	NULL	NULL	uncharacterized protein LOC112031677		NULL	NULL
Qrob_P0022190.2	Qrob_T0022190.2	NULL	NULL	uncharacterized protein LOC112031677		NULL	NULL
Qrob_P0022240.2	Qrob_T0022240.2	Lide14533_c1_seq1	NULL	probable LRR receptor-like serine/threonine-protein kinase At3g47570		NULL	NULL
Qrob_P0022260.2	Qrob_T0022260.2	NULL	NULL	protein lateral root primordium 1		NULL	NULL
Qrob_P0022270.2	Qrob_T0022270.2	NULL	NULL	probable LRR receptor-like serine/threonine-protein kinase At3g47570		NULL	NULL
Qrob_P0022280.2	Qrob_T0022280.2	NULL	NULL	probable LRR receptor-like serine/threonine-protein kinase At3g47570		NULL	NULL
Qrob_P0022300.2	Qrob_T0022300.2	Lide21570_c0_seq1	NULL	putative disease resistance protein At1g50180		NULL	NULL
Qrob_P0022340.2	Qrob_T0022340.2	Lide10372_c0_seq1	NULL	tip elongation aberrant protein 1 isoform X2		NULL	NULL
Qrob_P0022360.2	Qrob_T0022360.2	Lide24981_c0_seq1	NULL	isoform 4 of rab6-interacting golgin		NULL	NULL
Qrob_P0022370.2	Qrob_T0022370.2	NULL	NULL	ring finger protein b		NULL	NULL
Qrob_P0022400.2	Qrob_T0022400.2	NULL	NULL	uncharacterized protein LOC111986921		NULL	NULL
Qrob_P0022460.2	Qrob_T0022460.2	NULL	GO:0003824; GO:0042578; GO:0003674; GO:0016787; GO:0016788; GO:0016791; GO:0008152; GO:0008150; GO:0006796; GO:0006793; GO:0044237; GO:0009987; GO:0016311	His_Phos_1 domain-containing protein	phosphatase activity;dephosphorylation	NULL	NULL
Qrob_P0022470.2	Qrob_T0022470.2	NULL	GO:0044464; GO:0043231; GO:0005575; GO:0044424; GO:0043227; GO:0043226; GO:0043229; GO:0005623; GO:0005622; GO:0005634; GO:0003677; GO:0097159; GO:1901363; GO:0005488; GO:0003674; GO:0003676; GO:0043565; GO:0003677; GO:0001067; GO:0097159; GO:1901363; GO:0005488; GO:0003674; GO:0003676; GO:0044212; GO:0008150; GO:0048869; GO:0009987; GO:0032502; GO:0030154	transcription factor DUO1-like	nucleus;sequence-specific DNA binding;transcription regulatory region DNA binding;cell differentiation	NULL	NULL
Qrob_P0022500.2	Qrob_T0022500.2	Lide1355_c4_seq1	NULL	upf0481 protein		NULL	NULL
Qrob_P0022510.2	Qrob_T0022510.2	Lide382_c1_seq2	GO:0051003; GO:0003824; GO:0051002; GO:0016874; GO:0003674; GO:0016851; GO:0044271; GO:0006779; GO:0051188; GO:0051186; GO:0033014; GO:0019438; GO:0008152; GO:0008150; GO:0033013; GO:0034641; GO:1901576; GO:0044237; GO:0006778; GO:0009987; GO:0046483; GO:0006725; GO:0006807; GO:0018130; GO:0042440; GO:0071704; GO:1901360; GO:1901362; GO:0015994; GO:0009058; GO:1901564; GO:1901566; GO:0046148; GO:…	magnesium-chelatase subunit ChlH, chloroplastic	magnesium chelatase activity;chlorophyll biosynthetic process	map00860	Porphyrin and chlorophyll metabolism
Qrob_P0022970.2	Qrob_T0022970.2	Lide39294_c0_seq1	NULL	TMV resistance protein N-like		NULL	NULL
Qrob_P0022990.2	Qrob_T0022990.2	Lide9228_c0_seq1	GO:0016020; GO:0031224; GO:0005575; GO:0044425; GO:0016021; GO:0016491; GO:0003824; GO:0003674; GO:0004497; GO:0046872; GO:0043167; GO:0043169; GO:0046914; GO:0005488; GO:0003674; GO:0005506; GO:0016491; GO:0003824; GO:0003674; GO:0016705; GO:0046906; GO:0097159; GO:1901363; GO:0048037; GO:0005488; GO:0003674; GO:0020037; GO:0008152; GO:0008150; GO:0055114	alkane hydroxylase MAH1-like	integral component of membrane;monooxygenase activity;iron ion binding;oxidoreductase activity, acting on paired donors, with incorporation or reduction of molecular oxygen;heme binding;oxidation-reduction process	NULL	NULL
Qrob_P0023000.2	Qrob_T0023000.2	NULL	NULL	putative F-box protein At4g17565		NULL	NULL
Qrob_P0023020.2	Qrob_T0023020.2	Lide19856_c0_seq1	NULL	F-box/kelch-repeat protein At3g23880-like		NULL	NULL
Qrob_P0023030.2	Qrob_T0023030.2	NULL	NULL	F-box/kelch-repeat protein At3g23880-like		NULL	NULL
Qrob_P0023040.2	Qrob_T0023040.2	NULL	NULL	F-box/kelch-repeat protein At3g23880-like		NULL	NULL
Qrob_P0023050.2	Qrob_T0023050.2	NULL	NULL	F-box/kelch-repeat protein At3g23880-like		NULL	NULL
Qrob_P0023060.2	Qrob_T0023060.2	NULL	NULL	F-box/kelch-repeat protein At3g23880-like		NULL	NULL
Qrob_P0023070.2	Qrob_T0023070.2	NULL	NULL	F-box/kelch-repeat protein At3g23880-like		NULL	NULL
Qrob_P0023080.2	Qrob_T0023080.2	Lide10625_c0_seq2	NULL	F-box/kelch-repeat protein At3g23880-like		NULL	NULL
Qrob_P0023100.2	Qrob_T0023100.2	NULL	NULL	F-box/kelch-repeat protein At3g23880-like		NULL	NULL
Qrob_P0023110.2	Qrob_T0023110.2	Lide3521_c0_seq1	GO:0140096; GO:0016859; GO:0003824; GO:0003674; GO:0016853; GO:0003755; GO:0008144; GO:0042277; GO:0005488; GO:0003674; GO:0033218; GO:0016018; GO:0005515; GO:0005488; GO:0003674; GO:0051082; GO:0018193; GO:0044260; GO:0043170; GO:0006807; GO:0071704; GO:0019538; GO:0036211; GO:0008152; GO:0018208; GO:0008150; GO:1901564; GO:0044267; GO:0043412; GO:0044237; GO:0006464; GO:0044238; GO:0009987; GO:…	peptidyl-prolyl cis-trans isomerase CYP22	peptidyl-prolyl cis-trans isomerase activity;cyclosporin A binding;unfolded protein binding;protein peptidyl-prolyl isomerization;protein refolding	NULL	NULL
Qrob_P0023120.2	Qrob_T0023120.2	NULL	GO:0044421; GO:0005575; GO:0005576; GO:0005615; GO:0140096; GO:0017171; GO:0008233; GO:0003824; GO:0070011; GO:0004175; GO:0008236; GO:0003674; GO:0016787; GO:0004252	subtilisin-like protease SBT1.7	extracellular space;serine-type endopeptidase activity	NULL	NULL
Qrob_P0023130.2	Qrob_T0023130.2	Lide13238_c0_seq2	GO:0003824; GO:0003674; GO:0016787	subtilisin-like protease SBT1.7	hydrolase activity	NULL	NULL
Qrob_P0023150.2	Qrob_T0023150.2	NULL	GO:0003824; GO:0003674; GO:0016787	subtilisin-like protease SBT1.7	hydrolase activity	NULL	NULL
Qrob_P0023160.2	Qrob_T0023160.2	NULL	GO:0044421; GO:0005575; GO:0005576; GO:0005615; GO:0140096; GO:0017171; GO:0008233; GO:0003824; GO:0070011; GO:0004175; GO:0008236; GO:0003674; GO:0016787; GO:0004252	subtilisin-like protease SBT1.7	extracellular space;serine-type endopeptidase activity	NULL	NULL
Qrob_P0023170.2	Qrob_T0023170.2	NULL	GO:0044421; GO:0005575; GO:0005576; GO:0005615; GO:0140096; GO:0017171; GO:0008233; GO:0003824; GO:0070011; GO:0004175; GO:0008236; GO:0003674; GO:0016787; GO:0004252	subtilisin-like protease SBT1.7	extracellular space;serine-type endopeptidase activity	NULL	NULL
Qrob_P0023180.2	Qrob_T0023180.2	NULL	GO:0044421; GO:0005575; GO:0005576; GO:0005615; GO:0140096; GO:0017171; GO:0008233; GO:0003824; GO:0070011; GO:0004175; GO:0008236; GO:0003674; GO:0016787; GO:0004252; GO:0008152; GO:0043170; GO:0008150; GO:0006807; GO:1901564; GO:0071704; GO:0044238; GO:0019538; GO:0006508	subtilisin-like protease SBT1.7	extracellular space;serine-type endopeptidase activity;proteolysis	NULL	NULL
Qrob_P0023190.2	Qrob_T0023190.2	Lide1906_c0_seq3	GO:0044421; GO:0005575; GO:0005576; GO:0005615; GO:0140096; GO:0017171; GO:0008233; GO:0003824; GO:0070011; GO:0004175; GO:0008236; GO:0003674; GO:0016787; GO:0004252; GO:0008152; GO:0043170; GO:0008150; GO:0006807; GO:1901564; GO:0071704; GO:0044238; GO:0019538; GO:0006508	subtilisin-like protease SBT1.7	extracellular space;serine-type endopeptidase activity;proteolysis	NULL	NULL
Qrob_P0023200.2	Qrob_T0023200.2	NULL	GO:0044421; GO:0005575; GO:0005576; GO:0005615; GO:0140096; GO:0017171; GO:0008233; GO:0003824; GO:0070011; GO:0004175; GO:0008236; GO:0003674; GO:0016787; GO:0004252	subtilisin-like protease sbt1.7	extracellular space;serine-type endopeptidase activity	NULL	NULL
Qrob_P0023240.2	Qrob_T0023240.2	Lide2834_c0_seq1	NULL	nadh dehydrogenase [ubiquinone] 1 alpha subcomplex subunit 6		NULL	NULL
Qrob_P0023260.2	Qrob_T0023260.2	NULL	GO:0140110; GO:0003674; GO:0003700; GO:0044271; GO:0050794; GO:0034645; GO:0010556; GO:2000112; GO:0080090; GO:0019219; GO:0019438; GO:0008152; GO:2001141; GO:0008150; GO:0034641; GO:0006351; GO:1901576; GO:0044237; GO:0006139; GO:0044238; GO:0009889; GO:0009987; GO:0046483; GO:0044260; GO:0043170; GO:0016070; GO:0006725; GO:0006807; GO:0018130; GO:0019222; GO:0051252; GO:0032774; GO:0097659; GO:…	transcription factor TGA2.2 isoform X1	DNA-binding transcription factor activity;regulation of transcription, DNA-templated;sequence-specific DNA binding	NULL	NULL
Qrob_P0023270.2	Qrob_T0023270.2	Lide8788_c0_seq1	GO:0044271; GO:0050794; GO:2000112; GO:0080090; GO:0019438; GO:0006351; GO:0006355; GO:1901576; GO:0044237; GO:0044238; GO:0048518; GO:0009987; GO:0016070; GO:0006725; GO:0006807; GO:0018130; GO:0019222; GO:0051252; GO:0097659; GO:0010468; GO:0034654; GO:0010467; GO:0065009; GO:0065007; GO:0090304; GO:0051171; GO:0044249; GO:0051090; GO:0034645; GO:0010556; GO:0044093; GO:0019219; GO:0008152; GO:…	sigma factor binding protein 1, chloroplastic-like	positive regulation of DNA-binding transcription factor activity	NULL	NULL
Qrob_P0023660.2	Qrob_T0023660.2	Lide9778_c0_seq9	NULL	probable LRR receptor-like serine/threonine-protein kinase At3g47570		NULL	NULL
Qrob_P0024170.2	Qrob_T0024170.2	Lide11085_c0_seq1	NULL	protein sensitivity to red light reduced 1		NULL	NULL
Qrob_P0024180.2	Qrob_T0024180.2	Lide3020_c1_seq1	GO:0003824; GO:0003674; GO:0016491; GO:0008150; GO:0009987; GO:0008152; GO:0008150; GO:0055114	Thioredoxin-like fold containing protein	oxidoreductase activity;cellular process;oxidation-reduction process	NULL	NULL
Qrob_P0024190.2	Qrob_T0024190.2	NULL	GO:0097159; GO:1901363; GO:0005488; GO:0003674; GO:0003676	Splicing factor-like protein	nucleic acid binding	NULL	NULL
Qrob_P0024200.2	Qrob_T0024200.2	Lide8370_c0_seq1	GO:0098772; GO:0030234; GO:0008047; GO:0030695; GO:0003674; GO:0060589; GO:0005096; GO:0043167; GO:0043169; GO:0005488; GO:0003674; GO:0046872; GO:0051336; GO:0065009; GO:0008150; GO:0043085; GO:0065007; GO:0051345; GO:0043087; GO:0050790; GO:0044093; GO:0043547	probable ADP-ribosylation factor GTPase-activating protein AGD11	GTPase activator activity;metal ion binding;positive regulation of GTPase activity	NULL	NULL
Qrob_P0024210.2	Qrob_T0024210.2	Lide11615_c0_seq1	GO:0016757; GO:0003824; GO:0016740; GO:0016763; GO:0003674; GO:0004588; GO:0003824; GO:0016829; GO:0016830; GO:0003674; GO:0016831; GO:0004590; GO:0044271; GO:0046112; GO:0072528; GO:0019856; GO:0072527; GO:0008152; GO:0008150; GO:0055086; GO:0034641; GO:1901576; GO:0044237; GO:0006139; GO:0044238; GO:0009987; GO:0046483; GO:0044281; GO:0006725; GO:0006807; GO:0018130; GO:0071704; GO:1901360; GO:…	uridine 5'-monophosphate synthase	orotate phosphoribosyltransferase activity;orotidine-5'-phosphate decarboxylase activity;'de novo' pyrimidine nucleobase biosynthetic process;nucleoside metabolic process;'de novo' UMP biosynthetic process	map00983, map00240	Drug metabolism - other enzymes, Pyrimidine metabolism
Qrob_P0024220.2	Qrob_T0024220.2	Lide13640_c0_seq1	GO:0044464; GO:0043231; GO:0005575; GO:0044424; GO:0043227; GO:0043226; GO:0043229; GO:0005623; GO:0005622; GO:0005634; GO:0044464; GO:0044424; GO:0005575; GO:0005623; GO:0005622; GO:0005737; GO:0046872; GO:0043167; GO:0043169; GO:0046914; GO:0005488; GO:0003674; GO:0008270; GO:0003824; GO:0003674; GO:0016874; GO:0140096; GO:0003824; GO:0061659; GO:0019787; GO:0016740; GO:0003674; GO:0004842; GO:…	E3 ubiquitin-protein ligase SINAT5-like isoform X2	nucleus;cytoplasm;zinc ion binding;ligase activity;ubiquitin protein ligase activity;ubiquitin-dependent protein catabolic process;multicellular organism development;protein ubiquitination	NULL	NULL
Qrob_P0024230.2	Qrob_T0024230.2	NULL	GO:0016020; GO:0031224; GO:0005575; GO:0044425; GO:0016021; GO:0003824; GO:0004553; GO:0003674; GO:0016798; GO:0016787; GO:0004650; GO:0003824; GO:0003674; GO:0016829; GO:0008150; GO:0008152	polygalacturonase qrt3	integral component of membrane;polygalacturonase activity;lyase activity;metabolic process	map00040	Pentose and glucuronate interconversions
Qrob_P0024280.2	Qrob_T0024280.2	NULL	GO:0016020; GO:0031224; GO:0005575; GO:0044425; GO:0016021; GO:0051234; GO:0051179; GO:0008150; GO:0006810; GO:0055085	protein ZINC INDUCED FACILITATOR-LIKE 1-like	integral component of membrane;transmembrane transport	NULL	NULL
Qrob_P0025020.2	Qrob_T0025020.2	NULL	GO:0005575; GO:0016020	isoform 2 of ankyrin repeat and sam domain-containing protein 1a	membrane	NULL	NULL
Qrob_P0025060.2	Qrob_T0025060.2	Lide2335_c0_seq1	GO:0030119; GO:0098796; GO:0048475; GO:0030118; GO:0005737; GO:0044464; GO:0016020; GO:0030117; GO:0032991; GO:0044444; GO:0044424; GO:0005575; GO:0044425; GO:0005623; GO:0005622; GO:0030131; GO:0051234; GO:0051179; GO:0051641; GO:0045184; GO:0051649; GO:0033036; GO:0071705; GO:0015833; GO:0071702; GO:0034613; GO:0046907; GO:0008150; GO:0070727; GO:0015031; GO:0008104; GO:0006810; GO:0042886; GO:…	ap-2 complex subunit mu	clathrin adaptor complex;intracellular protein transport;vesicle-mediated transport	NULL	NULL
Qrob_P0025080.2	Qrob_T0025080.2	Lide9444_c0_seq1	NULL	F-box protein At5g49610		NULL	NULL
Qrob_P0025100.2	Qrob_T0025100.2	Lide7079_c0_seq1	GO:0003677; GO:0097159; GO:1901363; GO:0003690; GO:1990837; GO:0043565; GO:0005488; GO:0003674; GO:0003676; GO:0003680	AT-hook motif nuclear-localized protein 8-like	AT DNA binding	NULL	NULL
Qrob_P0025110.2	Qrob_T0025110.2	Lide10956_c0_seq1	GO:0009719; GO:0050896; GO:0008150; GO:0010033; GO:0042221; GO:0009725; GO:0009733	Auxin responsive SAUR protein	response to auxin	NULL	NULL
Qrob_P0025120.2	Qrob_T0025120.2	NULL	NULL	transcriptional regulator SUPERMAN		NULL	NULL
Qrob_P0025130.2	Qrob_T0025130.2	Lide4767_c0_seq2	GO:0016811; GO:0003824; GO:0019213; GO:0003674; GO:0016787; GO:0016810; GO:0008777	acetylornithine deacetylase	acetylornithine deacetylase activity	map00220, map01130	Arginine biosynthesis, Biosynthesis of antibiotics
Qrob_P0025140.2	Qrob_T0025140.2	NULL	GO:0016020; GO:0031224; GO:0005575; GO:0044425; GO:0016021	uncharacterized protein LOC111994745	integral component of membrane	NULL	NULL
Qrob_P0025150.2	Qrob_T0025150.2	NULL	NULL	hypothetical protein CFP56_32936		NULL	NULL
Qrob_P0025160.2	Qrob_T0025160.2	Lide35580_c0_seq1	NULL	PREDICTED: uncharacterized protein LOC108984094		NULL	NULL
Qrob_P0025170.2	Qrob_T0025170.2	Lide11786_c0_seq1	GO:0003824; GO:0016829; GO:0016830; GO:0003674; GO:0016831; GO:0004633	probable phosphopantothenoylcysteine decarboxylase	phosphopantothenoylcysteine decarboxylase activity	map00770	Pantothenate and CoA biosynthesis
Qrob_P0025190.2	Qrob_T0025190.2	NULL	NULL	hypothetical protein CFP56_32936		NULL	NULL
Qrob_P0025200.2	Qrob_T0025200.2	NULL	GO:0043167; GO:0043169; GO:0005488; GO:0003674; GO:0046872	hypothetical protein CFP56_32934	metal ion binding	NULL	NULL
Qrob_P0025210.2	Qrob_T0025210.2	NULL	NULL	hypothetical protein CFP56_32933		NULL	NULL
Qrob_P0025220.2	Qrob_T0025220.2	NULL	GO:0043167; GO:0043169; GO:0005488; GO:0003674; GO:0046872	PREDICTED: uncharacterized protein LOC108984094	metal ion binding	NULL	NULL
Qrob_P0025240.2	Qrob_T0025240.2	Lide38388_c0_seq1	GO:0044464; GO:0043231; GO:0005575; GO:0044424; GO:0043227; GO:0043226; GO:0043229; GO:0005623; GO:0005622; GO:0005634; GO:0005737; GO:0044464; GO:0044444; GO:0044424; GO:0005575; GO:0005623; GO:0005622; GO:0005829; GO:0005515; GO:0042802; GO:0046983; GO:0005488; GO:0003674; GO:0042803; GO:0050896; GO:0071495; GO:0001101; GO:0071396; GO:0050794; GO:0023052; GO:0097305; GO:0071310; GO:0070887; GO:…	abscisic acid receptor PYR1	nucleus;cytosol;protein homodimerization activity;abscisic acid-activated signaling pathway;negative regulation of protein serine/threonine phosphatase activity	NULL	NULL
Qrob_P0025250.2	Qrob_T0025250.2	Lide10122_c0_seq2	NULL	FAM50A-like protein		NULL	NULL
Qrob_P0025260.2	Qrob_T0025260.2	Lide1480_c0_seq1	GO:0097159; GO:1901363; GO:0005488; GO:0003674; GO:0003676; GO:0003677; GO:0005515; GO:0005488; GO:0003674; GO:0046983	transcription factor MYC2-like	DNA binding;protein dimerization activity	NULL	NULL
Qrob_P0025290.2	Qrob_T0025290.2	Lide30833_c0_seq1	GO:0003824; GO:0016772; GO:0016740; GO:0003674; GO:0016301; GO:0008152; GO:0008150; GO:0006796; GO:0006793; GO:0044237; GO:0009987; GO:0016310	putative inactive leucine-rich repeat receptor-like protein kinase	kinase activity;phosphorylation	NULL	NULL
Qrob_P0025300.2	Qrob_T0025300.2	NULL	GO:0005575; GO:0005576; GO:0003824; GO:0004553; GO:0003674; GO:0016798; GO:0016787; GO:0004650; GO:0008152; GO:0008150; GO:0071704; GO:0044238; GO:0005975; GO:0008150; GO:0071840; GO:0071554; GO:0016043; GO:0045229; GO:0009987; GO:0071555	polygalacturonase-like	extracellular region;polygalacturonase activity;carbohydrate metabolic process;cell wall organization	map00040	Pentose and glucuronate interconversions
Qrob_P0025310.2	Qrob_T0025310.2	NULL	NULL	probably inactive leucine-rich repeat receptor-like protein kinase At5g48380		NULL	NULL
Qrob_P0025320.2	Qrob_T0025320.2	NULL	NULL	probably inactive leucine-rich repeat receptor-like protein kinase At5g48380		NULL	NULL
Qrob_P0025330.2	Qrob_T0025330.2	NULL	GO:0003824; GO:0003674; GO:0016787	polygalacturonase-like	hydrolase activity	NULL	NULL
Qrob_P0025340.2	Qrob_T0025340.2	NULL	GO:0005575; GO:0005576; GO:0003824; GO:0004553; GO:0003674; GO:0016798; GO:0016787; GO:0004650; GO:0008152; GO:0008150; GO:0071704; GO:0044238; GO:0005975; GO:0008150; GO:0071840; GO:0071554; GO:0016043; GO:0045229; GO:0009987; GO:0071555	polygalacturonase-like	extracellular region;polygalacturonase activity;carbohydrate metabolic process;cell wall organization	map00040	Pentose and glucuronate interconversions
Qrob_P0025360.2	Qrob_T0025360.2	NULL	NULL	putative inactive leucine-rich repeat receptor-like protein kinase		NULL	NULL
Qrob_P0025370.2	Qrob_T0025370.2	NULL	GO:0016020; GO:0031224; GO:0005575; GO:0044425; GO:0016021; GO:0140096; GO:0003824; GO:0016772; GO:0016740; GO:0016773; GO:0016301; GO:0003674; GO:0004672; GO:0000166; GO:0097367; GO:0097159; GO:0017076; GO:0032555; GO:0032553; GO:0035639; GO:0032559; GO:0030554; GO:1901265; GO:0008144; GO:1901363; GO:0043168; GO:0036094; GO:0043167; GO:0005488; GO:0003674; GO:0005524; GO:0044260; GO:0043170; GO:…	putative inactive leucine-rich repeat receptor-like protein kinase	integral component of membrane;protein kinase activity;ATP binding;protein phosphorylation	NULL	NULL
Qrob_P0025390.2	Qrob_T0025390.2	NULL	GO:0005575; GO:0016020; GO:0003824; GO:0016772; GO:0016740; GO:0003674; GO:0016301; GO:0008152; GO:0008150; GO:0006796; GO:0006793; GO:0044237; GO:0009987; GO:0016310	probably inactive leucine-rich repeat receptor-like protein kinase At5g48380	membrane;kinase activity;phosphorylation	NULL	NULL
Qrob_P0025400.2	Qrob_T0025400.2	NULL	NULL	probably inactive leucine-rich repeat receptor-like protein kinase At5g48380		NULL	NULL
Qrob_P0025410.2	Qrob_T0025410.2	NULL	NULL	putative inactive leucine-rich repeat receptor-like protein kinase		NULL	NULL
Qrob_P0025430.2	Qrob_T0025430.2	NULL	NULL	probably inactive leucine-rich repeat receptor-like protein kinase At5g48380		NULL	NULL
Qrob_P0025440.2	Qrob_T0025440.2	NULL	NULL	probably inactive leucine-rich repeat receptor-like protein kinase At5g48380		NULL	NULL
Qrob_P0025450.2	Qrob_T0025450.2	NULL	NULL	putative inactive leucine-rich repeat receptor-like protein kinase		NULL	NULL
Qrob_P0025460.2	Qrob_T0025460.2	NULL	NULL	probably inactive leucine-rich repeat receptor-like protein kinase At5g48380		NULL	NULL
Qrob_P0025470.2	Qrob_T0025470.2	Lide25786_c0_seq1	NULL	probably inactive leucine-rich repeat receptor-like protein kinase At5g48380		NULL	NULL
Qrob_P0025480.2	Qrob_T0025480.2	Lide14918_c0_seq4	NULL	putative inactive leucine-rich repeat receptor-like protein kinase		NULL	NULL
Qrob_P0025490.2	Qrob_T0025490.2	NULL	GO:0016020; GO:0031224; GO:0005575; GO:0044425; GO:0016021; GO:0140096; GO:0003824; GO:0016772; GO:0016740; GO:0016773; GO:0016301; GO:0003674; GO:0004672; GO:0000166; GO:0097367; GO:0097159; GO:0017076; GO:0032555; GO:0032553; GO:0035639; GO:0032559; GO:0030554; GO:1901265; GO:0008144; GO:1901363; GO:0043168; GO:0036094; GO:0043167; GO:0005488; GO:0003674; GO:0005524; GO:0044260; GO:0043170; GO:…	probably inactive leucine-rich repeat receptor-like protein kinase At5g48380	integral component of membrane;protein kinase activity;ATP binding;protein phosphorylation	NULL	NULL
Qrob_P0025550.2	Qrob_T0025550.2	Lide18649_c0_seq2	NULL	probable LRR receptor-like serine/threonine-protein kinase At4g36180		NULL	NULL
Qrob_P0025560.2	Qrob_T0025560.2	Lide26349_c0_seq1	NULL	lrr receptor-like serine/threonine-protein kinase gso1		NULL	NULL
Qrob_P0025590.2	Qrob_T0025590.2	NULL	GO:0005575; GO:0005576; GO:0044464; GO:0005575; GO:0030312; GO:0005623; GO:0071944; GO:0005618; GO:0046872; GO:0043167; GO:0043169; GO:0046914; GO:0005488; GO:0003674; GO:0030145; GO:0003674; GO:0045735	germin-like protein subfamily 1 member 7	extracellular region;cell wall;manganese ion binding;nutrient reservoir activity	NULL	NULL
Qrob_P0025710.2	Qrob_T0025710.2	NULL	NULL	hypothetical protein CFP56_55589		NULL	NULL
Qrob_P0025720.2	Qrob_T0025720.2	NULL	NULL	hypothetical protein CFP56_55589		NULL	NULL
Qrob_P0025730.2	Qrob_T0025730.2	NULL	GO:0005575; GO:0016020	Transmembrane protein	membrane	NULL	NULL
Qrob_P0025740.2	Qrob_T0025740.2	NULL	GO:0005575; GO:0016020	Transmembrane protein	membrane	NULL	NULL
Qrob_P0025750.2	Qrob_T0025750.2	NULL	GO:0005575; GO:0016020	Transmembrane protein	membrane	NULL	NULL
Qrob_P0025760.2	Qrob_T0025760.2	NULL	GO:0016020; GO:0031224; GO:0005575; GO:0044425; GO:0016021; GO:0050896; GO:0008150; GO:0006950; GO:0006952	hypothetical protein CFP56_55581	integral component of membrane;defense response	NULL	NULL
Qrob_P0025770.2	Qrob_T0025770.2	NULL	GO:0005575; GO:0016020	Transmembrane protein	membrane	NULL	NULL
Qrob_P0025780.2	Qrob_T0025780.2	NULL	GO:0005575; GO:0016020	Transmembrane protein	membrane	NULL	NULL
Qrob_P0025790.2	Qrob_T0025790.2	Lide26163_c0_seq1	GO:0005575; GO:0016020	Transmembrane protein	membrane	NULL	NULL
Qrob_P0025800.2	Qrob_T0025800.2	NULL	GO:0005575; GO:0016020; GO:0050896; GO:0008150; GO:0006950; GO:0006952	Transmembrane protein	membrane;defense response	NULL	NULL
Qrob_P0025810.2	Qrob_T0025810.2	Lide25693_c0_seq1	GO:0005575; GO:0016020	hypothetical protein CFP56_55575	membrane	NULL	NULL
Qrob_P0025830.2	Qrob_T0025830.2	NULL	GO:0005575; GO:0016020	Transmembrane protein	membrane	NULL	NULL
Qrob_P0025870.2	Qrob_T0025870.2	Lide16673_c0_seq1	GO:0046872; GO:0043167; GO:0043169; GO:0046914; GO:0005488; GO:0003674; GO:0008270; GO:0008172; GO:0003824; GO:0008168; GO:0016740; GO:0016741; GO:0003674; GO:0008757; GO:0008898; GO:0008172; GO:0003824; GO:0008168; GO:0016740; GO:0016741; GO:0003674; GO:0047150; GO:0046394; GO:0044272; GO:0000097; GO:0000096; GO:0019752; GO:0008152; GO:0008150; GO:0009067; GO:0006790; GO:0009066; GO:1901576; GO:…	homocysteine S-methyltransferase 1	zinc ion binding;S-adenosylmethionine-homocysteine S-methyltransferase activity;betaine-homocysteine S-methyltransferase activity;methionine biosynthetic process;methylation;S-methylmethionine cycle	map00270, map00260	Cysteine and methionine metabolism, Glycine, serine and threonine metabolism
Qrob_P0025910.2	Qrob_T0025910.2	NULL	GO:0005575; GO:0016020	clavata3/esr (cle)-related protein 27	membrane	NULL	NULL
Qrob_P0025970.2	Qrob_T0025970.2	NULL	GO:0097159; GO:1901363; GO:0005488; GO:0003674; GO:0003676; GO:0003006; GO:0099402; GO:0048731; GO:0009908; GO:0032501; GO:0032502; GO:0008150; GO:0090697; GO:0090698; GO:0090696; GO:0007389; GO:0048856; GO:0048437; GO:0003002; GO:0061458; GO:0048444; GO:0048367; GO:1905393; GO:1905392; GO:0090701; GO:0009791; GO:0090567; GO:0007275; GO:0022414; GO:0048449; GO:0048646; GO:0009653; GO:0048608; GO:…	zinc finger protein JAGGED isoform X1	nucleic acid binding;specification of floral organ identity;floral whorl development;phyllome development	NULL	NULL
Qrob_P0025990.2	Qrob_T0025990.2	Lide7968_c0_seq1	GO:0051234; GO:0051179; GO:0008150; GO:0045184; GO:0008104; GO:0033036; GO:0006810; GO:0042886; GO:0071705; GO:0015833; GO:0071702; GO:0015031	IST1 homolog	protein transport	NULL	NULL
Qrob_P0026050.2	Qrob_T0026050.2	NULL	GO:0005737; GO:0044464; GO:0043231; GO:0044444; GO:0005575; GO:0044424; GO:0043227; GO:0043226; GO:0043229; GO:0005623; GO:0005622; GO:0005739; GO:1901265; GO:0097159; GO:1901363; GO:0036094; GO:0005488; GO:0003674; GO:0000166; GO:0003824; GO:0016740; GO:0003674; GO:0016765; GO:0009824; GO:0140098; GO:0003824; GO:0016740; GO:0003674; GO:0016765; GO:0140101; GO:0052381; GO:0046483; GO:0016070; GO:…	adenylate isopentenyltransferase	mitochondrion;nucleotide binding;AMP dimethylallyltransferase activity;tRNA dimethylallyltransferase activity;tRNA modification;isopentenyl adenine biosynthetic process	map00908	Zeatin biosynthesis
Qrob_P0026070.2	Qrob_T0026070.2	NULL	NULL	vq motif-containing protein 8, chloroplastic		NULL	NULL
Qrob_P0026090.2	Qrob_T0026090.2	NULL	NULL	vq motif-containing protein 8, chloroplastic		NULL	NULL
Qrob_P0026100.2	Qrob_T0026100.2	NULL	GO:0097159; GO:1901363; GO:0005488; GO:0003674; GO:0003676; GO:0004518; GO:0003824; GO:0003674; GO:0016787; GO:0016788; GO:0004519; GO:0044270; GO:0019439; GO:0008152; GO:0008150; GO:0034641; GO:1901575; GO:0044237; GO:0006139; GO:0044238; GO:0006259; GO:0009987; GO:0044260; GO:0046483; GO:0043170; GO:0006725; GO:0006807; GO:0044265; GO:0034655; GO:0071704; GO:1901360; GO:0090304; GO:1901361; GO:…	endonuclease 2	nucleic acid binding;endonuclease activity;DNA catabolic process;nucleic acid phosphodiester bond hydrolysis	NULL	NULL
Qrob_P0026110.2	Qrob_T0026110.2	NULL	NULL	protein BPS1, chloroplastic-like		NULL	NULL
Qrob_P0026160.2	Qrob_T0026160.2	NULL	GO:0044464; GO:0043231; GO:0005575; GO:0044424; GO:0043227; GO:0043226; GO:0043229; GO:0005623; GO:0005622; GO:0005634; GO:0003677; GO:0097159; GO:1901363; GO:0005488; GO:0003674; GO:0003676; GO:0043565	transcription factor myb62	nucleus;sequence-specific DNA binding	NULL	NULL
Qrob_P0026180.2	Qrob_T0026180.2	Lide3947_c0_seq1	GO:0005737; GO:0044464; GO:0044444; GO:0044424; GO:0005575; GO:0005623; GO:0005622; GO:0005829; GO:0004812; GO:0140098; GO:0003824; GO:0016874; GO:0003674; GO:0016875; GO:0140101; GO:0004819; GO:0000166; GO:0097367; GO:0097159; GO:0017076; GO:0032555; GO:0032553; GO:0035639; GO:0032559; GO:0030554; GO:1901265; GO:0008144; GO:1901363; GO:0043168; GO:0036094; GO:0043167; GO:0005488; GO:0003674; GO:…	Glutamine--tRNA ligase	cytosol;glutamine-tRNA ligase activity;ATP binding;glutaminyl-tRNA aminoacylation;plant ovule development	map00970	Aminoacyl-tRNA biosynthesis
Qrob_P0026190.2	Qrob_T0026190.2	Lide40713_c0_seq1	NULL	uncharacterized serine-rich protein C215.13		NULL	NULL
Qrob_P0026210.2	Qrob_T0026210.2	Lide14315_c0_seq1	NULL	histone acetyltransferase KAT6B		NULL	NULL
Qrob_P0026220.2	Qrob_T0026220.2	NULL	NULL	cotton fiber protein		NULL	NULL
Qrob_P0026230.2	Qrob_T0026230.2	Lide972_c2_seq4	GO:0044464; GO:0044424; GO:0005575; GO:0005623; GO:0005622; GO:0005737; GO:0004812; GO:0140098; GO:0003824; GO:0016874; GO:0003674; GO:0016875; GO:0140101; GO:0004817; GO:0000166; GO:0097367; GO:0097159; GO:0017076; GO:0032555; GO:0032553; GO:0035639; GO:0032559; GO:0030554; GO:1901265; GO:0008144; GO:1901363; GO:0043168; GO:0036094; GO:0043167; GO:0005488; GO:0003674; GO:0005524; GO:0006418; GO:…	cysteine--tRNA ligase 2, cytoplasmic	cytoplasm;cysteine-tRNA ligase activity;ATP binding;cysteinyl-tRNA aminoacylation	map00970	Aminoacyl-tRNA biosynthesis
Qrob_P0026240.2	Qrob_T0026240.2	Lide15074_c0_seq1	GO:0044464; GO:0043231; GO:0005575; GO:0044424; GO:0043227; GO:0043226; GO:0043229; GO:0005623; GO:0005622; GO:0005634; GO:0140110; GO:0003674; GO:0003700; GO:0003677; GO:0097159; GO:1901363; GO:0005488; GO:0003674; GO:0003676; GO:0043565; GO:0003677; GO:0001067; GO:0097159; GO:1901363; GO:0005488; GO:0003674; GO:0003676; GO:0044212; GO:0009719; GO:0050896; GO:0071495; GO:0050794; GO:0023052; GO:…	zinc finger protein GIS3	nucleus;DNA-binding transcription factor activity;sequence-specific DNA binding;transcription regulatory region DNA binding;cytokinin-activated signaling pathway;gibberellic acid mediated signaling pathway;trichome differentiation	NULL	NULL
Qrob_P0026250.2	Qrob_T0026250.2	Lide486_c0_seq1	NULL	chaperone protein dnaJ 15		NULL	NULL
Qrob_P0026260.2	Qrob_T0026260.2	Lide1437_c1_seq1	GO:0042170; GO:0009507; GO:0016020; GO:0031975; GO:0009941; GO:0044435; GO:0044434; GO:0031090; GO:0043227; GO:0009527; GO:0043226; GO:0005623; GO:0043229; GO:0009526; GO:0005622; GO:0031968; GO:0098588; GO:0031969; GO:0005737; GO:0031967; GO:0044464; GO:0043231; GO:0098805; GO:0019867; GO:0044422; GO:0044444; GO:0005575; GO:0044424; GO:0044446; GO:0009536; GO:0009707; GO:0000166; GO:0097367; GO:…	translocase of chloroplast 159, chloroplastic	chloroplast outer membrane;GTP binding;hydrolase activity, acting on acid anhydrides;protein targeting to chloroplast	NULL	NULL
Qrob_P0026270.2	Qrob_T0026270.2	NULL	GO:0003723; GO:0097159; GO:1901363; GO:0090079; GO:0008135; GO:0005488; GO:0003674; GO:0045182; GO:0003676; GO:0003746; GO:0044271; GO:0006518; GO:0043043; GO:0034645; GO:0019538; GO:0008152; GO:0043604; GO:0008150; GO:0034641; GO:1901576; GO:0044237; GO:0044238; GO:0006412; GO:0043603; GO:0009987; GO:0044260; GO:0043170; GO:0006807; GO:0071704; GO:0010467; GO:0009058; GO:1901564; GO:1901566; GO:…	stress-related protein	translation elongation factor activity;translational elongation;positive regulation of biological process	NULL	NULL
Qrob_P0026280.2	Qrob_T0026280.2	Lide14680_c1_seq1	GO:0003824; GO:0003674; GO:0016491; GO:0008152; GO:0008150; GO:0055114	alkylated DNA repair protein alkB homolog 8	oxidoreductase activity;oxidation-reduction process	NULL	NULL
Qrob_P0026290.2	Qrob_T0026290.2	Lide15419_c0_seq1	GO:0005737; GO:0044464; GO:0043231; GO:0044444; GO:0012505; GO:0005575; GO:0044424; GO:0043227; GO:0043226; GO:0043229; GO:0005623; GO:0005622; GO:0005783; GO:0016020; GO:0031224; GO:0005575; GO:0044425; GO:0016021; GO:0016757; GO:0016758; GO:0003824; GO:0016740; GO:0003674; GO:0000030; GO:0008152; GO:0008150; GO:0070085	dol-P-Man:Man(5)GlcNAc(2)-PP-Dol alpha-1,3-mannosyltransferase	endoplasmic reticulum;integral component of membrane;mannosyltransferase activity;glycosylation	NULL	NULL
Qrob_P0026300.2	Qrob_T0026300.2	Lide960_c0_seq1	NULL	heat shock factor-binding protein 1		NULL	NULL
Qrob_P0026320.2	Qrob_T0026320.2	Lide47257_c0_seq1	GO:0005737; GO:0031967; GO:0009507; GO:0044464; GO:0043231; GO:0031975; GO:0044422; GO:0044444; GO:0005575; GO:0044446; GO:0044424; GO:0044435; GO:0044434; GO:0043227; GO:0043226; GO:0009526; GO:0005623; GO:0043229; GO:0005622; GO:0009536; GO:0009941	putative indole-3-acetic acid-amido synthetase gh3.9	chloroplast envelope	NULL	NULL
Qrob_P0026370.2	Qrob_T0026370.2	NULL	GO:0043167; GO:0043169; GO:0005488; GO:0003674; GO:0046872; GO:0006812; GO:0051234; GO:0051179; GO:0008150; GO:0006810; GO:0006811; GO:0030001	heavy metal-associated isoprenylated plant protein 36-like	metal ion binding;metal ion transport	NULL	NULL
Qrob_P0026390.2	Qrob_T0026390.2	Lide29460_c0_seq1	NULL	pentatricopeptide repeat-containing protein At5g66520-like		NULL	NULL
Qrob_P0026400.2	Qrob_T0026400.2	Lide391_c0_seq1	GO:0044464; GO:0043231; GO:0005575; GO:0044424; GO:0043227; GO:0043226; GO:0043229; GO:0005623; GO:0005622; GO:0005634; GO:0098588; GO:0005737; GO:0044464; GO:0016020; GO:0043231; GO:0098805; GO:0044444; GO:0044422; GO:0044424; GO:0005575; GO:0044446; GO:0005773; GO:0044437; GO:0043227; GO:0031090; GO:0043226; GO:0005623; GO:0043229; GO:0005622; GO:0005774; GO:0005737; GO:0009507; GO:0044464; GO:…	glutathione S-transferase-like	nucleus;vacuolar membrane;chloroplast stroma;thylakoid;chloroplast envelope;stromule;glutathione transferase activity;glutathione binding;glutathione metabolic process;response to cold;response to salt stress;defense response to bacterium;response to karrikin	map00983, map00982, map00980, map00480	Drug metabolism - other enzymes, Drug metabolism - cytochrome P450, Metabolism of xenobiotics by cytochrome P450, Glutathione metabolism
Qrob_P0026440.2	Qrob_T0026440.2	NULL	GO:0016020; GO:0031224; GO:0005575; GO:0044425; GO:0016021; GO:0140096; GO:0003824; GO:0016772; GO:0016740; GO:0016773; GO:0016301; GO:0003674; GO:0004672; GO:0000166; GO:0097367; GO:0097159; GO:0017076; GO:0032555; GO:0032553; GO:0035639; GO:0032559; GO:0030554; GO:1901265; GO:0008144; GO:1901363; GO:0043168; GO:0036094; GO:0043167; GO:0005488; GO:0003674; GO:0005524; GO:0044260; GO:0043170; GO:…	pollen receptor-like kinase 1	integral component of membrane;protein kinase activity;ATP binding;protein phosphorylation	NULL	NULL
Qrob_P0026450.2	Qrob_T0026450.2	NULL	GO:0005575; GO:0016020; GO:0003824; GO:0016772; GO:0016740; GO:0003674; GO:0016301; GO:0008152; GO:0008150; GO:0006796; GO:0006793; GO:0044237; GO:0009987; GO:0016310	pollen receptor-like kinase 1	membrane;kinase activity;phosphorylation	NULL	NULL
Qrob_P0026460.2	Qrob_T0026460.2	Lide12608_c0_seq1	GO:0097159; GO:1901363; GO:0005488; GO:0003674; GO:0003676; GO:0003723; GO:0016866; GO:0140098; GO:0009982; GO:0003824; GO:0003674; GO:0016853; GO:0140101; GO:0106029; GO:0001522; GO:0008152; GO:0008150; GO:0034641; GO:0006396; GO:0008033; GO:0034660; GO:0006399; GO:0044237; GO:0006139; GO:0044238; GO:0009987; GO:0046483; GO:0016070; GO:0043170; GO:0006725; GO:0006807; GO:0071704; GO:0010467; GO:…	trna pseudouridine synthase a	RNA binding;tRNA pseudouridine synthase activity;tRNA pseudouridine synthesis	NULL	NULL
Qrob_P0026470.2	Qrob_T0026470.2	Lide7147_c0_seq1	GO:0005575; GO:0005623; GO:0005575; GO:0016020; GO:0046907; GO:0051234; GO:0051179; GO:0008150; GO:0051641; GO:0043574; GO:0051649; GO:0006810; GO:0015919	protein apem9	cell;membrane;peroxisomal membrane transport	NULL	NULL
Qrob_P0026480.2	Qrob_T0026480.2	Lide4680_c0_seq1	GO:1902494; GO:1905369; GO:0032991; GO:0044464; GO:1905368; GO:0044424; GO:0005575; GO:0005623; GO:0005622; GO:0000502; GO:0044464; GO:0043231; GO:0005575; GO:0044424; GO:0043227; GO:0043226; GO:0043229; GO:0005623; GO:0005622; GO:0005634; GO:0044464; GO:0044424; GO:0005575; GO:0005623; GO:0005622; GO:0005737	26S proteasome regulatory subunit RPN13 isoform X1	proteasome complex;nucleus;cytoplasm	NULL	NULL
Qrob_P0026500.2	Qrob_T0026500.2	Lide9965_c0_seq2	GO:0032991; GO:0005575; GO:0030684; GO:1990904; GO:0032040; GO:0044452; GO:0030684; GO:1990904; GO:0030686; GO:0031974; GO:0043227; GO:0043226; GO:0005623; GO:0043229; GO:0005622; GO:0043228; GO:0070013; GO:0044464; GO:0043232; GO:0043231; GO:0031981; GO:0032991; GO:0044422; GO:0043233; GO:0005575; GO:0044446; GO:0044424; GO:0005730; GO:0044428; GO:0005634; GO:0034388; GO:0046483; GO:0016070; GO:…	U3 small nucleolar RNA-associated protein 21 homolog	small-subunit processome;Pwp2p-containing subcomplex of 90S preribosome;rRNA processing	NULL	NULL
Qrob_P0026510.2	Qrob_T0026510.2	Lide10395_c0_seq1	GO:0016866; GO:0031559; GO:0003824; GO:0003674; GO:0016853; GO:0042299; GO:0044255; GO:0006629; GO:0019742; GO:0071704; GO:0016114; GO:0016104; GO:0008152; GO:1901360; GO:0008150; GO:1901362; GO:0008299; GO:0009058; GO:0008610; GO:1901576; GO:0044237; GO:0006722; GO:0044238; GO:0044249; GO:0006720; GO:0006721; GO:0009987; GO:0019745	lupeol synthase	lupeol synthase activity;pentacyclic triterpenoid biosynthetic process	NULL	NULL
Qrob_P0026590.2	Qrob_T0026590.2	Lide1245_c0_seq1	GO:0005575; GO:0016020; GO:0046872; GO:0043167; GO:0043169; GO:0046914; GO:0005488; GO:0003674; GO:0005506; GO:0016491; GO:0003824; GO:0016705; GO:0004497; GO:0003674; GO:0016709; GO:0046906; GO:0097159; GO:1901363; GO:0048037; GO:0005488; GO:0003674; GO:0020037; GO:0008152; GO:0008150; GO:0055114	cytochrome P450 89A2-like	membrane;iron ion binding;oxidoreductase activity, acting on paired donors, with incorporation or reduction of molecular oxygen, NAD(P)H as one donor, and incorporation of one atom of oxygen;heme binding;oxidation-reduction process	NULL	NULL
Qrob_P0026600.2	Qrob_T0026600.2	Lide17234_c0_seq2	GO:0016020; GO:0031224; GO:0005575; GO:0044425; GO:0016021; GO:0046872; GO:0043167; GO:0043169; GO:0046914; GO:0005488; GO:0003674; GO:0005506; GO:0046906; GO:0097159; GO:1901363; GO:0048037; GO:0005488; GO:0003674; GO:0020037; GO:0016712; GO:0016491; GO:0003824; GO:0016705; GO:0004497; GO:0003674; GO:0070330; GO:0008152; GO:0008150; GO:0055114	cytochrome P450 89A2-like	integral component of membrane;iron ion binding;heme binding;aromatase activity;oxidation-reduction process	map00627, map00140, map00982, map00232, map00590, map00830, map00980, map00591, map00071, map00380	Aminobenzoate degradation, Steroid hormone biosynthesis, Drug metabolism - cytochrome P450, Caffeine metabolism, Arachidonic acid metabolism, Retinol metabolism, Metabolism of xenobiotics by cytochrome P450, Linoleic acid metabolism, Fatty acid degradation, Tryptophan metabolism
Qrob_P0026610.2	Qrob_T0026610.2	NULL	GO:0005575; GO:0016020; GO:0046872; GO:0043167; GO:0043169; GO:0046914; GO:0005488; GO:0003674; GO:0005506; GO:0016491; GO:0003824; GO:0016705; GO:0004497; GO:0003674; GO:0016709; GO:0046906; GO:0097159; GO:1901363; GO:0048037; GO:0005488; GO:0003674; GO:0020037; GO:0008152; GO:0008150; GO:0055114	cytochrome P450 89A2-like	membrane;iron ion binding;oxidoreductase activity, acting on paired donors, with incorporation or reduction of molecular oxygen, NAD(P)H as one donor, and incorporation of one atom of oxygen;heme binding;oxidation-reduction process	NULL	NULL
Qrob_P0026620.2	Qrob_T0026620.2	NULL	GO:0016491; GO:0003824; GO:0003674; GO:0004497; GO:0046872; GO:0043167; GO:0043169; GO:0046914; GO:0005488; GO:0003674; GO:0005506; GO:0016491; GO:0003824; GO:0003674; GO:0016705; GO:0046906; GO:0097159; GO:1901363; GO:0048037; GO:0005488; GO:0003674; GO:0020037; GO:0008152; GO:0008150; GO:0055114	cytochrome P450 89A2-like	monooxygenase activity;iron ion binding;oxidoreductase activity, acting on paired donors, with incorporation or reduction of molecular oxygen;heme binding;oxidation-reduction process	NULL	NULL
Qrob_P0026640.2	Qrob_T0026640.2	NULL	GO:0005575; GO:0016020; GO:0003824; GO:0003674; GO:0016491; GO:0043167; GO:0043169; GO:0005488; GO:0003674; GO:0046872	cytochrome P450 89A2-like	membrane;oxidoreductase activity;metal ion binding	NULL	NULL
Qrob_P0026660.2	Qrob_T0026660.2	NULL	GO:0016020; GO:0031224; GO:0005575; GO:0044425; GO:0016021	bag-associated gram protein 1	integral component of membrane	NULL	NULL
Qrob_P0026670.2	Qrob_T0026670.2	NULL	GO:0016020; GO:0031224; GO:0005575; GO:0044425; GO:0016021; GO:0046872; GO:0043167; GO:0043169; GO:0046914; GO:0005488; GO:0003674; GO:0005506; GO:0046906; GO:0097159; GO:1901363; GO:0048037; GO:0005488; GO:0003674; GO:0020037; GO:0016712; GO:0016491; GO:0003824; GO:0016705; GO:0004497; GO:0003674; GO:0070330; GO:0008152; GO:0008150; GO:0055114	cytochrome P450 89A2-like	integral component of membrane;iron ion binding;heme binding;aromatase activity;oxidation-reduction process	map00627, map00140, map00982, map00232, map00590, map00830, map00980, map00591, map00071, map00380	Aminobenzoate degradation, Steroid hormone biosynthesis, Drug metabolism - cytochrome P450, Caffeine metabolism, Arachidonic acid metabolism, Retinol metabolism, Metabolism of xenobiotics by cytochrome P450, Linoleic acid metabolism, Fatty acid degradation, Tryptophan metabolism
Qrob_P0026680.2	Qrob_T0026680.2	NULL	GO:0016020; GO:0031224; GO:0005575; GO:0044425; GO:0016021; GO:0046872; GO:0043167; GO:0043169; GO:0046914; GO:0005488; GO:0003674; GO:0005506; GO:0046906; GO:0097159; GO:1901363; GO:0048037; GO:0005488; GO:0003674; GO:0020037; GO:0016712; GO:0016491; GO:0003824; GO:0016705; GO:0004497; GO:0003674; GO:0070330; GO:0008152; GO:0008150; GO:0055114	cytochrome P450 89A2-like	integral component of membrane;iron ion binding;heme binding;aromatase activity;oxidation-reduction process	map00627, map00140, map00982, map00232, map00590, map00830, map00980, map00591, map00071, map00380	Aminobenzoate degradation, Steroid hormone biosynthesis, Drug metabolism - cytochrome P450, Caffeine metabolism, Arachidonic acid metabolism, Retinol metabolism, Metabolism of xenobiotics by cytochrome P450, Linoleic acid metabolism, Fatty acid degradation, Tryptophan metabolism
Qrob_P0026700.2	Qrob_T0026700.2	Lide4541_c1_seq2	GO:0016020; GO:0031224; GO:0005575; GO:0044425; GO:0016021	intracellular protein transporter	integral component of membrane	NULL	NULL
Qrob_P0026710.2	Qrob_T0026710.2	Lide12407_c0_seq1	GO:0005737; GO:0044464; GO:0043231; GO:0044444; GO:0005575; GO:0044424; GO:0043227; GO:0043226; GO:0042579; GO:0043229; GO:0005623; GO:0005622; GO:0005777; GO:0043167; GO:0043169; GO:0005488; GO:0003674; GO:0046872; GO:0016491; GO:0003824; GO:0003674; GO:0051213; GO:0008152; GO:0008150; GO:0055114	probable 2-oxoglutarate-dependent dioxygenase ANS	peroxisome;metal ion binding;dioxygenase activity;oxidation-reduction process	NULL	NULL
Qrob_P0026800.2	Qrob_T0026800.2	Lide26485_c0_seq1	GO:0044464; GO:0043231; GO:0005575; GO:0044424; GO:0043227; GO:0043226; GO:0043229; GO:0005623; GO:0005622; GO:0005634; GO:0000166; GO:0097367; GO:0097159; GO:0017076; GO:0032555; GO:0032553; GO:0035639; GO:0032559; GO:0030554; GO:1901265; GO:0008144; GO:1901363; GO:0043168; GO:0036094; GO:0043167; GO:0005488; GO:0003674; GO:0005524; GO:0044271; GO:0050794; GO:0034645; GO:0010556; GO:2000112; GO:…	growth-regulating factor 4-like	nucleus;ATP binding;regulation of transcription, DNA-templated;developmental process	NULL	NULL
Qrob_P0026810.2	Qrob_T0026810.2	NULL	GO:0005737; GO:0016020; GO:0044464; GO:0042175; GO:0043231; GO:0012505; GO:0044422; GO:0044444; GO:0044432; GO:0005575; GO:0044424; GO:0044446; GO:0005783; GO:0031090; GO:0043227; GO:0043226; GO:0044425; GO:0005623; GO:0043229; GO:0005622; GO:0005789; GO:0016020; GO:0044464; GO:0005575; GO:0005623; GO:0071944; GO:0005886; GO:0016020; GO:0031224; GO:0005575; GO:0044425; GO:0016021; GO:0005515; GO:…	GPCR-type G protein 1	endoplasmic reticulum membrane;plasma membrane;integral component of membrane;GTPase binding;cellular response to cold	NULL	NULL
Qrob_P0026820.2	Qrob_T0026820.2	Lide13387_c0_seq1	GO:0005737; GO:0016020; GO:0044464; GO:0042175; GO:0043231; GO:0012505; GO:0044422; GO:0044444; GO:0044432; GO:0005575; GO:0044424; GO:0044446; GO:0005783; GO:0031090; GO:0043227; GO:0043226; GO:0044425; GO:0005623; GO:0043229; GO:0005622; GO:0005789; GO:0016020; GO:0044464; GO:0005575; GO:0005623; GO:0071944; GO:0005886; GO:0016020; GO:0031224; GO:0005575; GO:0044425; GO:0016021; GO:0005515; GO:…	GPCR-type G protein 1	endoplasmic reticulum membrane;plasma membrane;integral component of membrane;GTPase binding;cellular response to cold	NULL	NULL
Qrob_P0026840.2	Qrob_T0026840.2	Lide2051_c0_seq1	NULL	bromodomain adjacent to zinc finger domain protein 1a		NULL	NULL
Qrob_P0026850.2	Qrob_T0026850.2	Lide1916_c0_seq1	GO:0016020; GO:0031224; GO:0005575; GO:0044425; GO:0016021	hypothetical protein CFP56_25571	integral component of membrane	NULL	NULL
Qrob_P0026860.2	Qrob_T0026860.2	Lide1297_c0_seq1	GO:0046872; GO:0043167; GO:0043169; GO:0046914; GO:0005488; GO:0003674; GO:0008270; GO:0003824; GO:0003674; GO:0016491; GO:0008152; GO:0008150; GO:0055114	alcohol dehydrogenase-like 1	zinc ion binding;oxidoreductase activity;oxidation-reduction process	NULL	NULL
Qrob_P0026900.2	Qrob_T0026900.2	Lide8193_c0_seq1	GO:0044391; GO:0098798; GO:1990904; GO:0031974; GO:0000315; GO:0005761; GO:0043227; GO:0043226; GO:0005840; GO:0000313; GO:0005623; GO:0043229; GO:0005622; GO:0043228; GO:0005737; GO:0005759; GO:0005739; GO:0070013; GO:0044464; GO:0043232; GO:0043231; GO:0015934; GO:0044429; GO:0032991; GO:0044444; GO:0044422; GO:0043233; GO:0044424; GO:0005575; GO:0044446; GO:0005762; GO:0097159; GO:1901363; GO:…	ribosomal protein L2 (mitochondrion)	mitochondrial large ribosomal subunit;RNA binding;structural constituent of ribosome;transferase activity;mitochondrial translation	NULL	NULL
Qrob_P0026910.2	Qrob_T0026910.2	Lide12658_c0_seq1	GO:0044464; GO:0043231; GO:0005575; GO:0044424; GO:0043227; GO:0043226; GO:0043229; GO:0005623; GO:0005622; GO:0005634; GO:0044464; GO:0044424; GO:0005575; GO:0005623; GO:0005622; GO:0005737	dnAJ-like protein slr0093	nucleus;cytoplasm	NULL	NULL
Qrob_P0026920.2	Qrob_T0026920.2	Lide4131_c0_seq1	GO:0016020; GO:0031224; GO:0005575; GO:0044425; GO:0016021	prohibitin-1, mitochondrial	integral component of membrane	NULL	NULL
Qrob_P0026930.2	Qrob_T0026930.2	NULL	GO:0003674; GO:0003824; GO:0008152; GO:0008150; GO:0006807; GO:1901564; GO:1901575; GO:0009056; GO:1901565; GO:0071704; GO:0042219	putative gamma-glutamylcyclotransferase At3g02910	catalytic activity;cellular modified amino acid catabolic process	NULL	NULL
Qrob_P0026940.2	Qrob_T0026940.2	Lide1204_c0_seq3	NULL	PLATZ transcription factor family protein isoform 1		NULL	NULL
Qrob_P0026970.2	Qrob_T0026970.2	Lide3528_c0_seq1	GO:0098796; GO:0016020; GO:0016469; GO:0033178; GO:0033176; GO:0044437; GO:0043227; GO:0031090; GO:0043226; GO:0005623; GO:0043229; GO:0005622; GO:0098588; GO:0005737; GO:0044464; GO:0016471; GO:0043231; GO:0098805; GO:0032991; GO:0044444; GO:0044422; GO:0005575; GO:0044424; GO:0044446; GO:0005773; GO:0033180; GO:0044425; GO:0005774; GO:0000221; GO:0046906; GO:0097159; GO:1901363; GO:0048037; GO:…	V-type proton ATPase subunit H	vacuolar proton-transporting V-type ATPase, V1 domain;heme binding;proton-transporting ATPase activity, rotational mechanism;ATP hydrolysis coupled proton transport	map00730, map00230	Thiamine metabolism, Purine metabolism
Qrob_P0027010.2	Qrob_T0027010.2	Lide3447_c0_seq1	GO:0005737; GO:0044464; GO:0043231; GO:0044444; GO:0005575; GO:0044424; GO:0043227; GO:0043226; GO:0043229; GO:0005623; GO:0005622; GO:0005739; GO:0015036; GO:0016491; GO:0003824; GO:0003674; GO:0016667; GO:0015035; GO:0042060; GO:0050896; GO:0008150; GO:0048589; GO:0031099; GO:0048856; GO:0009611; GO:0006950; GO:0009888; GO:0032502; GO:0040007; GO:0042246; GO:0008152; GO:0008150; GO:0055114	DUF393 domain-containing protein	mitochondrion;protein disulfide oxidoreductase activity;tissue regeneration;oxidation-reduction process	NULL	NULL
Qrob_P0027020.2	Qrob_T0027020.2	Lide5082_c1_seq1	NULL	unnamed protein product, partial		NULL	NULL
Qrob_P0027030.2	Qrob_T0027030.2	Lide2594_c1_seq1	NULL	WEB family protein At3g02930, chloroplastic-like		NULL	NULL
Qrob_P0027040.2	Qrob_T0027040.2	NULL	NULL	F-box/kelch-repeat protein At3g23880-like		NULL	NULL
Qrob_P0027050.2	Qrob_T0027050.2	NULL	NULL	F-box/kelch-repeat protein At3g23880-like		NULL	NULL
Qrob_P0027060.2	Qrob_T0027060.2	NULL	NULL	F-box/kelch-repeat protein At3g23880-like		NULL	NULL
Qrob_P0027070.2	Qrob_T0027070.2	Lide18103_c0_seq1	NULL	F-box/kelch-repeat protein At3g23880-like		NULL	NULL
Qrob_P0027080.2	Qrob_T0027080.2	Lide2594_c0_seq2	NULL	F-box/kelch-repeat protein At3g23880-like		NULL	NULL
Qrob_P0027090.2	Qrob_T0027090.2	NULL	NULL	F-box/kelch-repeat protein At3g23880-like		NULL	NULL
Qrob_P0027100.2	Qrob_T0027100.2	NULL	NULL	F-box/kelch-repeat protein At3g23880-like		NULL	NULL
Qrob_P0027210.2	Qrob_T0027210.2	Lide41060_c0_seq1	GO:0016020; GO:0044464; GO:0005575; GO:0005623; GO:0071944; GO:0005886; GO:0043168; GO:0043167; GO:0008289; GO:0005543; GO:0005488; GO:0003674; GO:0005544; GO:0050794; GO:0008150; GO:0065007; GO:0048523; GO:0010941; GO:0050789; GO:0008219; GO:0048519; GO:0009987; GO:0060548; GO:0071241; GO:0050896; GO:0008150; GO:0042221; GO:0051592; GO:0070887; GO:0071248; GO:0051716; GO:0010035; GO:0010038; GO:…	protein bonzai 3	plasma membrane;calcium-dependent phospholipid binding;negative regulation of cell death;cellular response to calcium ion	NULL	NULL
Qrob_P0027220.2	Qrob_T0027220.2	NULL	GO:0016020; GO:0044464; GO:0005575; GO:0005623; GO:0071944; GO:0005886; GO:0043168; GO:0043167; GO:0008289; GO:0005543; GO:0005488; GO:0003674; GO:0005544; GO:0050794; GO:0008150; GO:0065007; GO:0048523; GO:0010941; GO:0050789; GO:0008219; GO:0048519; GO:0009987; GO:0060548; GO:0071241; GO:0050896; GO:0008150; GO:0042221; GO:0051592; GO:0070887; GO:0071248; GO:0051716; GO:0010035; GO:0010038; GO:…	protein BONZAI 3 isoform X2	plasma membrane;calcium-dependent phospholipid binding;negative regulation of cell death;cellular response to calcium ion	NULL	NULL
Qrob_P0027230.2	Qrob_T0027230.2	NULL	NULL	F-box/kelch-repeat protein At3g23880-like		NULL	NULL
Qrob_P0027240.2	Qrob_T0027240.2	Lide16549_c1_seq1	NULL	F-box/kelch-repeat protein At3g23880-like		NULL	NULL
Qrob_P0027250.2	Qrob_T0027250.2	NULL	NULL	F-box/kelch-repeat protein At3g23880-like		NULL	NULL
Qrob_P0027260.2	Qrob_T0027260.2	Lide21481_c1_seq1	NULL	F-box/kelch-repeat protein At3g23880-like		NULL	NULL
Qrob_P0027270.2	Qrob_T0027270.2	Lide42454_c0_seq1	NULL	F-box/kelch-repeat protein At3g23880-like		NULL	NULL
Qrob_P0027280.2	Qrob_T0027280.2	NULL	NULL	F-box/kelch-repeat protein At3g23880-like		NULL	NULL
Qrob_P0027290.2	Qrob_T0027290.2	Lide9508_c0_seq1	NULL	F-box/kelch-repeat protein At3g23880-like		NULL	NULL
Qrob_P0027300.2	Qrob_T0027300.2	NULL	NULL	F-box/kelch-repeat protein At3g23880-like		NULL	NULL
Qrob_P0027320.2	Qrob_T0027320.2	Lide33506_c0_seq1	NULL	F-box/kelch-repeat protein At3g23880-like		NULL	NULL
Qrob_P0027500.2	Qrob_T0027500.2	Lide7630_c0_seq1	NULL	Plasma membrane isoform 1		NULL	NULL
Qrob_P0027510.2	Qrob_T0027510.2	NULL	NULL	protein SRC2 homolog		NULL	NULL
Qrob_P0027520.2	Qrob_T0027520.2	Lide27838_c0_seq1	NULL	MDIS1-interacting receptor like kinase 2-like		NULL	NULL
Qrob_P0027530.2	Qrob_T0027530.2	Lide14385_c0_seq1	GO:0005575; GO:0016020; GO:1901265; GO:0097159; GO:1901363; GO:0036094; GO:0005488; GO:0003674; GO:0000166; GO:0003824; GO:0016772; GO:0016740; GO:0003674; GO:0016301; GO:0008152; GO:0008150; GO:0006796; GO:0006793; GO:0044237; GO:0009987; GO:0016310	MDIS1-interacting receptor like kinase 2-like	membrane;nucleotide binding;kinase activity;phosphorylation	NULL	NULL
Qrob_P0027540.2	Qrob_T0027540.2	NULL	NULL	MDIS1-interacting receptor like kinase 2-like		NULL	NULL
Qrob_P0027550.2	Qrob_T0027550.2	NULL	NULL	protein chromatin remodeling 20		NULL	NULL
Qrob_P0027560.2	Qrob_T0027560.2	NULL	GO:0005575; GO:0016020; GO:1901265; GO:0097159; GO:1901363; GO:0036094; GO:0005488; GO:0003674; GO:0000166; GO:0003824; GO:0003674; GO:0016740	MDIS1-interacting receptor like kinase 2-like	membrane;nucleotide binding;transferase activity	NULL	NULL
Qrob_P0027580.2	Qrob_T0027580.2	Lide10708_c0_seq1	NULL	dentin sialophosphoprotein		NULL	NULL
Qrob_P0027640.2	Qrob_T0027640.2	Lide15150_c0_seq1	NULL	pentatricopeptide repeat-containing protein At4g14190, chloroplastic		NULL	NULL
Qrob_P0027700.2	Qrob_T0027700.2	NULL	GO:0016020; GO:0031224; GO:0005575; GO:0044425; GO:0016021; GO:0140096; GO:0016859; GO:0003824; GO:0003674; GO:0016853; GO:0003755; GO:0018193; GO:0044260; GO:0043170; GO:0006807; GO:0071704; GO:0019538; GO:0036211; GO:0008152; GO:0018208; GO:0008150; GO:1901564; GO:0044267; GO:0043412; GO:0044237; GO:0006464; GO:0044238; GO:0009987; GO:0000413	peptidyl-prolyl cis-trans isomerase fkbp62	integral component of membrane;peptidyl-prolyl cis-trans isomerase activity;protein peptidyl-prolyl isomerization	NULL	NULL
Qrob_P0027720.2	Qrob_T0027720.2	Lide636_c0_seq1	GO:0044464; GO:0043231; GO:0005575; GO:0044424; GO:0043227; GO:0043226; GO:0043229; GO:0005623; GO:0005622; GO:0005634; GO:0016020; GO:0031224; GO:0005575; GO:0044425; GO:0016021; GO:0140110; GO:0003674; GO:0003700; GO:0003677; GO:0097159; GO:1901363; GO:0005488; GO:0003674; GO:0003676; GO:0043565; GO:0005515; GO:0005488; GO:0003674; GO:0046983; GO:0044271; GO:0050794; GO:0034645; GO:0010556; GO:…	transcription factor bhlh62	nucleus;integral component of membrane;DNA-binding transcription factor activity;sequence-specific DNA binding;protein dimerization activity;regulation of transcription, DNA-templated	NULL	NULL
Qrob_P0027740.2	Qrob_T0027740.2	NULL	GO:1901265; GO:0097159; GO:1901363; GO:0036094; GO:0005488; GO:0003674; GO:0000166; GO:0003824; GO:0016817; GO:0016818; GO:0017111; GO:0016462; GO:0003674; GO:0016787; GO:0003774	kinesin-like protein kin-12b	nucleotide binding;motor activity	map00730, map00230	Thiamine metabolism, Purine metabolism
Qrob_P0027750.2	Qrob_T0027750.2	Lide34827_c0_seq1	NULL	cysteine proteinase inhibitor B-like		NULL	NULL
Qrob_P0027790.2	Qrob_T0027790.2	Lide1332_c0_seq1	GO:0005737; GO:0044464; GO:0044444; GO:0044424; GO:0005575; GO:0005623; GO:0005622; GO:0005829; GO:0005737; GO:0032991; GO:0044464; GO:0044444; GO:0005575; GO:0044424; GO:0005623; GO:0005622; GO:0005852; GO:0005737; GO:0070993; GO:0032991; GO:0044464; GO:0044444; GO:0044424; GO:0005575; GO:1990904; GO:0005623; GO:0005622; GO:0016282; GO:0005737; GO:0070993; GO:0032991; GO:0044464; GO:0044444; GO:…	eukaryotic translation initiation factor 3 subunit H	cytosol;eukaryotic translation initiation factor 3 complex;eukaryotic 43S preinitiation complex;eukaryotic 48S preinitiation complex;polysomal ribosome;translation initiation factor activity;metallopeptidase activity;formation of cytoplasmic translation initiation complex;proteolysis	NULL	NULL
Qrob_P0027800.2	Qrob_T0027800.2	Lide13275_c0_seq1	GO:0016020; GO:0044464; GO:0005575; GO:0005623; GO:0071944; GO:0005886; GO:0016020; GO:0031224; GO:0005575; GO:0044425; GO:0016021; GO:0140096; GO:0003824; GO:0016772; GO:0016740; GO:0016773; GO:0016301; GO:0003674; GO:0004672; GO:0000166; GO:0097367; GO:0097159; GO:0017076; GO:0032555; GO:0032553; GO:0035639; GO:0032559; GO:0030554; GO:1901265; GO:0008144; GO:1901363; GO:0043168; GO:0036094; GO:…	probably inactive leucine-rich repeat receptor-like protein kinase At3g28040	plasma membrane;integral component of membrane;protein kinase activity;ATP binding;protein phosphorylation	NULL	NULL
Qrob_P0027810.2	Qrob_T0027810.2	Lide3207_c0_seq1	NULL	uncharacterized WD repeat-containing protein C2A9.03-like		NULL	NULL
Qrob_P0027820.2	Qrob_T0027820.2	Lide16389_c0_seq1	GO:0044464; GO:0043231; GO:0005575; GO:0044424; GO:0043227; GO:0043226; GO:0043229; GO:0005623; GO:0005622; GO:0005634; GO:0097159; GO:1901363; GO:0005488; GO:0003674; GO:0003676; GO:0003677; GO:0004527; GO:0004518; GO:0003824; GO:0003674; GO:0008081; GO:0042578; GO:0016787; GO:0016788; GO:0004528; GO:0046872; GO:0043167; GO:0043169; GO:0046914; GO:0005488; GO:0003674; GO:0008270; GO:0003824; GO:…	fanconi-associated nuclease 1 homolog isoform X1	nucleus;DNA binding;phosphodiesterase I activity;zinc ion binding;hydrolase activity, acting on acid anhydrides, in phosphorus-containing anhydrides;synapsis;interstrand cross-link repair;nucleic acid phosphodiester bond hydrolysis	NULL	NULL
Qrob_P0027830.2	Qrob_T0027830.2	NULL	GO:0097159; GO:1901363; GO:0005488; GO:0003674; GO:0003676; GO:0003824; GO:0003674; GO:0016787; GO:0016788; GO:0004518; GO:0043167; GO:0043169; GO:0005488; GO:0003674; GO:0046872; GO:0044260; GO:0046483; GO:0043170; GO:0050896; GO:0006725; GO:0006807; GO:0033554; GO:0051716; GO:0071704; GO:0008152; GO:1901360; GO:0008150; GO:0090304; GO:0034641; GO:0006950; GO:0044237; GO:0006139; GO:0044238; GO:…	fanconi-associated nuclease 1 homolog isoform X4	nucleic acid binding;nuclease activity;metal ion binding;DNA repair	NULL	NULL
Qrob_P0027840.2	Qrob_T0027840.2	Lide12837_c0_seq1	GO:0003824; GO:0003674; GO:0016787	protein root primordium defective 1	hydrolase activity	NULL	NULL
Qrob_P0027850.2	Qrob_T0027850.2	Lide25692_c0_seq1	NULL	uncharacterized protein LOC112036551		NULL	NULL
Qrob_P0027860.2	Qrob_T0027860.2	NULL	GO:0016020; GO:0044464; GO:0016021; GO:0031224; GO:0005575; GO:0044459; GO:0044425; GO:0005623; GO:0071944; GO:0031226; GO:0005886; GO:0005887; GO:0022890; GO:0015318; GO:0015267; GO:0005261; GO:0022803; GO:0022836; GO:0015078; GO:0015077; GO:0015252; GO:0022839; GO:0015075; GO:0022843; GO:0022832; GO:0008324; GO:0022857; GO:0005244; GO:0003674; GO:0005216; GO:0005215; GO:0030171; GO:0006812; GO:…	voltage-gated hydrogen channel 1	integral component of plasma membrane;voltage-gated proton channel activity;proton transmembrane transport	NULL	NULL
Qrob_P0027870.2	Qrob_T0027870.2	NULL	GO:0005575; GO:0016020; GO:0003824; GO:0016740; GO:0003674; GO:0016757; GO:0070085; GO:0034645; GO:0019538; GO:0008152; GO:0008150; GO:0009101; GO:0009100; GO:1901135; GO:1901137; GO:1901576; GO:0044237; GO:0044238; GO:0009987; GO:0044260; GO:0043170; GO:0006807; GO:0071704; GO:0036211; GO:0009058; GO:1901564; GO:1901566; GO:0044267; GO:0043412; GO:0006464; GO:0009059; GO:0043413; GO:0044249; GO:…	probable xyloglucan galactosyltransferase GT14	membrane;transferase activity, transferring glycosyl groups;protein glycosylation	NULL	NULL
Qrob_P0027880.2	Qrob_T0027880.2	NULL	GO:0005575; GO:0016020; GO:0003824; GO:0003674; GO:0016740	probable xyloglucan galactosyltransferase GT14	membrane;transferase activity	NULL	NULL
Qrob_P0028170.2	Qrob_T0028170.2	Lide40500_c0_seq1	GO:0005737; GO:0044464; GO:0043231; GO:0044444; GO:0005575; GO:0044424; GO:0043227; GO:0043226; GO:0043229; GO:0005623; GO:0005622; GO:0005739; GO:0016020; GO:0031224; GO:0005575; GO:0044425; GO:0016021; GO:0003954; GO:0050136; GO:0016491; GO:0003824; GO:0016651; GO:0003674; GO:0016655; GO:0008137; GO:0006119; GO:0045333; GO:0046034; GO:0055114; GO:0016310; GO:0006091; GO:0008152; GO:0008150; GO:…	NADH dehydrogenase subunit 2 (mitochondrion)	mitochondrion;integral component of membrane;NADH dehydrogenase (ubiquinone) activity;ATP synthesis coupled electron transport	map00190	Oxidative phosphorylation
Qrob_P0028180.2	Qrob_T0028180.2	NULL	GO:0005575; GO:0016020	TPA_inf: RNA-dependent RNA polymerase	membrane	NULL	NULL
Qrob_P0028270.2	Qrob_T0028270.2	Lide14808_c0_seq3	GO:0005737; GO:0044464; GO:0043231; GO:0044444; GO:0005575; GO:0044424; GO:0043227; GO:0043226; GO:0043229; GO:0005623; GO:0005622; GO:0005739; GO:0016491; GO:0003824; GO:0003674; GO:0016651; GO:0048037; GO:0005488; GO:0003674; GO:0048038; GO:0000166; GO:0050662; GO:1901265; GO:0097159; GO:1901363; GO:0048037; GO:0036094; GO:0005488; GO:0003674; GO:0051287; GO:0008152; GO:0008150; GO:0055114	NADH dehydrogenase [ubiquinone] iron-sulfur protein 2	mitochondrion;oxidoreductase activity, acting on NAD(P)H;quinone binding;NAD binding;oxidation-reduction process	NULL	NULL
Qrob_P0028280.2	Qrob_T0028280.2	Lide35267_c0_seq1	GO:0005737; GO:0044464; GO:0043231; GO:0044444; GO:0005575; GO:0044424; GO:0043227; GO:0043226; GO:0043229; GO:0005623; GO:0005622; GO:0005739; GO:0016491; GO:0003824; GO:0003674; GO:0016651; GO:0048037; GO:0005488; GO:0003674; GO:0048038; GO:0000166; GO:0050662; GO:1901265; GO:0097159; GO:1901363; GO:0048037; GO:0036094; GO:0005488; GO:0003674; GO:0051287; GO:0008152; GO:0008150; GO:0055114	NADH dehydrogenase subunit 7 (mitochondrion)	mitochondrion;oxidoreductase activity, acting on NAD(P)H;quinone binding;NAD binding;oxidation-reduction process	NULL	NULL
Qrob_P0028290.2	Qrob_T0028290.2	NULL	GO:0098796; GO:0005746; GO:1990204; GO:0016020; GO:0098798; GO:0070469; GO:0031975; GO:0030964; GO:0044455; GO:0005740; GO:0043227; GO:0031090; GO:0043226; GO:0005623; GO:0043229; GO:0005622; GO:0005743; GO:0045271; GO:0005737; GO:0031966; GO:0031967; GO:0098800; GO:0005739; GO:0044464; GO:0043231; GO:0098803; GO:0019866; GO:1902494; GO:0044429; GO:0032991; GO:0044444; GO:0044422; GO:0005575; GO:…	NADH dehydrogenase subunit 1 (mitochondrion)	mitochondrial respiratory chain complex I;plasma membrane;integral component of membrane;mRNA processing;oxidation-reduction process	NULL	NULL
Qrob_P0028300.2	Qrob_T0028300.2	NULL	GO:0005737; GO:0044464; GO:0043231; GO:0044444; GO:0005575; GO:0044424; GO:0043227; GO:0043226; GO:0043229; GO:0005623; GO:0005622; GO:0005739; GO:0009507; GO:0016020; GO:0031976; GO:0042651; GO:0044435; GO:0044434; GO:0043227; GO:0043226; GO:0044436; GO:0005623; GO:0043229; GO:0005622; GO:0005737; GO:0044464; GO:0043231; GO:0034357; GO:0031984; GO:0055035; GO:0044444; GO:0044422; GO:0009579; GO:…	photosystem I assembly protein Ycf3 (chloroplast)	mitochondrion;chloroplast thylakoid membrane;photosynthesis	NULL	NULL
Qrob_P0028320.2	Qrob_T0028320.2	Lide5915_c0_seq1	GO:0005737; GO:0044464; GO:0043231; GO:0044444; GO:0005575; GO:0044424; GO:0043227; GO:0043226; GO:0043229; GO:0005623; GO:0005622; GO:0005739; GO:0009507; GO:0016020; GO:0031976; GO:0042651; GO:0044435; GO:0044434; GO:0043227; GO:0043226; GO:0044436; GO:0005623; GO:0043229; GO:0005622; GO:0005737; GO:0044464; GO:0043231; GO:0034357; GO:0031984; GO:0055035; GO:0044444; GO:0044422; GO:0009579; GO:…	photosystem I assembly protein Ycf3 (chloroplast)	mitochondrion;chloroplast thylakoid membrane;photosynthesis	NULL	NULL
Qrob_P0028330.2	Qrob_T0028330.2	Lide17015_c0_seq1	GO:0043167; GO:0043169; GO:0005488; GO:0003674; GO:0046872	LIM domain-containing protein WLIM1-like	metal ion binding	NULL	NULL
Qrob_P0028380.2	Qrob_T0028380.2	NULL	GO:0003824; GO:0097599; GO:0004553; GO:0003674; GO:0016798; GO:0016787; GO:0031176; GO:0000272; GO:0071554; GO:0010410; GO:0008152; GO:0008150; GO:1901575; GO:0044036; GO:0044237; GO:0044238; GO:0009987; GO:0044260; GO:0005976; GO:0043170; GO:0045491; GO:0044262; GO:0044264; GO:0016052; GO:0044265; GO:0071704; GO:0016998; GO:0010383; GO:0009057; GO:0009056; GO:0044347; GO:0044248; GO:0005975; GO:…	anti-sigma-i factor rsgi6	endo-1,4-beta-xylanase activity;xylan catabolic process	NULL	NULL
Qrob_P0028390.2	Qrob_T0028390.2	Lide19396_c0_seq1	GO:0003824; GO:0016772; GO:0016740; GO:0016773; GO:0016301; GO:0003674; GO:0004020; GO:0000166; GO:0097367; GO:0097159; GO:0017076; GO:0032555; GO:0032553; GO:0035639; GO:0032559; GO:0030554; GO:1901265; GO:0008144; GO:1901363; GO:0043168; GO:0036094; GO:0043167; GO:0005488; GO:0003674; GO:0005524; GO:0008152; GO:0008150; GO:0006790; GO:0044237; GO:0009987; GO:0000103; GO:0008152; GO:0008150; GO:…	adenylyl-sulfate kinase 3-like	adenylylsulfate kinase activity;ATP binding;sulfate assimilation;phosphorylation;hydrogen sulfide biosynthetic process	map00920, map00230	Sulfur metabolism, Purine metabolism
Qrob_P0028430.2	Qrob_T0028430.2	NULL	GO:0003824; GO:0003674; GO:0016787; GO:0016798	anti-sigma-I factor RsgI6-like	hydrolase activity, acting on glycosyl bonds	NULL	NULL
Qrob_P0028440.2	Qrob_T0028440.2	Lide10566_c1_seq1	GO:0044464; GO:0043231; GO:0005575; GO:0044424; GO:0043227; GO:0043226; GO:0043229; GO:0005623; GO:0005622; GO:0005634; GO:0003677; GO:0097159; GO:1901363; GO:0005488; GO:0003674; GO:0003676; GO:0003684; GO:0016779; GO:0140097; GO:0003824; GO:0016772; GO:0016740; GO:0034061; GO:0003674; GO:0003887; GO:0044271; GO:0050896; GO:0034645; GO:0033554; GO:0071897; GO:0019438; GO:0008152; GO:0008150; GO:…	DNA polymerase kappa	nucleus;damaged DNA binding;DNA-directed DNA polymerase activity;error-prone translesion synthesis	NULL	NULL
Qrob_P0028450.2	Qrob_T0028450.2	Lide10566_c0_seq1	GO:0044271; GO:0050896; GO:0034645; GO:0033554; GO:0071897; GO:0019438; GO:0008152; GO:0008150; GO:0034641; GO:1901576; GO:0006950; GO:0044237; GO:0006139; GO:0000731; GO:0044238; GO:0006259; GO:0009987; GO:0006974; GO:0044260; GO:0046483; GO:0043170; GO:0006725; GO:0006807; GO:0018130; GO:0034654; GO:0051716; GO:0071704; GO:1901360; GO:0006281; GO:1901362; GO:0090304; GO:0009058; GO:0006301; GO:…	DNA polymerase kappa	translesion synthesis	NULL	NULL
Qrob_P0028460.2	Qrob_T0028460.2	Lide8364_c0_seq1	NULL	eukaryotic translation initiation factor 3 subunit A		NULL	NULL
Qrob_P0028480.2	Qrob_T0028480.2	Lide3741_c0_seq1	GO:0016020; GO:0031224; GO:0005575; GO:0044425; GO:0016021	zinc finger protein-like 1 homolog	integral component of membrane	NULL	NULL
Qrob_P0028490.2	Qrob_T0028490.2	NULL	GO:0003674; GO:0005488	transcription factor bHLH84-like	binding	NULL	NULL
Qrob_P0028510.2	Qrob_T0028510.2	Lide46455_c0_seq1	GO:0005737; GO:0044464; GO:0043231; GO:0044444; GO:0005575; GO:0044424; GO:0043227; GO:0043226; GO:0043229; GO:0005623; GO:0009536; GO:0005622; GO:0009507; GO:0044391; GO:0005737; GO:0044464; GO:0043232; GO:1990904; GO:0032991; GO:0044444; GO:0044422; GO:0044424; GO:0005575; GO:0044446; GO:0043226; GO:0005840; GO:0005623; GO:0043229; GO:0005622; GO:0043228; GO:0015935; GO:0005198; GO:0003674; GO:…	ribosomal protein S4 (chloroplast)	chloroplast;small ribosomal subunit;structural constituent of ribosome;rRNA binding;translation	NULL	NULL
Qrob_P0028520.2	Qrob_T0028520.2	NULL	GO:0005737; GO:0044464; GO:0043231; GO:0044444; GO:0005575; GO:0044424; GO:0043227; GO:0043226; GO:0043229; GO:0005623; GO:0005622; GO:0005739; GO:0098796; GO:0044464; GO:0016020; GO:0034357; GO:0032991; GO:0009579; GO:0044424; GO:0005575; GO:0009521; GO:0044436; GO:0044425; GO:0005623; GO:0005622; GO:0009522; GO:0009507; GO:0016020; GO:0031976; GO:0042651; GO:0044435; GO:0044434; GO:0043227; GO:…	photosystem I P700 apoprotein A1 (plastid)	mitochondrion;photosystem I;chloroplast thylakoid membrane;integral component of membrane;magnesium ion binding;electron transfer activity;chlorophyll binding;4 iron, 4 sulfur cluster binding;photosynthesis;protein-chromophore linkage;electron transport chain	NULL	NULL
Qrob_P0028530.2	Qrob_T0028530.2	NULL	NULL	DNA double-strand break repair Rad50 ATPase		NULL	NULL
Qrob_P0028550.2	Qrob_T0028550.2	Lide1036_c0_seq1	GO:0140096; GO:0017171; GO:0008233; GO:0003824; GO:0070011; GO:0004175; GO:0008236; GO:0003674; GO:0016787; GO:0004252; GO:0008152; GO:0043170; GO:0008150; GO:0006807; GO:1901564; GO:0071704; GO:0044238; GO:0019538; GO:0006508	ATP-dependent Clp protease proteolytic subunit-related protein 1, chloroplastic	serine-type endopeptidase activity;proteolysis	NULL	NULL
Qrob_P0028570.2	Qrob_T0028570.2	Lide6852_c0_seq1	NULL	mitotic checkpoint protein BUB3.2		NULL	NULL
Qrob_P0028580.2	Qrob_T0028580.2	Lide22508_c0_seq1	GO:0044451; GO:0031974; GO:0043227; GO:0043226; GO:0005623; GO:0043229; GO:0005622; GO:0000123; GO:1990234; GO:0070013; GO:0044464; GO:0043231; GO:0031981; GO:0031248; GO:1902494; GO:1902493; GO:0032991; GO:0044422; GO:0043233; GO:0044424; GO:0005575; GO:0044446; GO:0005654; GO:0044428; GO:0005634; GO:0070461	Transcriptional coactivator	SAGA-type complex	NULL	NULL
Qrob_P0029020.2	Qrob_T0029020.2	Lide8041_c0_seq1	GO:0003824; GO:0003674; GO:0016740	g-type lectin s-receptor-like serine/threonine-protein kinase	transferase activity	NULL	NULL
Qrob_P0029040.2	Qrob_T0029040.2	Lide15151_c0_seq1	GO:0016020; GO:0031224; GO:0005575; GO:0044425; GO:0016021; GO:0140096; GO:0003824; GO:0016772; GO:0004672; GO:0016740; GO:0016773; GO:0016301; GO:0003674; GO:0004674; GO:0140096; GO:0003824; GO:0016791; GO:0042578; GO:0003674; GO:0016787; GO:0016788; GO:0004721; GO:0000166; GO:0097367; GO:0097159; GO:0017076; GO:0032555; GO:0032553; GO:0035639; GO:0032559; GO:0030554; GO:1901265; GO:0008144; GO:…	phytosulfokine receptor 2	integral component of membrane;protein serine/threonine kinase activity;phosphoprotein phosphatase activity;ATP binding;2-alkenal reductase [NAD(P)] activity;protein phosphorylation;protein dephosphorylation;oxidation-reduction process	map04658, map04660	Th1 and Th2 cell differentiation, T cell receptor signaling pathway
Qrob_P0029080.2	Qrob_T0029080.2	Lide10370_c0_seq2	GO:0016020; GO:0031224; GO:0005575; GO:0044425; GO:0016021; GO:0016779; GO:0003824; GO:0016772; GO:0070566; GO:0016740; GO:0003674; GO:0003919; GO:0003824; GO:0016772; GO:0016740; GO:0003674; GO:0016301; GO:0044271; GO:0008152; GO:0008150; GO:0034641; GO:1901576; GO:0006771; GO:0044237; GO:0009987; GO:0046483; GO:0044281; GO:0044283; GO:0006807; GO:0018130; GO:0017144; GO:0071704; GO:1901360; GO:…	FAD synthetase 2, chloroplastic-like	integral component of membrane;FMN adenylyltransferase activity;kinase activity;riboflavin biosynthetic process;phosphorylation	map00740	Riboflavin metabolism
Qrob_P0029090.2	Qrob_T0029090.2	NULL	NULL	uncharacterized protein LOC112017530		NULL	NULL
Qrob_P0029120.2	Qrob_T0029120.2	Lide23071_c0_seq2	GO:0044464; GO:0044424; GO:0005575; GO:0005623; GO:0005622; GO:0005737; GO:0000166; GO:0097367; GO:0097159; GO:0017076; GO:0032555; GO:0032553; GO:0035639; GO:0032559; GO:0030554; GO:1901265; GO:0008144; GO:1901363; GO:0043168; GO:0036094; GO:0043167; GO:0005488; GO:0003674; GO:0005524; GO:0005515; GO:0005488; GO:0003674; GO:0031072; GO:0003824; GO:0016817; GO:0016818; GO:0017111; GO:0016462; GO:…	probable mediator of RNA polymerase II transcription subunit 37c	cytoplasm;ATP binding;heat shock protein binding;ATPase activity, coupled;protein folding chaperone;unfolded protein binding;misfolded protein binding;cellular response to heat;cellular response to unfolded protein;protein refolding;chaperone cofactor-dependent protein refolding	map00730, map00230	Thiamine metabolism, Purine metabolism
Qrob_P0029170.2	Qrob_T0029170.2	Lide22963_c0_seq1	GO:0005575; GO:0016020; GO:1901265; GO:0097159; GO:1901363; GO:0036094; GO:0005488; GO:0003674; GO:0000166; GO:0140096; GO:0003824; GO:0016772; GO:0016740; GO:0016773; GO:0016301; GO:0003674; GO:0004672; GO:0008152; GO:0008150; GO:0006796; GO:0006793; GO:0044237; GO:0009987; GO:0016310	putative receptor-like protein kinase At3g47110	membrane;nucleotide binding;protein kinase activity;phosphorylation	NULL	NULL
Qrob_P0029210.2	Qrob_T0029210.2	NULL	GO:0052689; GO:0003824; GO:0003674; GO:0016787; GO:0016788; GO:0050285; GO:0016635; GO:0016627; GO:0016491; GO:0003824; GO:0003674; GO:0052886; GO:0016635; GO:0016627; GO:0016491; GO:0003824; GO:0003674; GO:0052887; GO:0008152; GO:0008150; GO:0055114	GDSL esterase/lipase	sinapine esterase activity;9,9'-dicis-carotene:quinone oxidoreductase activity;7,9,9'-tricis-neurosporene:quinone oxidoreductase activity;oxidation-reduction process	map00983, map00906, map00940	Drug metabolism - other enzymes, Carotenoid biosynthesis, Phenylpropanoid biosynthesis
Qrob_P0029220.2	Qrob_T0029220.2	NULL	GO:0046872; GO:0043167; GO:0043169; GO:0005488; GO:0003674; GO:0000287; GO:0003824; GO:0016829; GO:0016830; GO:0003674; GO:0016831; GO:0004737; GO:0050662; GO:1901681; GO:0097159; GO:1901363; GO:0048037; GO:0043168; GO:0036094; GO:0043167; GO:0019842; GO:0043169; GO:0005488; GO:0003674; GO:0030976	pyruvate decarboxylase 1	magnesium ion binding;pyruvate decarboxylase activity;thiamine pyrophosphate binding	map00010, map01130	Glycolysis / Gluconeogenesis, Biosynthesis of antibiotics
Qrob_P0029230.2	Qrob_T0029230.2	Lide25983_c0_seq1	NULL	uncharacterized protein LOC111988117		NULL	NULL
Qrob_P0029260.2	Qrob_T0029260.2	Lide15378_c0_seq1	GO:0003674; GO:0005488	P-loop containing nucleoside triphosphate hydrolases superfamily protein isoform 1	binding	NULL	NULL
Qrob_P0029270.2	Qrob_T0029270.2	NULL	GO:0003824; GO:0003674; GO:0016787; GO:0044260; GO:0046483; GO:0043170; GO:0006725; GO:0006807; GO:0071704; GO:0008152; GO:1901360; GO:0008150; GO:0090304; GO:0034641; GO:0044237; GO:0006139; GO:0044238; GO:0009987; GO:0006259	DNA helicase PIF1, ATP-dependent	hydrolase activity;DNA metabolic process	NULL	NULL
Qrob_P0029540.2	Qrob_T0029540.2	NULL	NULL	Multi antimicrobial extrusion protein		NULL	NULL
Qrob_P0029600.2	Qrob_T0029600.2	Lide41920_c0_seq1	NULL	hydrogen peroxide stress regulator 1 isoform X1		NULL	NULL
Qrob_P0029980.2	Qrob_T0029980.2	Lide13174_c0_seq1	NULL	Protein FAM204A like		NULL	NULL
Qrob_P0029990.2	Qrob_T0029990.2	Lide3981_c0_seq1	GO:0005737; GO:0031967; GO:0009507; GO:0044464; GO:0043231; GO:0031975; GO:0044422; GO:0044444; GO:0005575; GO:0044446; GO:0044424; GO:0044435; GO:0044434; GO:0043227; GO:0043226; GO:0009526; GO:0005623; GO:0043229; GO:0005622; GO:0009536; GO:0009941; GO:0016020; GO:0031224; GO:0005575; GO:0044425; GO:0016021; GO:0003674; GO:0005215; GO:0022857; GO:0051234; GO:0051179; GO:0008150; GO:0006810; GO:…	plastidic glucose transporter 4	chloroplast envelope;integral component of membrane;transmembrane transporter activity;carbohydrate transport;transmembrane transport	NULL	NULL
Qrob_P0030000.2	Qrob_T0030000.2	Lide34332_c0_seq1	GO:0097159; GO:1901363; GO:0005488; GO:0003674; GO:0003676; GO:0008150; GO:0065007; GO:0050789; GO:0009987; GO:0050794	zinc finger protein 6	nucleic acid binding;regulation of cellular process	NULL	NULL
Qrob_P0030010.2	Qrob_T0030010.2	Lide5031_c0_seq1	GO:0052689; GO:0140098; GO:0003824; GO:0003674; GO:0016787; GO:0140101; GO:0016788; GO:0004045	chloroplastic group iib intron splicing facilitator crs2-b, chloroplastic	aminoacyl-tRNA hydrolase activity	map00983	Drug metabolism - other enzymes
Qrob_P0030020.2	Qrob_T0030020.2	Lide17861_c0_seq1	NULL	homeobox Hox-B3-like protein		NULL	NULL
Qrob_P0030050.2	Qrob_T0030050.2	NULL	NULL	uncharacterized protein LOC112024661		NULL	NULL
Qrob_P0030060.2	Qrob_T0030060.2	NULL	NULL	coatomer subunit gamma		NULL	NULL
Qrob_P0030080.2	Qrob_T0030080.2	Lide7824_c0_seq1	NULL	Octicosapeptide/Phox/Bem1p family protein		NULL	NULL
Qrob_P0030090.2	Qrob_T0030090.2	NULL	NULL	TMV resistance protein N-like		NULL	NULL
Qrob_P0030120.2	Qrob_T0030120.2	NULL	GO:0044464; GO:0043231; GO:0005575; GO:0044424; GO:0043227; GO:0043226; GO:0043229; GO:0005623; GO:0005622; GO:0005634; GO:0097159; GO:1901363; GO:0005488; GO:0003674; GO:0003676; GO:0003677; GO:0016779; GO:0140097; GO:0003824; GO:0016772; GO:0016740; GO:0034061; GO:0003674; GO:0003887; GO:0043167; GO:0043169; GO:0005488; GO:0003674; GO:0046872; GO:0044260; GO:0046483; GO:0043170; GO:0050896; GO:…	DNA polymerase lambda isoform X2	nucleus;DNA binding;DNA-directed DNA polymerase activity;metal ion binding;double-strand break repair via nonhomologous end joining;DNA biosynthetic process	NULL	NULL
Qrob_P0030170.2	Qrob_T0030170.2	Lide29332_c0_seq1	GO:0044464; GO:0043231; GO:0005575; GO:0044424; GO:0043227; GO:0043226; GO:0043229; GO:0005623; GO:0005622; GO:0005634; GO:0016779; GO:0140097; GO:0003824; GO:0016772; GO:0016740; GO:0034061; GO:0003674; GO:0003887; GO:0003674; GO:0005488; GO:0044260; GO:0046483; GO:0043170; GO:0050896; GO:0006725; GO:0006807; GO:0033554; GO:0051716; GO:0071704; GO:0006281; GO:0008152; GO:1901360; GO:0008150; GO:…	DNA polymerase lambda isoform X2	nucleus;DNA-directed DNA polymerase activity;binding;double-strand break repair via nonhomologous end joining	NULL	NULL
Qrob_P0030180.2	Qrob_T0030180.2	Lide22016_c0_seq1	NULL	F-box protein At1g30790-like		NULL	NULL
Qrob_P0030190.2	Qrob_T0030190.2	Lide30667_c0_seq1	NULL	plant/T31B5-30 protein		NULL	NULL
Qrob_P0030200.2	Qrob_T0030200.2	Lide44688_c0_seq1	GO:0044464; GO:0043231; GO:0005575; GO:0044424; GO:0043227; GO:0043226; GO:0043229; GO:0005623; GO:0005622; GO:0005634; GO:0097159; GO:1901363; GO:0005488; GO:0003674; GO:0003676; GO:0003677; GO:0016779; GO:0140097; GO:0003824; GO:0016772; GO:0016740; GO:0034061; GO:0003674; GO:0003887; GO:0043167; GO:0043169; GO:0005488; GO:0003674; GO:0046872; GO:0044260; GO:0046483; GO:0043170; GO:0050896; GO:…	DNA polymerase lambda isoform X2	nucleus;DNA binding;DNA-directed DNA polymerase activity;metal ion binding;DNA repair;DNA biosynthetic process	NULL	NULL
Qrob_P0030210.2	Qrob_T0030210.2	Lide12228_c0_seq1	NULL	putative thiol-disulfide oxidoreductase DCC protein		NULL	NULL
Qrob_P0030250.2	Qrob_T0030250.2	Lide6247_c0_seq1	GO:0005515; GO:0019899; GO:0005488; GO:0003674; GO:0019900; GO:0019901; GO:0044464; GO:0043231; GO:0005575; GO:0044424; GO:0043227; GO:0043226; GO:0043229; GO:0005623; GO:0005622; GO:0005634; GO:0098772; GO:0030234; GO:0019887; GO:0003674; GO:0019207; GO:0016538; GO:0050794; GO:0048285; GO:0051783; GO:0071840; GO:0016043; GO:0000280; GO:0051726; GO:0050789; GO:0010564; GO:0051128; GO:0140014; GO:…	cyclin-D1-1	protein kinase binding;nucleus;cyclin-dependent protein serine/threonine kinase regulator activity;regulation of mitotic nuclear division;cytoplasm;positive regulation of cell population proliferation;cyclin-dependent protein kinase holoenzyme complex;positive regulation of cell cycle;protein kinase activity;regulation of cyclin-dependent protein serine/threonine kinase activity	NULL	NULL
Qrob_P0030270.2	Qrob_T0030270.2	Lide657_c2_seq1	GO:0008152; GO:0060255; GO:0043170; GO:0008150; GO:0065007; GO:0019222; GO:0050789; GO:0071704; GO:0010467; GO:0010468	protein plastid redox insensitive 2	regulation of gene expression	NULL	NULL
Qrob_P0030280.2	Qrob_T0030280.2	Lide16537_c0_seq1	GO:0016020; GO:0044464; GO:0005575; GO:0005623; GO:0071944; GO:0005886; GO:0005911; GO:0055044; GO:0030054; GO:0005575; GO:0009506; GO:0016020; GO:0031224; GO:0005575; GO:0044425; GO:0016021; GO:0003674; GO:0005215; GO:0022857; GO:0051234; GO:0051179; GO:0008150; GO:0006810; GO:0055085	nucleobase-ascorbate transporter 6-like	plasma membrane;plasmodesma;integral component of membrane;transmembrane transporter activity;transmembrane transport	NULL	NULL
Qrob_P0030290.2	Qrob_T0030290.2	Lide3545_c0_seq2	GO:0046483; GO:0043170; GO:0006725; GO:0006807; GO:0071704; GO:0008152; GO:1901360; GO:0008150; GO:0090304; GO:0034641; GO:0044237; GO:0006139; GO:0044238; GO:0009987; GO:0016070	protein LSM12 homolog	RNA metabolic process	NULL	NULL
Qrob_P0030300.2	Qrob_T0030300.2	Lide5157_c0_seq1	NULL	FHA domain-containing protein DDL-like isoform X1		NULL	NULL
Qrob_P0030310.2	Qrob_T0030310.2	Lide11131_c0_seq1	GO:0005737; GO:0044464; GO:0043231; GO:0044444; GO:0012505; GO:0005575; GO:0044424; GO:0043227; GO:0043226; GO:0043229; GO:0005623; GO:0005622; GO:0005794; GO:0016020; GO:0031224; GO:0005575; GO:0044425; GO:0016021; GO:0016746; GO:0016747; GO:0016407; GO:0003824; GO:0008374; GO:0016740; GO:0003674; GO:0016413; GO:0044260; GO:0005976; GO:0043170; GO:0044042; GO:0044262; GO:0044264; GO:0071554; GO:…	protein altered xyloglucan 4	Golgi apparatus;integral component of membrane;O-acetyltransferase activity;xyloglucan metabolic process	NULL	NULL
Qrob_P0030320.2	Qrob_T0030320.2	Lide4963_c0_seq1	NULL	putative N-acetyltransferase		NULL	NULL
Qrob_P0030350.2	Qrob_T0030350.2	Lide13427_c0_seq3	GO:0044464; GO:0043231; GO:0044422; GO:0044446; GO:0005575; GO:0044424; GO:0043227; GO:0043226; GO:0044428; GO:0005623; GO:0043229; GO:0005634; GO:0005622; GO:0000943; GO:0016020; GO:0016021; GO:0031231; GO:0031090; GO:0043227; GO:0043226; GO:0044439; GO:0005623; GO:0043229; GO:0042579; GO:0044438; GO:0005622; GO:0005778; GO:0031903; GO:0098588; GO:0005737; GO:0044464; GO:0043231; GO:0031300; GO:…	peroxisome biogenesis factor 10	retrotransposon nucleocapsid;integral component of peroxisomal membrane;zinc ion binding;protein import into peroxisome matrix	NULL	NULL
Qrob_P0030360.2	Qrob_T0030360.2	NULL	NULL	TMV resistance protein N-like		NULL	NULL
Qrob_P0030370.2	Qrob_T0030370.2	NULL	NULL	TMV resistance protein N-like		NULL	NULL
Qrob_P0030390.2	Qrob_T0030390.2	NULL	NULL	TMV resistance protein N-like		NULL	NULL
Qrob_P0030400.2	Qrob_T0030400.2	NULL	NULL	TMV resistance protein N-like		NULL	NULL
Qrob_P0030410.2	Qrob_T0030410.2	Lide22754_c0_seq1	GO:0050896; GO:0008150; GO:0006950; GO:0006952	MLP-like protein 423	defense response	NULL	NULL
Qrob_P0030480.2	Qrob_T0030480.2	NULL	GO:0003824; GO:0016772; GO:0016740; GO:0003674; GO:0016301; GO:0008152; GO:0008150; GO:0006796; GO:0006793; GO:0044237; GO:0009987; GO:0016310	transcription factor LHW-like	kinase activity;phosphorylation	NULL	NULL
Qrob_P0030500.2	Qrob_T0030500.2	Lide14014_c0_seq1	GO:0016020; GO:0031224; GO:0005575; GO:0044425; GO:0016021	RING-H2 finger protein ATL47-like	integral component of membrane	NULL	NULL
Qrob_P0030540.2	Qrob_T0030540.2	Lide5248_c0_seq4	GO:0005575; GO:0016020	Six-bladed beta-propeller	membrane	NULL	NULL
Qrob_P0030550.2	Qrob_T0030550.2	NULL	NULL	---NA---		NULL	NULL
Qrob_P0030560.2	Qrob_T0030560.2	Lide12004_c0_seq1	NULL	hypothetical protein L195_g059114, partial		NULL	NULL
Qrob_P0030590.2	Qrob_T0030590.2	Lide16667_c0_seq2	NULL	unnamed protein product, partial		NULL	NULL
Qrob_P0030600.2	Qrob_T0030600.2	Lide3710_c0_seq1	NULL	---NA---		NULL	NULL
Qrob_P0030620.2	Qrob_T0030620.2	Lide2865_c0_seq1	GO:0016020; GO:0031224; GO:0005575; GO:0044425; GO:0016021; GO:0044451; GO:0070013; GO:0044464; GO:0043231; GO:0031981; GO:0031974; GO:0016604; GO:0044422; GO:0043233; GO:0044446; GO:0005575; GO:0044424; GO:0043227; GO:0005654; GO:0043226; GO:0044428; GO:0005623; GO:0043229; GO:0005634; GO:0005622; GO:0016607; GO:0097159; GO:1901363; GO:0005488; GO:0003674; GO:0003676; GO:0003723; GO:0046872; GO:…	serine/arginine-rich splicing factor RSZ21 isoform X2	integral component of membrane;nuclear speck;RNA binding;zinc ion binding;regulation of alternative mRNA splicing, via spliceosome;mRNA cis splicing, via spliceosome	NULL	NULL
Qrob_P0030630.2	Qrob_T0030630.2	NULL	NULL	Transmembrane protein		NULL	NULL
Qrob_P0030650.2	Qrob_T0030650.2	Lide12595_c0_seq2	NULL	Transmembrane protein		NULL	NULL
Qrob_P0030660.2	Qrob_T0030660.2	NULL	GO:0005575; GO:0016020	Transmembrane protein	membrane	NULL	NULL
Qrob_P0030680.2	Qrob_T0030680.2	Lide29394_c0_seq1	GO:0005575; GO:0016020	Transmembrane protein	membrane	NULL	NULL
Qrob_P0030690.2	Qrob_T0030690.2	Lide3656_c0_seq1	GO:0003824; GO:0016740; GO:0003674; GO:0016765; GO:0004766; GO:0044271; GO:0009309; GO:0006807; GO:0071704; GO:0008152; GO:0008150; GO:0034641; GO:0009058; GO:1901564; GO:1901566; GO:0006576; GO:1901576; GO:0006595; GO:0044237; GO:0009308; GO:0042401; GO:0044106; GO:0044249; GO:0009987; GO:0006596	spermidine synthase 1	spermidine synthase activity;polyamine biosynthetic process	map00270, map00330, map00410, map00480	Cysteine and methionine metabolism, Arginine and proline metabolism, beta-Alanine metabolism, Glutathione metabolism
Qrob_P0030710.2	Qrob_T0030710.2	Lide3142_c0_seq3	GO:0097525; GO:0044464; GO:0043231; GO:0097526; GO:1990904; GO:0030532; GO:0120114; GO:0032991; GO:0044422; GO:0044446; GO:0005575; GO:0044424; GO:0043227; GO:0043226; GO:0044428; GO:0005623; GO:0043229; GO:0005634; GO:0005622; GO:0046540; GO:0000398; GO:0000375; GO:0016043; GO:0034622; GO:0008152; GO:0008150; GO:0034641; GO:0006396; GO:0022607; GO:0044237; GO:0006397; GO:0006139; GO:0044238; GO:…	U4/U6 small nuclear ribonucleoprotein Prp31 homolog	U4/U6 x U5 tri-snRNP complex;spliceosomal tri-snRNP complex assembly	NULL	NULL
Qrob_P0030720.2	Qrob_T0030720.2	NULL	GO:0016903; GO:0016491; GO:0003824; GO:0016620; GO:0003674; GO:0004029; GO:0016903; GO:0016491; GO:0003824; GO:0016620; GO:0003674; GO:0043878; GO:0008152; GO:0008150; GO:0055114	aldehyde dehydrogenase family 2 member b7, mitochondrial	aldehyde dehydrogenase (NAD) activity;glyceraldehyde-3-phosphate dehydrogenase (NAD+) (non-phosphorylating) activity;oxidation-reduction process	map00340, map00053, map00010, map00280, map00625, map00330, map00981, map00410, map00071, map01130, map00620, map00561, map00310, map00903, map00380	Histidine metabolism, Ascorbate and aldarate metabolism, Glycolysis / Gluconeogenesis, Valine, leucine and isoleucine degradation, Chloroalkane and chloroalkene degradation, Arginine and proline metabolism, Insect hormone biosynthesis, beta-Alanine metabolism, Fatty acid degradation, Biosynthesis of antibiotics, Pyruvate metabolism, Glycerolipid metabolism, Lysine degradation, Limonene and pinene…
Qrob_P0030730.2	Qrob_T0030730.2	NULL	GO:0016903; GO:0016491; GO:0003824; GO:0016620; GO:0003674; GO:0004029; GO:0016903; GO:0016491; GO:0003824; GO:0016620; GO:0003674; GO:0043878; GO:0008152; GO:0008150; GO:0055114	aldehyde dehydrogenase family 2 member b7, mitochondrial	aldehyde dehydrogenase (NAD) activity;glyceraldehyde-3-phosphate dehydrogenase (NAD+) (non-phosphorylating) activity;oxidation-reduction process	map00340, map00053, map00010, map00280, map00625, map00330, map00981, map00410, map00071, map01130, map00620, map00561, map00310, map00903, map00380	Histidine metabolism, Ascorbate and aldarate metabolism, Glycolysis / Gluconeogenesis, Valine, leucine and isoleucine degradation, Chloroalkane and chloroalkene degradation, Arginine and proline metabolism, Insect hormone biosynthesis, beta-Alanine metabolism, Fatty acid degradation, Biosynthesis of antibiotics, Pyruvate metabolism, Glycerolipid metabolism, Lysine degradation, Limonene and pinene…
Qrob_P0030740.2	Qrob_T0030740.2	NULL	GO:0016903; GO:0016491; GO:0003824; GO:0003674; GO:0016620	aldehyde dehydrogenase family 2 member B7, mitochondrial-like	oxidoreductase activity, acting on the aldehyde or oxo group of donors, NAD or NADP as acceptor	NULL	NULL
Qrob_P0030750.2	Qrob_T0030750.2	Lide2292_c0_seq1	GO:0016903; GO:0016491; GO:0003824; GO:0016620; GO:0003674; GO:0004029; GO:0016903; GO:0016491; GO:0003824; GO:0016620; GO:0003674; GO:0043878; GO:0008152; GO:0008150; GO:0055114	aldehyde dehydrogenase family 2 member b7, mitochondrial	aldehyde dehydrogenase (NAD) activity;glyceraldehyde-3-phosphate dehydrogenase (NAD+) (non-phosphorylating) activity;oxidation-reduction process	map00340, map00053, map00010, map00280, map00625, map00330, map00981, map00410, map00071, map01130, map00620, map00561, map00310, map00903, map00380	Histidine metabolism, Ascorbate and aldarate metabolism, Glycolysis / Gluconeogenesis, Valine, leucine and isoleucine degradation, Chloroalkane and chloroalkene degradation, Arginine and proline metabolism, Insect hormone biosynthesis, beta-Alanine metabolism, Fatty acid degradation, Biosynthesis of antibiotics, Pyruvate metabolism, Glycerolipid metabolism, Lysine degradation, Limonene and pinene…
Qrob_P0030780.2	Qrob_T0030780.2	Lide21243_c0_seq1	NULL	U-box domain-containing protein 18		NULL	NULL
Qrob_P0030800.2	Qrob_T0030800.2	NULL	GO:0016020; GO:0031224; GO:0005575; GO:0044425; GO:0016021; GO:0022857; GO:0003674; GO:0015932; GO:0005215; GO:1901505; GO:0005337; GO:0051234; GO:0051179; GO:0008150; GO:0055085; GO:1901264; GO:0015858; GO:0006810; GO:0071705; GO:0071702; GO:0015931; GO:1901642	equilibrative nucleotide transporter 1	integral component of membrane;nucleoside transmembrane transporter activity;nucleoside transmembrane transport	NULL	NULL
Qrob_P0030810.2	Qrob_T0030810.2	Lide6516_c0_seq1	GO:0016020; GO:0031224; GO:0005575; GO:0044425; GO:0016021; GO:0022857; GO:0003674; GO:0015932; GO:0005215; GO:1901505; GO:0005337; GO:0051234; GO:0051179; GO:0008150; GO:0055085; GO:1901264; GO:0015858; GO:0006810; GO:0071705; GO:0071702; GO:0015931; GO:1901642	equilibrative nucleotide transporter 1	integral component of membrane;nucleoside transmembrane transporter activity;nucleoside transmembrane transport	NULL	NULL
Qrob_P0030820.2	Qrob_T0030820.2	Lide7116_c0_seq1	GO:0070013; GO:0043232; GO:0044464; GO:0043231; GO:0031981; GO:0031974; GO:0044422; GO:0043233; GO:0005575; GO:0044424; GO:0044446; GO:0043227; GO:0043226; GO:0043229; GO:0005623; GO:0044428; GO:0005634; GO:0043228; GO:0005622; GO:0005730	protein MAK16 homolog	nucleolus	NULL	NULL
Qrob_P0030830.2	Qrob_T0030830.2	NULL	GO:0044464; GO:0043231; GO:0005575; GO:0044424; GO:0043227; GO:0043226; GO:0043229; GO:0005623; GO:0005622; GO:0005634	protein MAK16 homolog	nucleus	NULL	NULL
Qrob_P0030840.2	Qrob_T0030840.2	Lide22536_c0_seq1	GO:0097159; GO:1901363; GO:0005488; GO:0003674; GO:0003676	methyl-cpg-binding domain-containing protein 9	nucleic acid binding	NULL	NULL
Qrob_P0030850.2	Qrob_T0030850.2	Lide8091_c0_seq4	NULL	methyl-cpg-binding domain-containing protein 9		NULL	NULL
Qrob_P0030860.2	Qrob_T0030860.2	Lide3132_c0_seq1	GO:0016020; GO:0031224; GO:0005575; GO:0044425; GO:0016021; GO:0097159; GO:1901363; GO:0005488; GO:0003674; GO:0003676; GO:0003723; GO:0046483; GO:0016070; GO:0043170; GO:0016071; GO:0006725; GO:0006807; GO:0071704; GO:0010467; GO:0008152; GO:1901360; GO:0008150; GO:0090304; GO:0034641; GO:0006396; GO:0044237; GO:0006139; GO:0044238; GO:0009987; GO:0006397	RNA-binding protein 25-like isoform X2	integral component of membrane;RNA binding;mRNA processing	NULL	NULL
Qrob_P0030870.2	Qrob_T0030870.2	Lide11154_c0_seq2	NULL	ubiquitin-like-specific protease 1D isoform X2		NULL	NULL
Qrob_P0030880.2	Qrob_T0030880.2	NULL	GO:0140096; GO:0008233; GO:0003824; GO:0070011; GO:0003674; GO:0016787; GO:0008234; GO:0003824; GO:0016817; GO:0016818; GO:0003674; GO:0016787; GO:0102485; GO:0003824; GO:0016817; GO:0016818; GO:0003674; GO:0016787; GO:0102486; GO:0003824; GO:0016817; GO:0016818; GO:0003674; GO:0016787; GO:0102487; GO:0003824; GO:0016817; GO:0016818; GO:0003674; GO:0016787; GO:0102488; GO:0003824; GO:0016817; GO:…	ubiquitin-like-specific protease 1D isoform X2	cysteine-type peptidase activity;dATP phosphohydrolase activity;dCTP phosphohydrolase activity;dUTP phosphohydrolase activity;dTTP phosphohydrolase activity;GTP phosphohydrolase activity;8-oxo-dGTP phosphohydrolase activity;dGTP phosphohydrolase activity;proteolysis	map00240, map00230	Pyrimidine metabolism, Purine metabolism
Qrob_P0030890.2	Qrob_T0030890.2	NULL	GO:0003824; GO:0016772; GO:0016740; GO:0003674; GO:0016301; GO:0008152; GO:0008150; GO:0006796; GO:0006793; GO:0044237; GO:0009987; GO:0016310	serine/threonine-protein kinase STY13	kinase activity;phosphorylation	NULL	NULL
Qrob_P0030900.2	Qrob_T0030900.2	NULL	GO:0140096; GO:0003824; GO:0016772; GO:0016740; GO:0016773; GO:0016301; GO:0003674; GO:0004672; GO:0000166; GO:0097367; GO:0097159; GO:0017076; GO:0032555; GO:0032553; GO:0035639; GO:0032559; GO:0030554; GO:1901265; GO:0008144; GO:1901363; GO:0043168; GO:0036094; GO:0043167; GO:0005488; GO:0003674; GO:0005524; GO:0044260; GO:0043170; GO:0006807; GO:0016310; GO:0071704; GO:0019538; GO:0036211; GO:…	serine/threonine-protein kinase HT1-like	protein kinase activity;ATP binding;protein phosphorylation	NULL	NULL
Qrob_P0030910.2	Qrob_T0030910.2	Lide17905_c1_seq3	NULL	TMV resistance protein N-like		NULL	NULL
Qrob_P0030930.2	Qrob_T0030930.2	Lide30759_c0_seq1	NULL	deoxynucleoside triphosphate triphosphohydrolase SAMHD1 homolog isoform X2		NULL	NULL
Qrob_P0030940.2	Qrob_T0030940.2	Lide20912_c1_seq2	NULL	TMV resistance protein N-like		NULL	NULL
Qrob_P0030950.2	Qrob_T0030950.2	Lide4196_c2_seq2	GO:0044464; GO:0043231; GO:0005575; GO:0044424; GO:0043227; GO:0043226; GO:0043229; GO:0005623; GO:0005622; GO:0005634; GO:0016020; GO:0031224; GO:0005575; GO:0044425; GO:0016021; GO:0140098; GO:0003824; GO:0008168; GO:0016740; GO:0016741; GO:0003674; GO:0008173; GO:0003824; GO:0016793; GO:0042578; GO:0003674; GO:0016787; GO:0016788; GO:0008832; GO:0051540; GO:0048037; GO:0005488; GO:0003674; GO:…	deoxynucleoside triphosphate triphosphohydrolase SAMHD1 homolog isoform X2	nucleus;integral component of membrane;RNA methyltransferase activity;dGTPase activity;iron-sulfur cluster binding;dGTP catabolic process;tRNA methylation;rRNA base methylation	map00230	Purine metabolism
Qrob_P0030970.2	Qrob_T0030970.2	Lide21331_c0_seq1	NULL	TMV resistance protein N-like		NULL	NULL
Qrob_P0030990.2	Qrob_T0030990.2	NULL	GO:0003674; GO:0003824; GO:0046483; GO:0016070; GO:0043170; GO:0006725; GO:0006807; GO:0071704; GO:0010467; GO:0008152; GO:1901360; GO:0008150; GO:0090304; GO:0034641; GO:0006396; GO:0034660; GO:0044237; GO:0006139; GO:0044238; GO:0009987; GO:0034470	deoxynucleoside triphosphate triphosphohydrolase SAMHD1 homolog	catalytic activity;ncRNA processing	NULL	NULL
Qrob_P0031010.2	Qrob_T0031010.2	NULL	NULL	TMV resistance protein N-like		NULL	NULL
Qrob_P0031020.2	Qrob_T0031020.2	NULL	NULL	TMV resistance protein N-like		NULL	NULL
Qrob_P0031050.2	Qrob_T0031050.2	NULL	NULL	TMV resistance protein N-like		NULL	NULL
Qrob_P0031150.2	Qrob_T0031150.2	Lide7689_c0_seq1	GO:0044464; GO:0043231; GO:1990904; GO:1902494; GO:0032991; GO:0005681; GO:0044422; GO:0044446; GO:0005575; GO:0044424; GO:0043227; GO:0043226; GO:0044428; GO:0005623; GO:0043229; GO:0005634; GO:0005622; GO:0071013; GO:0046483; GO:0000375; GO:0016070; GO:0043170; GO:0016071; GO:0006725; GO:0006807; GO:0071704; GO:0010467; GO:0008152; GO:1901360; GO:0008150; GO:0008380; GO:0090304; GO:0034641; GO:…	pre-mRNA-processing factor 17 isoform X1	catalytic step 2 spliceosome;mRNA splicing, via spliceosome	NULL	NULL
Qrob_P0031320.2	Qrob_T0031320.2	NULL	NULL	TMV resistance protein N-like		NULL	NULL
Qrob_P0031330.2	Qrob_T0031330.2	NULL	NULL	TMV resistance protein N-like isoform X1		NULL	NULL
Qrob_P0031340.2	Qrob_T0031340.2	NULL	NULL	TMV resistance protein N-like		NULL	NULL
Qrob_P0031350.2	Qrob_T0031350.2	Lide16599_c0_seq4	NULL	TMV resistance protein N-like		NULL	NULL
Qrob_P0031360.2	Qrob_T0031360.2	NULL	NULL	TMV resistance protein N-like		NULL	NULL
Qrob_P0031370.2	Qrob_T0031370.2	NULL	NULL	TMV resistance protein N-like		NULL	NULL
Qrob_P0031400.2	Qrob_T0031400.2	Lide6094_c5_seq2	NULL	TMV resistance protein N-like		NULL	NULL
Qrob_P0031410.2	Qrob_T0031410.2	Lide8368_c0_seq1	GO:0005575; GO:0016020; GO:0051234; GO:0051179; GO:0051641; GO:0045184; GO:0051649; GO:0033036; GO:0071705; GO:0015833; GO:0071702; GO:0034613; GO:0046907; GO:0008150; GO:0070727; GO:0015031; GO:0008104; GO:0006810; GO:0042886; GO:0006886	Protein translocase complex, SecE/Sec61-gamma subunit	membrane;intracellular protein transport	NULL	NULL
Qrob_P0031440.2	Qrob_T0031440.2	NULL	NULL	putative disease resistance protein RGA4		NULL	NULL
Qrob_P0031450.2	Qrob_T0031450.2	Lide47950_c0_seq1	GO:0070013; GO:0043232; GO:0044464; GO:0043231; GO:0031981; GO:0031974; GO:0044422; GO:0043233; GO:0005575; GO:0044424; GO:0044446; GO:0043227; GO:0043226; GO:0043229; GO:0005623; GO:0044428; GO:0005634; GO:0043228; GO:0005622; GO:0005730; GO:0044464; GO:0044424; GO:0005575; GO:0005623; GO:0005622; GO:0005737; GO:0044260; GO:0043170; GO:0006807; GO:0006508; GO:0044265; GO:0019941; GO:0071704; GO:…	SKP1 component	nucleolus;cytoplasm;ubiquitin-dependent protein catabolic process	NULL	NULL
Qrob_P0031470.2	Qrob_T0031470.2	Lide19095_c0_seq1	GO:0005737; GO:0043232; GO:0044464; GO:1990904; GO:0032991; GO:0044444; GO:0005575; GO:0044424; GO:0043226; GO:0043229; GO:0005623; GO:0043228; GO:0005622; GO:0005840; GO:0016020; GO:0044464; GO:0005575; GO:0005623; GO:0071944; GO:0005886; GO:0009507; GO:0016020; GO:0031976; GO:0042651; GO:0044435; GO:0044434; GO:0043227; GO:0043226; GO:0044436; GO:0005623; GO:0043229; GO:0005622; GO:0005737; GO:…	NADH dehydrogenase subunit 7 (chloroplast)	ribosome;plasma membrane;chloroplast thylakoid membrane;integral component of membrane;structural constituent of ribosome;iron ion binding;NADH dehydrogenase (ubiquinone) activity;quinone binding;NAD binding;4 iron, 4 sulfur cluster binding;translation;photosynthesis, light reaction;oxidation-reduction process	map00190	Oxidative phosphorylation
Qrob_P0031550.2	Qrob_T0031550.2	Lide13_c0_seq1	GO:0032991; GO:0005575; GO:1990904; GO:0097159; GO:1901363; GO:0005488; GO:0003674; GO:0003676; GO:0003723	glycine-rich RNA-binding protein-like	ribonucleoprotein complex;RNA binding	NULL	NULL
Qrob_P0031560.2	Qrob_T0031560.2	NULL	GO:0044464; GO:0043231; GO:0005575; GO:0044424; GO:0043227; GO:0043226; GO:0043229; GO:0005623; GO:0005622; GO:0005634; GO:0097159; GO:1901363; GO:0005488; GO:0003674; GO:0003676; GO:0003677	protein RADIALIS-like 3	nucleus;DNA binding	NULL	NULL
Qrob_P0031690.2	Qrob_T0031690.2	Lide8062_c0_seq4	GO:0005575; GO:0016020; GO:1901265; GO:0097159; GO:1901363; GO:0036094; GO:0005488; GO:0003674; GO:0000166; GO:0140096; GO:0003824; GO:0016772; GO:0016740; GO:0016773; GO:0016301; GO:0003674; GO:0004672; GO:0005488; GO:0003674; GO:0043167; GO:0008152; GO:0008150; GO:0006796; GO:0006793; GO:0044237; GO:0009987; GO:0016310	putative wall-associated receptor kinase-like 16	membrane;nucleotide binding;protein kinase activity;ion binding;phosphorylation	NULL	NULL
Qrob_P0031700.2	Qrob_T0031700.2	NULL	NULL	putative wall-associated receptor kinase-like 16		NULL	NULL
Qrob_P0031710.2	Qrob_T0031710.2	NULL	GO:0003674; GO:0005488; GO:0003824; GO:0016772; GO:0016740; GO:0003674; GO:0016301	wall-associated receptor kinase 2-like	binding;kinase activity	NULL	NULL
Qrob_P0031720.2	Qrob_T0031720.2	NULL	GO:0003674; GO:0005488; GO:0003824; GO:0016772; GO:0016740; GO:0003674; GO:0016301	wall-associated receptor kinase 2-like	binding;kinase activity	NULL	NULL
Qrob_P0031730.2	Qrob_T0031730.2	Lide8062_c2_seq1	NULL	putative wall-associated receptor kinase-like 16		NULL	NULL
Qrob_P0031740.2	Qrob_T0031740.2	NULL	NULL	wall-associated receptor kinase 3		NULL	NULL
Qrob_P0031760.2	Qrob_T0031760.2	NULL	GO:0016835; GO:0003824; GO:0016838; GO:0016829; GO:0010333; GO:0003674; GO:0009899; GO:0051213; GO:0016705; GO:0016491; GO:0003824; GO:0016706; GO:0003674; GO:0016707; GO:0043167; GO:0043169; GO:0005488; GO:0003674; GO:0046872; GO:0051213; GO:0016705; GO:0016491; GO:0003824; GO:0016706; GO:0003674; GO:0047927; GO:0008152; GO:0008150; GO:0055114	gibberellin 20 oxidase 2-like	ent-kaurene synthase activity;gibberellin 3-beta-dioxygenase activity;metal ion binding;gibberellin-44 dioxygenase activity;oxidation-reduction process	map00904	Diterpenoid biosynthesis
Qrob_P0031770.2	Qrob_T0031770.2	NULL	NULL	uncharacterized serine-rich protein C215.13		NULL	NULL
Qrob_P0031800.2	Qrob_T0031800.2	Lide680_c1_seq1	NULL	stress response protein NST1		NULL	NULL
Qrob_P0031810.2	Qrob_T0031810.2	Lide28810_c0_seq1	NULL	protein shoot gravitropism 6		NULL	NULL
Qrob_P0031820.2	Qrob_T0031820.2	NULL	GO:0003824; GO:0003674; GO:0016740	UDP-glycosyltransferase 73C6-like	transferase activity	NULL	NULL
Qrob_P0031830.2	Qrob_T0031830.2	Lide8526_c0_seq1	GO:0003674; GO:0005488; GO:0003824; GO:0003674; GO:0016740; GO:0008152; GO:0008150; GO:0006807; GO:0008152; GO:0008150; GO:0071704; GO:0043170; GO:0008152; GO:0008150; GO:0009987; GO:0044237; GO:0008152; GO:0008150; GO:0044238	E3 ubiquitin ligase RBR family	binding;transferase activity;nitrogen compound metabolic process;macromolecule metabolic process;cellular metabolic process;primary metabolic process	NULL	NULL
Qrob_P0031840.2	Qrob_T0031840.2	NULL	GO:0003824; GO:0003674; GO:0016740	putative e3 ubiquitin-protein ligase ari3	transferase activity	NULL	NULL
Qrob_P0031850.2	Qrob_T0031850.2	NULL	GO:0005515; GO:0019899; GO:0005488; GO:0003674; GO:0044390; GO:0031624; GO:0140096; GO:0003824; GO:0061659; GO:0019787; GO:0016740; GO:0003674; GO:0004842; GO:0061630; GO:1902494; GO:1990234; GO:0032991; GO:0044464; GO:0044424; GO:0005575; GO:0005623; GO:0005622; GO:0000151; GO:0044464; GO:0044424; GO:0005575; GO:0005623; GO:0005622; GO:0005737; GO:0044260; GO:0043170; GO:0006807; GO:0071704; GO:…	putative aminoacyltransferase, E1 ubiquitin-activating enzyme	ubiquitin conjugating enzyme binding;ubiquitin protein ligase activity;ubiquitin ligase complex;cytoplasm;protein polyubiquitination;positive regulation of proteasomal ubiquitin-dependent protein catabolic process	NULL	NULL
Qrob_P0031860.2	Qrob_T0031860.2	Lide40663_c0_seq1	GO:0097159; GO:1901363; GO:0005488; GO:0003674; GO:0003676; GO:0140098; GO:0004518; GO:0003824; GO:0004519; GO:0016891; GO:0016893; GO:0004540; GO:0004521; GO:0003674; GO:0016787; GO:0016788; GO:0004523; GO:0140096; GO:0003824; GO:0019787; GO:0016740; GO:0003674; GO:0004842; GO:0043167; GO:0043169; GO:0005488; GO:0003674; GO:0046872; GO:0044260; GO:0043170; GO:0006807; GO:0071704; GO:0032446; GO:…	putative e3 ubiquitin-protein ligase rbra	nucleic acid binding;RNA-DNA hybrid ribonuclease activity;ubiquitin-protein transferase activity;metal ion binding;protein ubiquitination;RNA phosphodiester bond hydrolysis, endonucleolytic	NULL	NULL
Qrob_P0031880.2	Qrob_T0031880.2	Lide9628_c1_seq1	GO:0005575; GO:0016020	ft-interacting protein 1	membrane	NULL	NULL
Qrob_P0031890.2	Qrob_T0031890.2	NULL	GO:0005575; GO:0005576; GO:0003824; GO:0004553; GO:0003674; GO:0016798; GO:0016787; GO:0004650; GO:0008152; GO:0008150; GO:0071704; GO:0044238; GO:0005975; GO:0008150; GO:0071840; GO:0071554; GO:0016043; GO:0045229; GO:0009987; GO:0071555	polygalacturonase-like	extracellular region;polygalacturonase activity;carbohydrate metabolic process;cell wall organization	map00040	Pentose and glucuronate interconversions
Qrob_P0031900.2	Qrob_T0031900.2	NULL	NULL	---NA---		NULL	NULL
Qrob_P0031910.2	Qrob_T0031910.2	NULL	NULL	---NA---		NULL	NULL
Qrob_P0031920.2	Qrob_T0031920.2	NULL	NULL	---NA---		NULL	NULL
Qrob_P0031940.2	Qrob_T0031940.2	NULL	NULL	---NA---		NULL	NULL
Qrob_P0031950.2	Qrob_T0031950.2	NULL	GO:0005575; GO:0005576; GO:0016020; GO:0031224; GO:0005575; GO:0044425; GO:0016021; GO:0003824; GO:0004553; GO:0003674; GO:0016798; GO:0016787; GO:0004650; GO:0003824; GO:0004553; GO:0003674; GO:0016798; GO:0016787; GO:0047911; GO:0008152; GO:0008150; GO:0071704; GO:0044238; GO:0005975; GO:0008150; GO:0071840; GO:0071554; GO:0016043; GO:0045229; GO:0009987; GO:0071555	polygalacturonase	extracellular region;integral component of membrane;polygalacturonase activity;galacturan 1,4-alpha-galacturonidase activity;carbohydrate metabolic process;cell wall organization	map00040	Pentose and glucuronate interconversions
Qrob_P0031960.2	Qrob_T0031960.2	NULL	GO:0005575; GO:0005576; GO:0003824; GO:0004553; GO:0003674; GO:0016798; GO:0016787; GO:0004650; GO:0003824; GO:0004553; GO:0003674; GO:0016798; GO:0016787; GO:0047911; GO:0008152; GO:0008150; GO:0071704; GO:0044238; GO:0005975; GO:0008150; GO:0071840; GO:0071554; GO:0016043; GO:0045229; GO:0009987; GO:0071555	polygalacturonase-like	extracellular region;polygalacturonase activity;galacturan 1,4-alpha-galacturonidase activity;carbohydrate metabolic process;cell wall organization	map00040	Pentose and glucuronate interconversions
Qrob_P0031970.2	Qrob_T0031970.2	Lide2078_c0_seq1	GO:0016020; GO:0031224; GO:0005575; GO:0044425; GO:0016021	ankyrin repeat-containing protein At5g02620-like	integral component of membrane	NULL	NULL
Qrob_P0031980.2	Qrob_T0031980.2	Lide19462_c0_seq1	NULL	type i inositol polyphosphate 5-phosphatase 12		NULL	NULL
Qrob_P0032000.2	Qrob_T0032000.2	Lide17416_c0_seq3	NULL	putative disease resistance protein RGA3		NULL	NULL
Qrob_P0032010.2	Qrob_T0032010.2	NULL	GO:0003824; GO:0008168; GO:0016740; GO:0016741; GO:0003674; GO:0008757; GO:0008152; GO:0008150; GO:0032259	probable thiol methyltransferase 2 isoform X2	S-adenosylmethionine-dependent methyltransferase activity;methylation	NULL	NULL
Qrob_P0032020.2	Qrob_T0032020.2	Lide12993_c0_seq1	NULL	putative disease resistance protein RGA3		NULL	NULL
Qrob_P0032030.2	Qrob_T0032030.2	Lide7047_c0_seq2	GO:0003824; GO:0008168; GO:0016740; GO:0016741; GO:0003674; GO:0008757; GO:0008152; GO:0008150; GO:0032259	probable thiol methyltransferase 2 isoform X2	S-adenosylmethionine-dependent methyltransferase activity;methylation	NULL	NULL
Qrob_P0032040.2	Qrob_T0032040.2	NULL	NULL	general transcription factor 3c polypeptide 5		NULL	NULL
Qrob_P0032060.2	Qrob_T0032060.2	Lide5086_c0_seq3	NULL	putative disease resistance protein RGA3		NULL	NULL
Qrob_P0032080.2	Qrob_T0032080.2	Lide11114_c0_seq1	GO:0044464; GO:0043231; GO:0090576; GO:0032991; GO:0044422; GO:0044798; GO:0005575; GO:0044424; GO:0044446; GO:0043227; GO:0043226; GO:0005667; GO:0005623; GO:0044428; GO:0043229; GO:0005634; GO:0005622; GO:0000127; GO:0140110; GO:0003674; GO:0140223; GO:0000995; GO:0000992; GO:0003677; GO:0001067; GO:0097159; GO:0001030; GO:0000182; GO:1990837; GO:0080084; GO:1901363; GO:0003690; GO:0044212; GO:…	general transcription factor 3c polypeptide 5	transcription factor TFIIIC complex;RNA polymerase III general transcription initiation factor activity;RNA polymerase III type 1 promoter sequence-specific DNA binding;RNA polymerase III type 2 promoter sequence-specific DNA binding;RNA polymerase III transcription regulator recruiting activity;transcription initiation from RNA polymerase III promoter	NULL	NULL
Qrob_P0032090.2	Qrob_T0032090.2	Lide2031_c0_seq1	NULL	uncharacterized protein LOC111984596		NULL	NULL
Qrob_P0032110.2	Qrob_T0032110.2	Lide3168_c0_seq1	GO:0005737; GO:0044464; GO:0043231; GO:0044444; GO:0005575; GO:0044424; GO:0043227; GO:0043226; GO:0043229; GO:0005623; GO:0005622; GO:0005739; GO:0042170; GO:0009507; GO:0016020; GO:0031975; GO:0009941; GO:0044435; GO:0044434; GO:0009528; GO:0031090; GO:0043227; GO:0043226; GO:0005623; GO:0043229; GO:0009526; GO:0005622; GO:0031969; GO:0005737; GO:0031967; GO:0044464; GO:0043231; GO:0019866; GO:…	outer envelope pore protein 37, chloroplastic	mitochondrion;chloroplast inner membrane;integral component of chloroplast outer membrane;ion channel activity;cation transport;ion transmembrane transport	NULL	NULL
Qrob_P0032120.2	Qrob_T0032120.2	Lide1696_c0_seq1	GO:0044464; GO:0043231; GO:0005575; GO:0044424; GO:0043227; GO:0043226; GO:0043229; GO:0005623; GO:0005622; GO:0005634; GO:0032991; GO:0005575; GO:1990904; GO:0003723; GO:0097159; GO:1901363; GO:0005488; GO:0003674; GO:0003676; GO:0003729; GO:0046483; GO:0016070; GO:0043170; GO:0006725; GO:0006807; GO:0071704; GO:0010467; GO:0008152; GO:1901360; GO:0008150; GO:0090304; GO:0034641; GO:0044237; GO:…	la-related protein 6B	nucleus;ribonucleoprotein complex;mRNA binding;RNA processing	NULL	NULL
Qrob_P0032140.2	Qrob_T0032140.2	Lide4751_c0_seq1	GO:0005737; GO:0044464; GO:0044444; GO:0044424; GO:0005575; GO:0005623; GO:0005622; GO:0005829; GO:0046872; GO:0043167; GO:0043169; GO:0005488; GO:0003674; GO:0000287; GO:0000166; GO:0097367; GO:0097159; GO:0017076; GO:0032555; GO:0032553; GO:0035639; GO:0032559; GO:0030554; GO:1901265; GO:0008144; GO:1901363; GO:0043168; GO:0036094; GO:0043167; GO:0005488; GO:0003674; GO:0005524; GO:0051765; GO:…	inositol 1,3,4-trisphosphate 5/6-kinase 4 isoform X1	cytosol;magnesium ion binding;ATP binding;inositol tetrakisphosphate 1-kinase activity;inositol-1,3,4-trisphosphate 6-kinase activity;inositol-1,3,4-trisphosphate 5-kinase activity;inositol trisphosphate metabolic process;inositol phosphorylation	map04070, map00562	Phosphatidylinositol signaling system, Inositol phosphate metabolism
Qrob_P0032150.2	Qrob_T0032150.2	Lide12411_c0_seq4	GO:0005737; GO:0044464; GO:0044444; GO:0044424; GO:0005575; GO:0005623; GO:0005622; GO:0005829; GO:0046872; GO:0043167; GO:0043169; GO:0005488; GO:0003674; GO:0000287; GO:0000166; GO:0097367; GO:0097159; GO:0017076; GO:0032555; GO:0032553; GO:0035639; GO:0032559; GO:0030554; GO:1901265; GO:0008144; GO:1901363; GO:0043168; GO:0036094; GO:0043167; GO:0005488; GO:0003674; GO:0005524; GO:0051765; GO:…	inositol 1,3,4-trisphosphate 5/6-kinase 4 isoform X1	cytosol;magnesium ion binding;ATP binding;inositol tetrakisphosphate 1-kinase activity;inositol-1,3,4-trisphosphate 6-kinase activity;inositol-1,3,4-trisphosphate 5-kinase activity;inositol trisphosphate metabolic process;inositol phosphorylation	map04070, map00562	Phosphatidylinositol signaling system, Inositol phosphate metabolism
Qrob_P0032160.2	Qrob_T0032160.2	Lide5086_c2_seq1	NULL	putative disease resistance protein RGA3		NULL	NULL
Qrob_P0032170.2	Qrob_T0032170.2	Lide4458_c0_seq2	GO:0005737; GO:0044464; GO:0044444; GO:0044424; GO:0005575; GO:0005623; GO:0005622; GO:0005829; GO:0003824; GO:0008477; GO:0003674; GO:0016798; GO:0016787; GO:0016799; GO:0047724; GO:0044270; GO:0072521; GO:0072523; GO:0019439; GO:0009164; GO:0008152; GO:0008150; GO:0055086; GO:0034641; GO:1901135; GO:1901575; GO:1901136; GO:0044237; GO:0042278; GO:0006139; GO:1901658; GO:0044238; GO:1901657; GO:…	probable uridine nucleosidase 2	cytosol;inosine nucleosidase activity;purine nucleoside catabolic process	map00760, map00230	Nicotinate and nicotinamide metabolism, Purine metabolism
Qrob_P0032180.2	Qrob_T0032180.2	NULL	NULL	GPI-anchored adhesin-like protein		NULL	NULL
Qrob_P0032190.2	Qrob_T0032190.2	NULL	NULL	50S ribosomal protein like		NULL	NULL
Qrob_P0032200.2	Qrob_T0032200.2	Lide2728_c0_seq2	GO:0005737; GO:0009507; GO:0044464; GO:0043231; GO:0044444; GO:0044422; GO:0044435; GO:0044424; GO:0005575; GO:0044446; GO:0009532; GO:0044434; GO:0043227; GO:0043226; GO:0005623; GO:0043229; GO:0005622; GO:0009536; GO:0009570; GO:0003824; GO:0003674; GO:0016853; GO:0044271; GO:0050794; GO:0034645; GO:0010556; GO:2000112; GO:0080090; GO:0019219; GO:0019438; GO:0008152; GO:2001141; GO:0008150; GO:…	thioredoxin-like fold domain-containing protein MRL7L, chloroplastic	chloroplast stroma;isomerase activity;regulation of transcription, DNA-templated;chloroplast organization	NULL	NULL
Qrob_P0032210.2	Qrob_T0032210.2	Lide10421_c0_seq1	GO:0003824; GO:0004553; GO:0003674; GO:0016798; GO:0016787; GO:0004649; GO:0008152; GO:0008150; GO:0071704; GO:0044238; GO:0005975	poly(ADP-ribose) glycohydrolase 1-like isoform X1	poly(ADP-ribose) glycohydrolase activity;carbohydrate metabolic process	NULL	NULL
Qrob_P0032220.2	Qrob_T0032220.2	Lide4218_c0_seq1	GO:0005737; GO:0009507; GO:0044464; GO:0043231; GO:0044444; GO:0044422; GO:0044435; GO:0044424; GO:0005575; GO:0044446; GO:0009532; GO:0044434; GO:0043227; GO:0043226; GO:0005623; GO:0043229; GO:0005622; GO:0009536; GO:0009570; GO:0016627; GO:0016628; GO:0016491; GO:0003824; GO:0003674; GO:0008839; GO:0000166; GO:0050662; GO:1901265; GO:0050661; GO:0097159; GO:1901363; GO:0048037; GO:0043168; GO:…	4-hydroxy-tetrahydrodipicolinate reductase 2, chloroplastic-like	chloroplast stroma;4-hydroxy-tetrahydrodipicolinate reductase;NADPH binding;lysine biosynthetic process via diaminopimelate;diaminopimelate biosynthetic process;oxidation-reduction process	map00300, map01130, map00261	Lysine biosynthesis, Biosynthesis of antibiotics, Monobactam biosynthesis
Qrob_P0032230.2	Qrob_T0032230.2	Lide2804_c1_seq1	GO:0005737; GO:0044464; GO:0044444; GO:0044424; GO:0005575; GO:0005623; GO:0005622; GO:0005829; GO:0003723; GO:0097159; GO:1901363; GO:0005488; GO:0003674; GO:0003676; GO:0000049; GO:0004812; GO:0140098; GO:0003824; GO:0016874; GO:0003674; GO:0016875; GO:0140101; GO:0004825; GO:0000166; GO:0097367; GO:0097159; GO:0017076; GO:0032555; GO:0032553; GO:0035639; GO:0032559; GO:0030554; GO:1901265; GO:…	probable methionine--tRNA ligase	cytosol;tRNA binding;methionine-tRNA ligase activity;ATP binding;methionyl-tRNA aminoacylation	map00450, map00970	Selenocompound metabolism, Aminoacyl-tRNA biosynthesis
Qrob_P0032240.2	Qrob_T0032240.2	Lide4140_c0_seq1	GO:1902494; GO:1990234; GO:0032991; GO:0044464; GO:0005575; GO:0005623; GO:0009349; GO:0003824; GO:0016740; GO:0003674; GO:0016765; GO:0000906; GO:0044271; GO:0008152; GO:0008150; GO:0034641; GO:1901576; GO:0006771; GO:0044237; GO:0009987; GO:0046483; GO:0044281; GO:0044283; GO:0006807; GO:0018130; GO:0017144; GO:0071704; GO:1901360; GO:0042726; GO:1901362; GO:0042727; GO:0009058; GO:1901564; GO:…	6,7-dimethyl-8-ribityllumazine synthase, chloroplastic	riboflavin synthase complex;6,7-dimethyl-8-ribityllumazine synthase activity;riboflavin biosynthetic process	map00740	Riboflavin metabolism
Qrob_P0032250.2	Qrob_T0032250.2	NULL	GO:0003824; GO:0016772; GO:0016740; GO:0003674; GO:0016779; GO:0008152; GO:0008150; GO:0009058	inactive glucose-1-phosphate adenylyltransferase small subunit 2, chloroplastic	nucleotidyltransferase activity;biosynthetic process	NULL	NULL
Qrob_P0032260.2	Qrob_T0032260.2	Lide6544_c0_seq5	NULL	rap domain-containing protein, chloroplastic		NULL	NULL
Qrob_P0032270.2	Qrob_T0032270.2	NULL	GO:0050896; GO:0001101; GO:0008150; GO:0009628; GO:0009414; GO:0042221; GO:0006950; GO:1901700; GO:0010035; GO:0009415; GO:0009269	late embryogenesis abundant protein lea14-a	response to desiccation	NULL	NULL
Qrob_P0032280.2	Qrob_T0032280.2	Lide1260_c0_seq1	GO:0050896; GO:0001101; GO:0008150; GO:0009628; GO:0009414; GO:0042221; GO:0006950; GO:1901700; GO:0010035; GO:0009415; GO:0009269	late embryogenesis abundant protein lea14-a	response to desiccation	NULL	NULL
Qrob_P0032320.2	Qrob_T0032320.2	NULL	NULL	serine/threonine-protein phosphatase 7 long form homolog		NULL	NULL
Qrob_P0032330.2	Qrob_T0032330.2	Lide5179_c0_seq1	GO:0140096; GO:0003824; GO:0016772; GO:0016740; GO:0016773; GO:0016301; GO:0003674; GO:0004672; GO:0000166; GO:0097367; GO:0097159; GO:0017076; GO:0032555; GO:0032553; GO:0035639; GO:0032559; GO:0030554; GO:1901265; GO:0008144; GO:1901363; GO:0043168; GO:0036094; GO:0043167; GO:0005488; GO:0003674; GO:0005524; GO:0044260; GO:0043170; GO:0006807; GO:0016310; GO:0071704; GO:0019538; GO:0036211; GO:…	probable serine/threonine-protein kinase At5g41260	protein kinase activity;ATP binding;protein phosphorylation	NULL	NULL
Qrob_P0032340.2	Qrob_T0032340.2	NULL	GO:0050896; GO:0001101; GO:0008150; GO:0009628; GO:0009414; GO:0042221; GO:0006950; GO:1901700; GO:0010035; GO:0009415; GO:0009269	desiccation-related protein At2g46140	response to desiccation	NULL	NULL
Qrob_P0032360.2	Qrob_T0032360.2	Lide5592_c0_seq1	GO:0016020; GO:0031224; GO:0005575; GO:0044425; GO:0016021; GO:0048589; GO:0046620; GO:0050793; GO:0050789; GO:0032501; GO:0032502; GO:0051239; GO:0035265; GO:0045927; GO:0008150; GO:0065007; GO:0051240; GO:0051094; GO:0040008; GO:0048639; GO:0048518; GO:0048638; GO:0040007; GO:0046622	protein auxin-regulated gene involved in organ size	integral component of membrane;positive regulation of organ growth	NULL	NULL
Qrob_P0032370.2	Qrob_T0032370.2	Lide5911_c0_seq2	NULL	ankyrin repeat protein skip35		NULL	NULL
Qrob_P0032380.2	Qrob_T0032380.2	NULL	GO:0005092; GO:0098772; GO:0030234; GO:0030695; GO:0060589; GO:0003674; GO:0005093; GO:0050896; GO:0008150; GO:0050794; GO:0065007; GO:0007165; GO:0007154; GO:0023052; GO:0051716; GO:0050789; GO:0035556; GO:0009987; GO:0007264; GO:0051234; GO:0051179; GO:0008150; GO:0045184; GO:0008104; GO:0033036; GO:0006810; GO:0042886; GO:0071705; GO:0015833; GO:0071702; GO:0015031; GO:0065009; GO:0008150; GO:…	guanosine nucleotide diphosphate dissociation inhibitor 2	Rab GDP-dissociation inhibitor activity;small GTPase mediated signal transduction;protein transport;regulation of catalytic activity	NULL	NULL
Qrob_P0032390.2	Qrob_T0032390.2	Lide1140_c0_seq1	GO:0005092; GO:0098772; GO:0030234; GO:0030695; GO:0060589; GO:0003674; GO:0005093; GO:0050896; GO:0008150; GO:0050794; GO:0065007; GO:0007165; GO:0007154; GO:0023052; GO:0051716; GO:0050789; GO:0035556; GO:0009987; GO:0007264; GO:0051234; GO:0051179; GO:0008150; GO:0045184; GO:0008104; GO:0033036; GO:0006810; GO:0042886; GO:0071705; GO:0015833; GO:0071702; GO:0015031; GO:0065009; GO:0008150; GO:…	guanosine nucleotide diphosphate dissociation inhibitor 2	Rab GDP-dissociation inhibitor activity;small GTPase mediated signal transduction;protein transport;regulation of catalytic activity	NULL	NULL
Qrob_P0032410.2	Qrob_T0032410.2	NULL	NULL	putative ribonuclease h protein		NULL	NULL
Qrob_P0032420.2	Qrob_T0032420.2	NULL	GO:0016020; GO:0031224; GO:0005575; GO:0044425; GO:0016021; GO:0005515; GO:0005488; GO:0003674; GO:0005516; GO:0050896; GO:0008150; GO:0006950; GO:0006952; GO:0050896; GO:0008150; GO:0009607	MLO-like protein 1	integral component of membrane;calmodulin binding;defense response;response to biotic stimulus	NULL	NULL
Qrob_P0032430.2	Qrob_T0032430.2	Lide9643_c0_seq2	GO:0051234; GO:0051179; GO:0008150; GO:0006810	vacuolar protein sorting-associated protein 8 homolog isoform X1	transport	NULL	NULL
Qrob_P0032510.2	Qrob_T0032510.2	NULL	NULL	mlo-like protein 1		NULL	NULL
Qrob_P0032520.2	Qrob_T0032520.2	Lide9923_c0_seq1	GO:0016020; GO:0031224; GO:0005575; GO:0044425; GO:0016021; GO:0005515; GO:0005488; GO:0003674; GO:0005516; GO:0050896; GO:0008150; GO:0006950; GO:0006952; GO:0050896; GO:0008150; GO:0009607	mlo-like protein 1	integral component of membrane;calmodulin binding;defense response;response to biotic stimulus	NULL	NULL
Qrob_P0032530.2	Qrob_T0032530.2	Lide3372_c0_seq2	GO:0016020; GO:0031224; GO:0005575; GO:0044425; GO:0016021; GO:0005515; GO:0005488; GO:0003674; GO:0005516; GO:0050896; GO:0008150; GO:0006950; GO:0006952; GO:0050896; GO:0008150; GO:0009607	MLO-like protein 1	integral component of membrane;calmodulin binding;defense response;response to biotic stimulus	NULL	NULL
Qrob_P0032540.2	Qrob_T0032540.2	Lide12809_c0_seq2	NULL	f-box/kelch-repeat protein skip20		NULL	NULL
Qrob_P0032550.2	Qrob_T0032550.2	NULL	GO:0044464; GO:0043231; GO:0005575; GO:0044424; GO:0043227; GO:0043226; GO:0043229; GO:0005623; GO:0005622; GO:0005634; GO:0140096; GO:0003824; GO:0008276; GO:0042054; GO:0008168; GO:0016740; GO:0016278; GO:0016279; GO:0016741; GO:0008170; GO:0003674; GO:0008757; GO:0018024; GO:0016043; GO:0018022; GO:0018205; GO:0019538; GO:0008152; GO:0016569; GO:0008150; GO:0008213; GO:0044237; GO:0044238; GO:…	histone-lysine N-methyltransferase ASHH3 isoform X1	nucleus;histone-lysine N-methyltransferase activity;histone lysine methylation	map00310	Lysine degradation
Qrob_P0032560.2	Qrob_T0032560.2	Lide528_c0_seq1	GO:0044464; GO:0043231; GO:0005575; GO:0044424; GO:0043227; GO:0043226; GO:0043229; GO:0005623; GO:0005622; GO:0005634; GO:0140096; GO:0003824; GO:0008276; GO:0042054; GO:0008168; GO:0016740; GO:0016278; GO:0016279; GO:0016741; GO:0008170; GO:0003674; GO:0008757; GO:0018024; GO:0016043; GO:0018022; GO:0018205; GO:0019538; GO:0008152; GO:0016569; GO:0008150; GO:0008213; GO:0044237; GO:0044238; GO:…	histone-lysine n-methyltransferase ashh3	nucleus;histone-lysine N-methyltransferase activity;histone lysine methylation	map00310	Lysine degradation
Qrob_P0032570.2	Qrob_T0032570.2	Lide838_c0_seq1	GO:0005737; GO:0044464; GO:0044444; GO:0044424; GO:0005575; GO:0005623; GO:0005622; GO:0005829; GO:0016646; GO:0016491; GO:0003824; GO:0003674; GO:0016645; GO:0004489; GO:0000166; GO:0050662; GO:0050660; GO:1901265; GO:0097159; GO:1901363; GO:0048037; GO:0043168; GO:0036094; GO:0043167; GO:0005488; GO:0003674; GO:0071949; GO:0046394; GO:0044272; GO:0000097; GO:0000096; GO:0019752; GO:0008152; GO:…	methylenetetrahydrofolate reductase 2	cytosol;methylenetetrahydrofolate reductase (NAD(P)H) activity;FAD binding;methionine biosynthetic process;tetrahydrofolate interconversion;oxidation-reduction process	map00720, map00670	Carbon fixation pathways in prokaryotes, One carbon pool by folate
Qrob_P0032580.2	Qrob_T0032580.2	Lide3234_c1_seq1	GO:0005737; GO:0044464; GO:0043231; GO:0044444; GO:0005575; GO:0044424; GO:0043227; GO:0043226; GO:0043229; GO:0005623; GO:0009536; GO:0005622; GO:0009507; GO:0032991; GO:0044464; GO:0005575; GO:0044424; GO:0005623; GO:0005622; GO:0017101; GO:0005737; GO:0032991; GO:0044464; GO:0044444; GO:0005575; GO:0044424; GO:0005623; GO:0005622; GO:0017102; GO:0003723; GO:0097159; GO:1901363; GO:0005488; GO:…	aminoacyl trna synthase complex-interacting multifunctional protein 1	chloroplast;aminoacyl-tRNA synthetase multienzyme complex;methionyl glutamyl tRNA synthetase complex;tRNA binding;tRNA aminoacylation for protein translation	NULL	NULL
Qrob_P0032590.2	Qrob_T0032590.2	Lide3645_c0_seq1	GO:0044464; GO:0044424; GO:0005575; GO:0005623; GO:0005622; GO:0005737; GO:0016020; GO:0044464; GO:0005575; GO:0005623; GO:0071944; GO:0005886; GO:0000166; GO:0097367; GO:0032549; GO:0097159; GO:0017076; GO:0019001; GO:0032555; GO:0032553; GO:0035639; GO:0032550; GO:0032561; GO:1901265; GO:1901363; GO:0043168; GO:0036094; GO:0043167; GO:0005488; GO:0003674; GO:0001882; GO:0001883; GO:0005525; GO:…	ADP-ribosylation factor 1-like	cytoplasm;plasma membrane;GTP binding;intracellular protein transport;vesicle-mediated transport	NULL	NULL
Qrob_P0032640.2	Qrob_T0032640.2	Lide4641_c0_seq7	GO:0005575; GO:0016020	wat1-related protein	membrane	NULL	NULL
Qrob_P0032650.2	Qrob_T0032650.2	NULL	NULL	wat1-related protein		NULL	NULL
Qrob_P0032660.2	Qrob_T0032660.2	NULL	GO:0016020; GO:0031224; GO:0005575; GO:0044425; GO:0016021; GO:0003674; GO:0005215; GO:0022857; GO:0051234; GO:0051179; GO:0008150; GO:0006810; GO:0055085	wat1-related protein	integral component of membrane;transmembrane transporter activity;transmembrane transport	NULL	NULL
Qrob_P0032670.2	Qrob_T0032670.2	Lide22743_c0_seq1	GO:0005575; GO:0016020	WAT1-related protein At5g40230-like	membrane	NULL	NULL
Qrob_P0032680.2	Qrob_T0032680.2	NULL	NULL	WAT1-related protein At5g40240-like		NULL	NULL
Qrob_P0032690.2	Qrob_T0032690.2	NULL	GO:0005575; GO:0016020	WAT1-related protein At5g40230-like	membrane	NULL	NULL
Qrob_P0032700.2	Qrob_T0032700.2	NULL	NULL	WAT1-related protein At5g40240-like		NULL	NULL
Qrob_P0032710.2	Qrob_T0032710.2	NULL	GO:0005575; GO:0016020	wat1-related protein	membrane	NULL	NULL
Qrob_P0032720.2	Qrob_T0032720.2	NULL	NULL	wat1-related protein		NULL	NULL
Qrob_P0032730.2	Qrob_T0032730.2	Lide9939_c0_seq2	GO:0016020; GO:0031224; GO:0005575; GO:0044425; GO:0016021; GO:0003674; GO:0005215; GO:0022857; GO:0051234; GO:0051179; GO:0008150; GO:0006810; GO:0055085	WAT1-related protein At3g28050-like	integral component of membrane;transmembrane transporter activity;transmembrane transport	NULL	NULL
Qrob_P0032750.2	Qrob_T0032750.2	Lide3595_c0_seq1	GO:0070013; GO:0043232; GO:0044464; GO:0043231; GO:0031981; GO:0031974; GO:0044422; GO:0043233; GO:0005575; GO:0044424; GO:0044446; GO:0043227; GO:0043226; GO:0043229; GO:0005623; GO:0044428; GO:0005634; GO:0043228; GO:0005622; GO:0005730; GO:0005737; GO:0044464; GO:0043231; GO:0044444; GO:0005575; GO:0044424; GO:0043227; GO:0043226; GO:0043229; GO:0005623; GO:0009536; GO:0005622; GO:0009507; GO:…	protease Do-like 9	nucleolus;chloroplast;serine-type endopeptidase activity;protein binding;proteolysis	NULL	NULL
Qrob_P0032760.2	Qrob_T0032760.2	Lide45178_c0_seq1	GO:0016209; GO:0016491; GO:0003824; GO:0016684; GO:0003674; GO:0004601; GO:0046906; GO:0097159; GO:1901363; GO:0048037; GO:0005488; GO:0003674; GO:0020037; GO:0016491; GO:0003824; GO:0003674; GO:0051213; GO:0050896; GO:0008150; GO:0006950; GO:0006979; GO:0008152; GO:0008150; GO:0055114; GO:0050896; GO:0008150; GO:0097237; GO:0098754; GO:0042221; GO:1990748; GO:0070887; GO:0051716; GO:0009636; GO:…	alpha-dioxygenase 1-like	peroxidase activity;heme binding;dioxygenase activity;response to oxidative stress;oxidation-reduction process;cellular oxidant detoxification	map00940	Phenylpropanoid biosynthesis
Qrob_P0032810.2	Qrob_T0032810.2	NULL	GO:0016209; GO:0016491; GO:0003824; GO:0016684; GO:0003674; GO:0004601; GO:0046906; GO:0097159; GO:1901363; GO:0048037; GO:0005488; GO:0003674; GO:0020037; GO:0016491; GO:0003824; GO:0003674; GO:0051213; GO:0050896; GO:0008150; GO:0006950; GO:0006979; GO:0008152; GO:0008150; GO:0055114; GO:0050896; GO:0008150; GO:0097237; GO:0098754; GO:0042221; GO:1990748; GO:0070887; GO:0051716; GO:0009636; GO:…	alpha-dioxygenase 1-like	peroxidase activity;heme binding;dioxygenase activity;response to oxidative stress;oxidation-reduction process;cellular oxidant detoxification	map00940	Phenylpropanoid biosynthesis
Qrob_P0032830.2	Qrob_T0032830.2	NULL	GO:0016209; GO:0016491; GO:0003824; GO:0016684; GO:0003674; GO:0004601; GO:0046906; GO:0097159; GO:1901363; GO:0048037; GO:0005488; GO:0003674; GO:0020037; GO:0016491; GO:0003824; GO:0003674; GO:0051213; GO:0050896; GO:0008150; GO:0006950; GO:0006979; GO:0008152; GO:0008150; GO:0055114; GO:0050896; GO:0008150; GO:0097237; GO:0098754; GO:0042221; GO:1990748; GO:0070887; GO:0051716; GO:0009636; GO:…	alpha-dioxygenase 1-like	peroxidase activity;heme binding;dioxygenase activity;response to oxidative stress;oxidation-reduction process;cellular oxidant detoxification	map00940	Phenylpropanoid biosynthesis
Qrob_P0032840.2	Qrob_T0032840.2	Lide5408_c0_seq1	GO:0003824; GO:0003674; GO:0016874	RNA ligase/cyclic nucleotide phosphodiesterase	ligase activity	NULL	NULL
Qrob_P0032860.2	Qrob_T0032860.2	Lide11554_c0_seq1	GO:0016020; GO:0031224; GO:0005575; GO:0044425; GO:0016021; GO:0016757; GO:0016758; GO:0008194; GO:0016759; GO:0003824; GO:0035251; GO:0016740; GO:0003674; GO:0046527; GO:0016760	xyloglucan glycosyltransferase 4-like	integral component of membrane;cellulose synthase (UDP-forming) activity	map00500	Starch and sucrose metabolism
Qrob_P0032890.2	Qrob_T0032890.2	Lide12885_c1_seq1	NULL	ribonuclease hi		NULL	NULL
Qrob_P0032900.2	Qrob_T0032900.2	Lide1979_c0_seq1	GO:0043167; GO:0043169; GO:0005488; GO:0003674; GO:0046872; GO:0006812; GO:0051234; GO:0051179; GO:0008150; GO:0006810; GO:0006811; GO:0030001	EG2771	metal ion binding;metal ion transport	NULL	NULL
Qrob_P0032930.2	Qrob_T0032930.2	NULL	NULL	gibberellin-regulated protein 14-like		NULL	NULL
Qrob_P0032960.2	Qrob_T0032960.2	NULL	NULL	gibberellin-regulated protein 14-like		NULL	NULL
Qrob_P0032970.2	Qrob_T0032970.2	NULL	NULL	gibberellin-regulated protein 14-like		NULL	NULL
Qrob_P0032980.2	Qrob_T0032980.2	NULL	NULL	gibberellin-regulated protein 14		NULL	NULL
Qrob_P0032990.2	Qrob_T0032990.2	Lide36715_c0_seq1	GO:0005737; GO:0016020; GO:0044464; GO:0042175; GO:0043231; GO:0012505; GO:0044422; GO:0044444; GO:0044432; GO:0005575; GO:0044424; GO:0044446; GO:0005783; GO:0031090; GO:0043227; GO:0043226; GO:0044425; GO:0005623; GO:0043229; GO:0005622; GO:0005789; GO:0016020; GO:0031224; GO:0005575; GO:0044425; GO:0016021; GO:0003824; GO:0003674; GO:0016787; GO:0016788; GO:0008484; GO:0003824; GO:0016780; GO:…	GPI ethanolamine phosphate transferase 1	endoplasmic reticulum membrane;integral component of membrane;sulfuric ester hydrolase activity;mannose-ethanolamine phosphotransferase activity;GPI anchor biosynthetic process	NULL	NULL
Qrob_P0033000.2	Qrob_T0033000.2	NULL	NULL	senescence-associated carboxylesterase 101-like		NULL	NULL
Qrob_P0033010.2	Qrob_T0033010.2	NULL	NULL	senescence-associated carboxylesterase 101		NULL	NULL
Qrob_P0033020.2	Qrob_T0033020.2	NULL	NULL	senescence-associated carboxylesterase 101		NULL	NULL
Qrob_P0033030.2	Qrob_T0033030.2	NULL	NULL	senescence-associated carboxylesterase 101		NULL	NULL
Qrob_P0033040.2	Qrob_T0033040.2	NULL	NULL	senescence-associated carboxylesterase 101		NULL	NULL
Qrob_P0033120.2	Qrob_T0033120.2	NULL	NULL	transcription factor MYB3R-5-like		NULL	NULL
Qrob_P0033130.2	Qrob_T0033130.2	NULL	NULL	elicitor-responsive protein 3-like		NULL	NULL
[truncated: 24,610 more rows]

## Sheet: ReadMe
ReadMe
Original file	https://urgi.versailles.inra.fr/download/oak/Qrob_PM1N.fa.gz
details	https://urgi.versailles.inra.fr/download/oak/READ_ME_download_oak.txt
[truncated: 7 more rows]
