# Supplementary material for: Innate Resistance and Phosphite Treatment Affect Both the Pathogen’s and Host’s Transcriptomes in the Tanoak-Phytophthora ramorum Pathosystem
Source: J Fungi (Basel). 2021 Mar 9;7(3):198. doi: 10.3390/jof7030198 (PMC7999100; doi:10.3390/jof7030198)
Supplement: Supplementary file 1 [file jof-07-00198-s001.zip › Supple_Deg_2020/TableS5.xlsx]

## Sheet: Qrob35_CCn_PPn_Fam12_t0 (2)
Table S5. DEGs between C and P plants at T0.
DEG	baseMean	log2FoldChange	lfcSE	stat	pvalue	padj
Qrob_T0657280.2	973.711	-0.87548	0.202642	-4.32034	1.5579e-05	0.0951991
Qrob_T0304980.2	31.465	-5.1467	1.18164	-4.35556	1.32725e-05	0.0951991
Qrob_T0094690.2	992.278	0.62539	0.14691	4.25696	2.07225e-05	0.0951991
Qrob_T0590240.2	809.839	-0.972661	0.22729	-4.27939	1.87409e-05	0.0951991
Qrob_T0125530.2	15.0201	2.75357	0.608443	4.5256	6.02244e-06	0.0951991
Qrob_T0594350.2	204.198	1.27866	0.307806	4.15412	3.26535e-05	0.125009
Qrob_T0752830.2	5451.25	-0.569115	0.139185	-4.0889	4.33424e-05	0.142225
Qrob_T0360030.2	453.126	1.26054	0.315933	3.9899	6.61014e-05	0.182377
Qrob_T0088410.2	98.2132	2.10624	0.530354	3.97138	7.14581e-05	0.182377
Qrob_T0256980.2	147.385	-0.806928	0.217267	-3.71398	0.000204022	0.239022
Qrob_T0307510.2	1063.63	-0.647468	0.174736	-3.70541	0.000211049	0.239022
Qrob_T0113200.2	37.0465	2.24943	0.608518	3.69658	0.000218523	0.239022
Qrob_T0110060.2	2725.33	-0.486637	0.131624	-3.69719	0.000217999	0.239022
Qrob_T0335670.2	27.4076	-5.69839	1.47227	-3.87047	0.000108624	0.239022
Qrob_T0430060.2	24.4489	2.4798	0.662219	3.74469	0.000180615	0.239022
Qrob_T0260930.2	349.048	-0.4816	0.128876	-3.73694	0.000186275	0.239022
Qrob_T0046220.2	61.1565	2.68535	0.725577	3.70099	0.000214759	0.239022
Qrob_T0004360.2	2635.39	-0.75654	0.199211	-3.79769	0.000146053	0.239022
Qrob_T0153140.2	3564.68	-0.686892	0.184365	-3.72571	0.000194764	0.239022
Qrob_T0082290.2	87.4993	-1.30136	0.343811	-3.78511	0.000153643	0.239022
Qrob_T0637800.2	116.116	1.91972	0.512151	3.74834	0.000178007	0.239022
Qrob_T0700040.2	23.9061	3.39738	0.931405	3.64759	0.000264716	0.264371
Qrob_T0708900.2	952.566	0.986774	0.27021	3.65187	0.000260333	0.264371
Qrob_T0650650.2	341.766	-0.487843	0.135192	-3.60852	0.000307953	0.282948
Qrob_T0156360.2	166.91	-1.99807	0.552179	-3.61853	0.000296284	0.282948
Qrob_T0671250.2	242.479	3.33651	0.92788	3.59584	0.000323347	0.285665
Qrob_T0628840.2	90.3947	-6.4158	1.80144	-3.56148	0.000368765	0.304451
Qrob_T0470610.2	701.497	-0.470064	0.132047	-3.55981	0.00037112	0.304451
Qrob_T0310350.2	6084.98	-0.336449	0.0959566	-3.50626	0.000454455	0.316328
Qrob_T0366630.2	2355.95	-0.771461	0.219103	-3.521	0.000429916	0.316328
Qrob_T0683480.2	132.432	1.01463	0.287767	3.52587	0.000422088	0.316328
Qrob_T0184370.2	4040.16	-0.436402	0.124459	-3.50638	0.000454241	0.316328
Qrob_T0511020.2	3275.89	-0.282094	0.0797309	-3.53807	0.000403061	0.316328
Qrob_T0371800.2	610.575	0.658098	0.189358	3.47541	0.000510064	0.334748
Qrob_T0238650.2	390.05	-0.721771	0.207333	-3.48122	0.000499138	0.334748
Qrob_T0751500.2	338.171	1.25095	0.363505	3.44134	0.000578841	0.369332
Qrob_T0039180.2	22.5521	1.76385	0.513833	3.43273	0.000597535	0.370956
Qrob_T0602120.2	11.419	4.27436	1.26168	3.38784	0.000704453	0.378496
Qrob_T0398890.2	189.497	1.65009	0.487231	3.38668	0.000707449	0.378496
Qrob_T0296230.2	67.6833	1.9127	0.56439	3.38897	0.000701555	0.378496
Qrob_T0045250.2	26.9221	6.186	1.81738	3.40381	0.000664525	0.378496
Qrob_T0317350.2	36.4029	1.58947	0.46939	3.38625	0.000708548	0.378496
Qrob_T0464440.2	173.073	0.943383	0.277081	3.40472	0.000662327	0.378496
Qrob_T0126930.2	1681.32	-1.22545	0.366529	-3.34338	0.000827634	0.389718
Qrob_T0064660.2	399.792	0.74687	0.222988	3.34937	0.000809961	0.389718
Qrob_T0595840.2	201.219	1.04303	0.311804	3.34513	0.000822433	0.389718
Qrob_T0545200.2	2298.5	-1.05872	0.319321	-3.31555	0.000914639	0.389718
Qrob_T0058360.2	88.0785	0.748805	0.225248	3.32435	0.00088625	0.389718
Qrob_T0462590.2	855.295	0.888352	0.267764	3.31767	0.000907733	0.389718
Qrob_T0011040.2	2769.47	0.441237	0.132747	3.32389	0.000887713	0.389718
Qrob_T0503630.2	349.621	1.37476	0.409152	3.36002	0.000779367	0.389718
Qrob_T0602810.2	1568.26	-0.755205	0.226343	-3.33656	0.000848231	0.389718
Qrob_T0103340.2	1976.33	-0.751755	0.226769	-3.31508	0.000916185	0.389718
Qrob_T0076680.2	18.7628	-5.75719	1.72816	-3.33139	0.000864134	0.389718
Qrob_T0404740.2	713.557	-0.783284	0.236789	-3.30793	0.000939869	0.392524
Qrob_T0305020.2	239.974	-3.45249	1.05048	-3.28658	0.00101412	0.411674
Qrob_T0689430.2	771.529	0.549781	0.167386	3.28452	0.00102157	0.411674
Qrob_T0739250.2	703.928	-0.453768	0.138642	-3.27295	0.0010643	0.421501
Qrob_T0076730.2	19.4209	-4.77777	1.46273	-3.26634	0.00108948	0.424158
Qrob_T0712730.2	12.1925	3.55195	1.08927	3.26085	0.00111078	0.424587
Qrob_T0112350.2	2.91438	-4.53683	1.39312	-3.2566	0.00112755	0.424587
Qrob_T0064930.2	82.0417	1.23248	0.380355	3.24034	0.00119388	0.442314
Qrob_T0064910.2	68.5049	1.62796	0.504483	3.22699	0.00125099	0.443753
Qrob_T0152990.2	1120.2	0.881408	0.273169	3.2266	0.00125269	0.443753
Qrob_T0011490.2	428.961	1.41458	0.438506	3.22591	0.00125572	0.443753
Qrob_T0152560.2	279.011	-0.459695	0.143373	-3.2063	0.00134455	0.467944
Qrob_T0114520.2	517.259	0.706309	0.223827	3.1556	0.00160167	0.549109
Qrob_T0131410.2	474.269	0.77785	0.247071	3.14828	0.00164233	0.554771
Qrob_T0406240.2	335.268	0.847282	0.269593	3.14282	0.00167326	0.554881
Qrob_T0095530.2	107.677	-0.747534	0.23831	-3.13682	0.00170792	0.554881
Qrob_T0080450.2	15667.4	-0.557985	0.177953	-3.13558	0.00171513	0.554881
Qrob_T0620140.2	396.274	-5.465	1.74522	-3.13141	0.00173967	0.555004
Qrob_T0492800.2	4.11332	-5.03444	1.61361	-3.11999	0.00180855	0.569073
Qrob_T0676530.2	129.023	-0.480196	0.155983	-3.07852	0.00208028	0.575712
Qrob_T0761440.2	36.0701	-1.54193	0.500623	-3.08002	0.00206986	0.575712
Qrob_T0054750.2	54.7638	1.39448	0.448542	3.10892	0.00187775	0.575712
Qrob_T0147590.2	355.047	0.769948	0.249549	3.08536	0.00203309	0.575712
Qrob_T0242460.2	569.699	-0.864767	0.280027	-3.08816	0.00201403	0.575712
Qrob_T0155760.2	72.5371	2.29451	0.739421	3.10312	0.00191493	0.575712
Qrob_T0687330.2	108.682	1.33824	0.432113	3.09697	0.00195512	0.575712
Qrob_T0198060.2	1782.78	-0.464437	0.149641	-3.10367	0.00191133	0.575712
Qrob_T0674300.2	257.309	0.659712	0.213503	3.08995	0.00200193	0.575712
Qrob_T0523090.2	2200.57	-0.442311	0.142734	-3.09886	0.00194267	0.575712
Qrob_T0499400.2	27.6742	1.15701	0.380248	3.04278	0.00234404	0.588233
Qrob_T0371340.2	271.661	-0.475588	0.157665	-3.01644	0.00255765	0.588233
Qrob_T0356550.2	7.98801	-2.06637	0.685405	-3.01482	0.00257131	0.588233
Qrob_T0656420.2	884.305	1.03	0.340692	3.02325	0.00250075	0.588233
Qrob_T0338000.2	248.185	0.973769	0.322426	3.02013	0.00252664	0.588233
Qrob_T0120950.2	278.872	0.988754	0.327403	3.01999	0.00252784	0.588233
Qrob_T0397940.2	5432.47	-0.569125	0.18963	-3.00123	0.00268892	0.588233
Qrob_T0485300.2	774.25	-1.24036	0.409518	-3.02884	0.00245496	0.588233
Qrob_T0509610.2	374.414	0.593541	0.194698	3.04852	0.0022997	0.588233
Qrob_T0054700.2	47.9473	1.19252	0.397255	3.00191	0.00268294	0.588233
Qrob_T0579180.2	145.404	0.937764	0.306904	3.05557	0.00224636	0.588233
Qrob_T0446690.2	22.9903	1.48944	0.491763	3.02878	0.00245541	0.588233
Qrob_T0643290.2	135.572	1.00816	0.332763	3.02967	0.00244823	0.588233
Qrob_T0446620.2	10.6426	2.63093	0.874652	3.00797	0.00262999	0.588233
Qrob_T0017010.2	47.0397	1.75268	0.57475	3.04947	0.00229243	0.588233
Qrob_T0212490.2	234.612	0.578215	0.19209	3.01012	0.00261144	0.588233
Qrob_T0464540.2	219.511	1.3004	0.43005	3.02383	0.00249594	0.588233
Qrob_T0185640.2	653.406	-0.717156	0.236234	-3.03579	0.0023991	0.588233
Qrob_T0368460.2	1187.9	0.373428	0.122044	3.05979	0.00221491	0.588233
Qrob_T0291790.2	115.287	-1.1436	0.374015	-3.05762	0.00223099	0.588233
Qrob_T0610060.2	13.1818	2.13136	0.709528	3.00391	0.00266534	0.588233
Qrob_T0687910.2	59.585	0.751886	0.250036	3.00711	0.00263747	0.588233
Qrob_T0135910.2	32.1851	2.37793	0.793227	2.9978	0.00271938	0.589285
Qrob_T0268900.2	155.652	-0.676011	0.22619	-2.98869	0.00280178	0.595896
Qrob_T0189660.2	128.592	-0.825892	0.276291	-2.98921	0.002797	0.595896
Qrob_T0089650.2	6.59898	-4.22355	1.41626	-2.98218	0.00286207	0.603135
Qrob_T0039750.2	2496.75	0.527525	0.178556	2.9544	0.00313275	0.614748
Qrob_T0748200.2	18.9709	1.9782	0.670627	2.94978	0.00318001	0.614748
Qrob_T0589140.2	213.452	1.0326	0.350595	2.94529	0.0032265	0.614748
Qrob_T0305010.2	55.2579	-3.90445	1.31511	-2.96891	0.00298858	0.614748
Qrob_T0547160.2	503.155	0.393143	0.133255	2.95031	0.00317454	0.614748
Qrob_T0238660.2	257.103	-0.609849	0.20613	-2.95856	0.00309079	0.614748
Qrob_T0256460.2	7171.97	-0.627985	0.213088	-2.94707	0.00320805	0.614748
Qrob_T0256370.2	67.6242	1.34351	0.455773	2.94776	0.00320085	0.614748
Qrob_T0046160.2	120.636	0.559657	0.190334	2.9404	0.00327789	0.614748
Qrob_T0004330.2	357.429	-0.680197	0.230688	-2.94855	0.00319264	0.614748
Qrob_T0011210.2	97.3441	1.562	0.53146	2.93908	0.00329186	0.614748
Qrob_T0411210.2	8254.07	-0.316725	0.107262	-2.9528	0.00314904	0.614748
Qrob_T0156310.2	40.5648	2.90229	0.97975	2.96228	0.00305371	0.614748
Qrob_T0035180.2	1264.91	-0.43616	0.148329	-2.94049	0.00327698	0.614748
Qrob_T0296080.2	625.018	-7.85651	2.6805	-2.93099	0.00337881	0.625897
Qrob_T0465450.2	74.7424	1.50387	0.514196	2.92471	0.00344775	0.633559
Qrob_T0070160.2	223.951	1.10499	0.378449	2.91978	0.00350276	0.638558
Qrob_T0016050.2	1758.29	-0.488282	0.167649	-2.91253	0.00358517	0.643369
Qrob_T0635460.2	4441.43	-0.350401	0.120212	-2.91486	0.00355849	0.643369
Qrob_T0066990.2	275.816	0.764178	0.263034	2.90525	0.00366965	0.644508
Qrob_T0610110.2	29.2691	1.00203	0.345248	2.90235	0.00370374	0.644508
Qrob_T0122430.2	5655.06	-0.397229	0.136856	-2.90254	0.00370153	0.644508
Qrob_T0495990.2	1317.35	-0.382597	0.131716	-2.90471	0.00367594	0.644508
Qrob_T0687150.2	264.907	0.79864	0.27593	2.89436	0.00379936	0.646745
Qrob_T0602180.2	4137.66	-0.575206	0.198932	-2.89147	0.00383445	0.646745
Qrob_T0712420.2	686.687	1.30784	0.452352	2.89121	0.00383763	0.646745
Qrob_T0485260.2	697.743	-1.15066	0.398984	-2.88399	0.00392677	0.646745
Qrob_T0518070.2	3.73592	2.98732	1.03867	2.87609	0.00402632	0.646745
Qrob_T0437600.2	74.58	2.52511	0.877343	2.87814	0.0040003	0.646745
Qrob_T0457610.2	206.522	0.719812	0.250159	2.87742	0.00400943	0.646745
Qrob_T0375600.2	16.2351	-2.07617	0.720175	-2.88287	0.00394071	0.646745
Qrob_T0369790.2	52.3729	1.14687	0.398098	2.88087	0.00396573	0.646745
Qrob_T0492610.2	15.399	2.40617	0.835769	2.87899	0.0039895	0.646745
Qrob_T0550970.2	1456.95	-0.482739	0.167712	-2.87838	0.00399718	0.646745
Qrob_T0648180.2	213.178	0.551681	0.192515	2.86566	0.00416145	0.650261
Qrob_T0425690.2	86.3329	-1.36858	0.476613	-2.87148	0.00408557	0.650261
Qrob_T0147260.2	48204.5	-0.494321	0.172343	-2.86825	0.00412755	0.650261
Qrob_T0189640.2	1869.15	-0.469798	0.163894	-2.86648	0.00415068	0.650261
Qrob_T0642020.2	2653.12	-0.292503	0.102468	-2.85458	0.00430934	0.650572
Qrob_T0347770.2	925.994	-0.922459	0.323585	-2.85075	0.00436169	0.650572
Qrob_T0397580.2	383.131	1.26678	0.4439	2.85376	0.00432056	0.650572
Qrob_T0285980.2	9032.66	-0.333703	0.116586	-2.8623	0.00420582	0.650572
Qrob_T0632810.2	709.941	-0.612497	0.214564	-2.85461	0.00430893	0.650572
Qrob_T0531780.2	187.01	0.556984	0.19531	2.8518	0.00434722	0.650572
Qrob_T0736490.2	3561.03	-0.57955	0.20287	-2.85675	0.00428001	0.650572
Qrob_T0345150.2	130.603	1.02489	0.360786	2.8407	0.00450141	0.657629
Qrob_T0327840.2	2470.43	-0.412839	0.145285	-2.84159	0.00448893	0.657629
Qrob_T0537300.2	470.057	1.32109	0.465315	2.83914	0.00452352	0.657629
Qrob_T0675470.2	37.2589	0.896524	0.315139	2.84485	0.0044432	0.657629
Qrob_T0653290.2	138.818	1.23575	0.436897	2.82847	0.00467717	0.661684
Qrob_T0517600.2	33.7675	1.45214	0.514935	2.82004	0.00480176	0.661684
Qrob_T0330310.2	2581.45	-0.419124	0.148457	-2.8232	0.00475465	0.661684
Qrob_T0305160.2	91.2614	1.40553	0.499281	2.81511	0.00487612	0.661684
Qrob_T0509600.2	337.237	0.560425	0.199733	2.80587	0.00501817	0.661684
Qrob_T0066860.2	16.3022	2.70715	0.965244	2.80463	0.00503749	0.661684
Qrob_T0508720.2	400.605	-0.445232	0.158762	-2.80439	0.00504113	0.661684
Qrob_T0642680.2	6.03811	-5.59329	1.97299	-2.83493	0.0045835	0.661684
Qrob_T0530980.2	210.515	-4.61546	1.64235	-2.81029	0.00494973	0.661684
Qrob_T0283270.2	1315.97	-0.492838	0.175508	-2.80806	0.00498415	0.661684
Qrob_T0647370.2	178.323	0.631913	0.224966	2.80892	0.00497081	0.661684
Qrob_T0137680.2	59.3757	1.04091	0.368934	2.82141	0.00478129	0.661684
Qrob_T0095180.2	202.403	-3.76495	1.33907	-2.81162	0.00492927	0.661684
Qrob_T0336380.2	712.199	0.650378	0.231552	2.80878	0.004973	0.661684
Qrob_T0439720.2	2108.02	-0.78036	0.276702	-2.82021	0.00479916	0.661684
Qrob_T0656020.2	20.0313	2.79835	0.99114	2.82337	0.00475217	0.661684
Qrob_T0762310.2	598.937	1.24069	0.438711	2.82805	0.0046833	0.661684
Qrob_T0404990.2	815.204	-1.00195	0.357903	-2.79949	0.0051183	0.667996
Qrob_T0390040.2	352.746	-1.90781	0.684147	-2.7886	0.00529359	0.670619
Qrob_T0199270.2	82.1936	1.36594	0.489459	2.79071	0.00525928	0.670619
Qrob_T0490510.2	42.2853	1.36313	0.48879	2.78878	0.00529072	0.670619
Qrob_T0601550.2	2202.43	-0.635355	0.22794	-2.78738	0.00531357	0.670619
Qrob_T0379640.2	935.759	-0.401301	0.143752	-2.79162	0.00524447	0.670619
Qrob_T0149690.2	53.6107	-2.19579	0.785986	-2.79368	0.00521125	0.670619
Qrob_T0307520.2	349.689	-0.799398	0.287338	-2.78208	0.00540113	0.674542
Qrob_T0102220.2	9.30478	-4.72012	1.71135	-2.75812	0.00581346	0.674542
Qrob_T0464070.2	744.132	0.379445	0.136706	2.77563	0.00550942	0.674542
Qrob_T0628850.2	49.8727	-5.55567	2.00438	-2.77177	0.00557525	0.674542
Qrob_T0202430.2	21.5612	0.940047	0.340167	2.76349	0.00571867	0.674542
Qrob_T0474610.2	11.8769	1.92605	0.695256	2.77028	0.00560086	0.674542
Qrob_T0732130.2	2616.75	-0.452964	0.164086	-2.76053	0.00577079	0.674542
Qrob_T0097020.2	175.578	1.22084	0.441872	2.76289	0.00572926	0.674542
Qrob_T0212430.2	2680.43	-0.933174	0.338049	-2.76047	0.00577184	0.674542
Qrob_T0152530.2	354.817	0.90716	0.327517	2.76981	0.00560889	0.674542
Qrob_T0189740.2	150.138	0.851812	0.308079	2.76491	0.00569381	0.674542
Qrob_T0048910.2	664.319	-0.408607	0.14815	-2.75806	0.00581451	0.674542
Qrob_T0703740.2	226.502	1.33565	0.481436	2.77431	0.0055319	0.674542
Qrob_T0011750.2	2.2122	3.68151	1.33161	2.76469	0.00569762	0.674542
Qrob_T0720530.2	143.904	0.876953	0.316907	2.76723	0.00565351	0.674542
Qrob_T0666340.2	83.5816	-3.60583	1.29936	-2.77509	0.00551867	0.674542
Qrob_T0643850.2	23.695	1.20505	0.437302	2.75565	0.00585748	0.676112
Qrob_T0005720.2	126.935	-1.44784	0.526806	-2.74833	0.00598997	0.679459
Qrob_T0430910.2	43.7735	-3.07516	1.11918	-2.74769	0.00600174	0.679459
Qrob_T0102040.2	13.9347	1.85508	0.675184	2.74752	0.0060048	0.679459
Qrob_T0115810.2	7.11015	-3.76085	1.36674	-2.75169	0.00592884	0.679459
Qrob_T0110010.2	484.7	-0.401167	0.146133	-2.74522	0.00604698	0.680487
Qrob_T0198050.2	7695.81	-0.418403	0.152563	-2.74249	0.0060976	0.680487
Qrob_T0442910.2	1508.01	0.401064	0.146256	2.74221	0.00610276	0.680487
Qrob_T0499270.2	11693.6	-0.378563	0.139878	-2.70638	0.00680204	0.703813
Qrob_T0390080.2	25.6292	1.13803	0.420196	2.70833	0.0067623	0.703813
Qrob_T0320010.2	35.5942	-2.46406	0.907319	-2.71575	0.00661249	0.703813
Qrob_T0528750.2	182.427	-0.526829	0.194769	-2.70488	0.00683284	0.703813
Qrob_T0324520.2	102.042	0.948625	0.35032	2.70788	0.00677139	0.703813
Qrob_T0282270.2	65.6471	1.0379	0.382312	2.71478	0.0066319	0.703813
Qrob_T0146170.2	7.51786	2.10072	0.770118	2.7278	0.00637592	0.703813
Qrob_T0600730.2	594.096	-0.429925	0.158246	-2.71681	0.00659137	0.703813
Qrob_T0247390.2	30.6553	-1.06214	0.392663	-2.70497	0.00683111	0.703813
Qrob_T0603750.2	123.176	-0.545832	0.200197	-2.72648	0.00640143	0.703813
Qrob_T0641000.2	104.402	1.01613	0.375389	2.70687	0.00679206	0.703813
Qrob_T0327850.2	38.987	-1.39654	0.514481	-2.71446	0.00663838	0.703813
Qrob_T0249480.2	10325.1	-0.379163	0.139491	-2.71819	0.00656411	0.703813
Qrob_T0769000.2	249.02	-0.699867	0.256798	-2.72536	0.00642315	0.703813
Qrob_T0451620.2	2677.8	-0.38081	0.140394	-2.71245	0.00667886	0.703813
Qrob_T0112640.2	10.0138	1.7045	0.6291	2.70943	0.00673986	0.703813
Qrob_T0735170.2	285.774	-1.46776	0.540087	-2.71764	0.00657487	0.703813
Qrob_T0457800.2	477.946	-1.24437	0.460304	-2.70336	0.00686429	0.703896
Qrob_T0440940.2	5.39838	4.86255	1.80036	2.70087	0.00691583	0.706029
Qrob_T0458020.2	325.011	0.824989	0.30582	2.69763	0.0069835	0.708458
Qrob_T0503640.2	487.699	1.09382	0.405603	2.69678	0.0070013	0.708458
Qrob_T0539100.2	470.962	0.392232	0.145966	2.68714	0.00720664	0.710806
Qrob_T0377010.2	4145.63	-0.329329	0.122314	-2.6925	0.00709195	0.710806
Qrob_T0288260.2	14988	-0.309943	0.11535	-2.68698	0.00721018	0.710806
Qrob_T0620100.2	376.869	-4.6245	1.72058	-2.68776	0.00719341	0.710806
Qrob_T0477310.2	320.375	0.759957	0.282441	2.69067	0.00713082	0.710806
Qrob_T0744200.2	220.298	0.609322	0.226176	2.69402	0.00705949	0.710806
Qrob_T0571810.2	606.718	0.725709	0.270382	2.68401	0.00727439	0.714071
Qrob_T0752860.2	60.738	-0.674202	0.251568	-2.68	0.00736221	0.716568
Qrob_T0277650.2	164.305	-1.89875	0.70848	-2.68004	0.00736139	0.716568
Qrob_T0274940.2	614.034	-0.753642	0.281361	-2.67856	0.00739392	0.716617
Qrob_T0350930.2	25.0997	-1.44993	0.541966	-2.67532	0.0074659	0.717539
Qrob_T0349790.2	2007.24	-0.334366	0.124944	-2.67613	0.00744787	0.717539
Qrob_T0446950.2	1375.67	0.352743	0.131936	2.67359	0.00750439	0.718232
Qrob_T0438060.2	255.596	0.580026	0.217296	2.66929	0.00760108	0.724468
Qrob_T0444920.2	2842.98	-0.386377	0.144866	-2.66714	0.00764996	0.726114
Qrob_T0700790.2	3458.04	-0.774421	0.29054	-2.66545	0.00768855	0.726773
Qrob_T0418000.2	525.14	-0.444174	0.166758	-2.66359	0.00773121	0.727811
Qrob_T0640860.2	187.829	-6.0702	2.28222	-2.65978	0.00781923	0.733092
Qrob_T0242950.2	496.801	0.58381	0.219621	2.65826	0.00785441	0.733398
Qrob_T0448760.2	172.995	0.659497	0.248612	2.65271	0.00798474	0.733677
Qrob_T0303800.2	19.8496	1.72274	0.649429	2.6527	0.00798516	0.733677
Qrob_T0541500.2	3031.94	-0.396689	0.149465	-2.65407	0.00795283	0.733677
Qrob_T0466770.2	143.789	0.838154	0.315907	2.65316	0.00797417	0.733677
Qrob_T0371730.2	51.5364	1.53214	0.588048	2.60547	0.00917472	0.733832
Qrob_T0315270.2	3792.37	-0.350455	0.13362	-2.62277	0.00872177	0.733832
Qrob_T0304810.2	101.525	1.44305	0.550099	2.62325	0.00870959	0.733832
Qrob_T0007960.2	19.8327	1.03553	0.394326	2.62608	0.00863745	0.733832
Qrob_T0071200.2	912.213	-0.412093	0.157044	-2.62406	0.00868879	0.733832
Qrob_T0461820.2	13.6812	2.44975	0.934252	2.62215	0.00873782	0.733832
Qrob_T0628890.2	4.91704	-5.29952	2.03782	-2.60058	0.00930668	0.733832
Qrob_T0628750.2	31.6104	0.899419	0.339752	2.64728	0.00811413	0.733832
Qrob_T0305000.2	11.4311	-3.22478	1.24007	-2.60047	0.00930954	0.733832
Qrob_T0055550.2	192.678	1.01831	0.390079	2.61051	0.00904071	0.733832
Qrob_T0727810.2	1562.5	-0.494699	0.189426	-2.61157	0.00901266	0.733832
Qrob_T0103080.2	674.082	0.389356	0.148121	2.62863	0.00857296	0.733832
Qrob_T0536250.2	149.579	1.54362	0.5907	2.6132	0.00896983	0.733832
Qrob_T0202320.2	313.8	-1.287	0.496124	-2.59411	0.0094837	0.733832
Qrob_T0511530.2	346.618	-1.33388	0.514146	-2.59436	0.00947667	0.733832
Qrob_T0153950.2	66.8348	-0.53948	0.205269	-2.62817	0.00858461	0.733832
Qrob_T0523500.2	157.944	0.644575	0.246502	2.61489	0.00892564	0.733832
Qrob_T0501280.2	23.4894	1.78583	0.686887	2.59989	0.00932532	0.733832
Qrob_T0759690.2	5.51085	-3.94783	1.49528	-2.64019	0.00828587	0.733832
Qrob_T0597160.2	160.697	-1.49168	0.574902	-2.59466	0.0094684	0.733832
Qrob_T0172650.2	515.664	-1.20984	0.458821	-2.63686	0.00836785	0.733832
Qrob_T0406260.2	153.648	0.822673	0.316029	2.60316	0.00923692	0.733832
Qrob_T0265370.2	5889.16	-1.43182	0.548986	-2.60812	0.00910415	0.733832
Qrob_T0135130.2	3744.33	-0.420321	0.159368	-2.63743	0.0083536	0.733832
Qrob_T0391720.2	16.3993	2.05074	0.777647	2.63712	0.00836144	0.733832
Qrob_T0631180.2	3602.28	-0.409676	0.156368	-2.61994	0.00879445	0.733832
Qrob_T0594530.2	1190.91	0.961294	0.366285	2.62444	0.00867914	0.733832
Qrob_T0026810.2	22.4871	-1.11137	0.421344	-2.63769	0.00834741	0.733832
Qrob_T0537910.2	438.597	-2.99924	1.13571	-2.64086	0.00826958	0.733832
Qrob_T0532490.2	130.107	-2.90091	1.10901	-2.61577	0.00890263	0.733832
Qrob_T0536660.2	88.8896	1.07234	0.407733	2.63	0.00853845	0.733832
Qrob_T0352240.2	59.5931	1.13758	0.433669	2.62316	0.00871192	0.733832
Qrob_T0669640.2	36.5062	1.25375	0.482016	2.60105	0.0092939	0.733832
Qrob_T0287910.2	23.1834	1.04698	0.402342	2.60223	0.00926204	0.733832
Qrob_T0040730.2	30.5744	-2.2426	0.852467	-2.63071	0.00852058	0.733832
Qrob_T0715800.2	505.813	1.05056	0.401502	2.61657	0.0088819	0.733832
Qrob_T0173970.2	20.0279	0.996955	0.376451	2.6483	0.00808976	0.733832
Qrob_T0439910.2	5636.94	-0.256938	0.0978734	-2.6252	0.00865971	0.733832
Qrob_T0550980.2	889.441	-0.528787	0.200352	-2.63929	0.00830798	0.733832
Qrob_T0188260.2	4121.04	-0.335585	0.128898	-2.60348	0.00922816	0.733832
Qrob_T0103560.2	23.9774	-2.59563	0.999687	-2.59644	0.00941943	0.733832
Qrob_T0103650.2	14.2991	-3.54417	1.34411	-2.63681	0.00836906	0.733832
Qrob_T0546960.2	2960.07	-0.320198	0.123404	-2.5947	0.00946728	0.733832
Qrob_T0733250.2	15.613	-6.96557	2.68372	-2.59549	0.00944559	0.733832
Qrob_T0715750.2	50.8999	1.34037	0.516731	2.59394	0.00948839	0.733832
Qrob_T0546370.2	117.237	-4.46132	1.71518	-2.60108	0.00929319	0.733832
Qrob_T0533140.2	602.386	1.24559	0.477081	2.61085	0.00903171	0.733832
Qrob_T0297660.2	217.529	1.25511	0.484398	2.59107	0.00956787	0.735695
Qrob_T0254700.2	596.234	0.352822	0.136185	2.59076	0.00957653	0.735695
Qrob_T0600960.2	115.577	-1.89773	0.735196	-2.58125	0.00984434	0.749638
Qrob_T0486760.2	27.6233	1.14254	0.442843	2.58001	0.00987979	0.749638
Qrob_T0583300.2	7.72442	-2.19268	0.851099	-2.5763	0.00998647	0.749638
Qrob_T0096770.2	2808.16	0.563697	0.218685	2.57766	0.00994718	0.749638
Qrob_T0459870.2	223.137	0.768023	0.298006	2.5772	0.0099603	0.749638
Qrob_T0138730.2	1.34978	4.41408	1.71042	2.58069	0.00986024	0.749638
Qrob_T0537900.2	544.888	-3.21664	1.24772	-2.57801	0.00993712	0.749638
Qrob_T0596870.2	5.10201	2.12661	0.827202	2.57085	0.0101451	0.75259
Qrob_T0407060.2	3283.96	-0.453423	0.176456	-2.56961	0.0101813	0.75259
Qrob_T0240830.2	921.539	0.777569	0.302648	2.56922	0.0101929	0.75259
Qrob_T0542780.2	3304.4	-0.317766	0.123508	-2.57282	0.0100872	0.75259
Qrob_T0027210.2	14.9887	-1.38151	0.537548	-2.57001	0.0101695	0.75259
Qrob_T0276070.2	50.6139	0.963696	0.37524	2.56821	0.0102224	0.75259
Qrob_T0084190.2	4607.23	-0.296003	0.115564	-2.56137	0.010426	0.757862
Qrob_T0692100.2	107.482	0.789739	0.308088	2.56336	0.0103666	0.757862
Qrob_T0287370.2	4.4271	-2.57477	1.00486	-2.56233	0.0103974	0.757862
Qrob_T0227100.2	90.5648	0.903368	0.352465	2.563	0.0103773	0.757862
Qrob_T0248230.2	1683.37	-0.496684	0.194604	-2.55228	0.0107019	0.758713
Qrob_T0057020.2	35.9224	1.26967	0.497138	2.55396	0.0106506	0.758713
Qrob_T0517910.2	489.221	0.423345	0.165522	2.55764	0.0105386	0.758713
Qrob_T0721300.2	95.5362	0.891449	0.348464	2.55823	0.0105208	0.758713
Qrob_T0537870.2	1927.7	-3.35244	1.31318	-2.55291	0.0106826	0.758713
Qrob_T0585430.2	1196.79	1.02647	0.401702	2.55531	0.0106093	0.758713
Qrob_T0460980.2	14.5705	1.29956	0.508366	2.55634	0.010578	0.758713
Qrob_T0044150.2	854.574	-0.477628	0.186769	-2.55731	0.0105485	0.758713
Qrob_T0749970.2	374.959	0.603158	0.238218	2.53196	0.0113428	0.766306
Qrob_T0559890.2	710.067	0.582295	0.228964	2.54318	0.0109849	0.766306
Qrob_T0055670.2	85.9961	-0.770528	0.303721	-2.53696	0.0111821	0.766306
Qrob_T0705310.2	510.768	0.366377	0.143925	2.5456	0.0109089	0.766306
Qrob_T0469490.2	3297.06	-0.376586	0.147939	-2.54554	0.0109108	0.766306
Qrob_T0165600.2	3.66952	2.64716	1.04518	2.53272	0.0113181	0.766306
Qrob_T0688930.2	23.6429	1.17861	0.464972	2.5348	0.011251	0.766306
Qrob_T0216870.2	181.234	0.385838	0.152166	2.53564	0.0112241	0.766306
Qrob_T0241050.2	521.463	-3.94855	1.55149	-2.54501	0.0109276	0.766306
Qrob_T0573250.2	20194.3	-0.451698	0.177892	-2.53917	0.0111116	0.766306
Qrob_T0700100.2	16.8963	1.17594	0.464417	2.53207	0.0113391	0.766306
Qrob_T0593520.2	10.3618	-1.23849	0.487897	-2.53843	0.011135	0.766306
Qrob_T0494050.2	627.239	-0.856671	0.338207	-2.53298	0.0113097	0.766306
Qrob_T0284390.2	531.551	-0.457092	0.179878	-2.54113	0.0110496	0.766306
Qrob_T0026240.2	57.1893	1.33335	0.524291	2.54316	0.0109856	0.766306
Qrob_T0046480.2	127.105	0.945107	0.372366	2.53811	0.0111453	0.766306
Qrob_T0656330.2	108.154	1.63844	0.648911	2.5249	0.0115731	0.767562
Qrob_T0622830.2	4984.76	-0.702271	0.27768	-2.52906	0.0114367	0.767562
Qrob_T0090770.2	480.484	0.747721	0.296004	2.52605	0.0115352	0.767562
Qrob_T0249530.2	14.0205	1.44372	0.57179	2.52492	0.0115725	0.767562
Qrob_T0236640.2	19.7132	1.91205	0.75571	2.53014	0.0114018	0.767562
Qrob_T0126650.2	1595.75	-0.685243	0.271097	-2.52766	0.0114824	0.767562
Qrob_T0166740.2	91.8398	1.53115	0.606582	2.52423	0.0115953	0.767562
Qrob_T0371350.2	5.02294	2.48298	0.988058	2.51299	0.0119713	0.773721
Qrob_T0472250.2	2461.73	-0.431646	0.171777	-2.51283	0.0119767	0.773721
Qrob_T0619560.2	436.985	0.97918	0.389826	2.51184	0.0120104	0.773721
Qrob_T0640620.2	50.6297	0.812528	0.323789	2.50943	0.0120926	0.773721
Qrob_T0485220.2	40.4356	-1.75746	0.700093	-2.51033	0.0120619	0.773721
Qrob_T0771000.2	24.2229	0.840297	0.33476	2.51014	0.0120682	0.773721
Qrob_T0652400.2	517.185	-0.956096	0.380508	-2.51269	0.0119816	0.773721
Qrob_T0274330.2	45.4153	-2.71015	1.0756	-2.51967	0.0117466	0.773721
Qrob_T0206580.2	1203.31	0.477885	0.189975	2.51552	0.0118858	0.773721
Qrob_T0657980.2	774.996	-1.19578	0.475408	-2.51527	0.011894	0.773721
Qrob_T0011510.2	152.599	0.699932	0.278241	2.51556	0.0118844	0.773721
Qrob_T0715700.2	497.005	0.638065	0.253763	2.51441	0.011923	0.773721
Qrob_T0095170.2	34.0067	-1.77646	0.708563	-2.50713	0.0121717	0.776623
Qrob_T0439790.2	5710.59	-0.27412	0.109413	-2.50538	0.012232	0.778305
Qrob_T0008130.2	192.166	1.86891	0.747792	2.49924	0.0124461	0.781958
Qrob_T0007830.2	245.303	-0.918289	0.367787	-2.4968	0.0125321	0.781958
Qrob_T0222260.2	126.178	0.648907	0.260269	2.49321	0.0126593	0.781958
Qrob_T0247840.2	14.8822	1.7383	0.696682	2.49512	0.0125916	0.781958
Qrob_T0732620.2	918.097	-0.695997	0.279171	-2.49309	0.0126638	0.781958
Qrob_T0301030.2	904.385	0.414367	0.165935	2.49717	0.012519	0.781958
Qrob_T0568740.2	90.807	-1.55826	0.624005	-2.49719	0.0125183	0.781958
Qrob_T0096970.2	18.6832	1.44791	0.579489	2.49859	0.0124688	0.781958
Qrob_T0665430.2	15.6853	1.28019	0.512327	2.49877	0.0124625	0.781958
Qrob_T0058960.2	194.224	0.560811	0.224821	2.49448	0.0126143	0.781958
Qrob_T0728680.2	1888.78	-1.1445	0.457535	-2.50145	0.0123686	0.781958
Qrob_T0405110.2	296.981	0.889283	0.357401	2.4882	0.0128392	0.782347
Qrob_T0392060.2	140.062	-0.872642	0.353152	-2.47101	0.0134731	0.782347
Qrob_T0362800.2	254.058	0.348189	0.139936	2.48821	0.0128388	0.782347
Qrob_T0248430.2	587.03	-0.399297	0.161803	-2.4678	0.0135946	0.782347
Qrob_T0271060.2	37.5731	2.14259	0.869119	2.46525	0.0136919	0.782347
Qrob_T0324400.2	897.249	-0.678735	0.273052	-2.48573	0.0129286	0.782347
Qrob_T0766940.2	2062.2	-0.383852	0.155351	-2.47088	0.0134781	0.782347
Qrob_T0071090.2	107.101	0.549291	0.222163	2.47247	0.0134182	0.782347
Qrob_T0278340.2	133.22	1.15145	0.462927	2.48733	0.0128707	0.782347
Qrob_T0287360.2	17.5064	-2.45435	0.991726	-2.47483	0.01333	0.782347
Qrob_T0071870.2	140.112	-2.76458	1.11929	-2.46994	0.0135134	0.782347
Qrob_T0698950.2	640.521	0.37392	0.15115	2.47383	0.0133674	0.782347
Qrob_T0283670.2	98.2074	0.535828	0.217184	2.46716	0.013619	0.782347
Qrob_T0141830.2	333.351	-1.00221	0.403296	-2.48505	0.0129534	0.782347
Qrob_T0391560.2	368.998	0.863918	0.348382	2.4798	0.0131455	0.782347
Qrob_T0744190.2	28.3003	0.807282	0.326453	2.47289	0.0134026	0.782347
Qrob_T0657680.2	44.2071	0.743717	0.30028	2.47675	0.0132586	0.782347
Qrob_T0769010.2	2370.67	-0.423733	0.171648	-2.46861	0.0135639	0.782347
Qrob_T0716110.2	373.08	0.556567	0.225684	2.46613	0.0136582	0.782347
Qrob_T0246290.2	38.8772	1.20803	0.487298	2.47904	0.0131735	0.782347
Qrob_T0285650.2	564.22	-0.928328	0.373265	-2.48705	0.0128807	0.782347
Qrob_T0539490.2	4.0227	2.74753	1.11043	2.4743	0.0133497	0.782347
Qrob_T0703730.2	148.049	1.21412	0.491892	2.46826	0.0135771	0.782347
Qrob_T0575230.2	96.733	-0.510182	0.205327	-2.48473	0.012965	0.782347
Qrob_T0541490.2	1913.94	-0.440257	0.177687	-2.47771	0.0132227	0.782347
Qrob_T0456500.2	180.888	-0.582528	0.235382	-2.47482	0.0133304	0.782347
Qrob_T0496490.2	235.25	0.503673	0.203412	2.47612	0.0132817	0.782347
Qrob_T0154290.2	125.426	0.48644	0.196751	2.47237	0.0134222	0.782347
Qrob_T0544780.2	8.06588	-1.88393	0.759421	-2.48075	0.0131107	0.782347
Qrob_T0412380.2	76.899	-1.66307	0.674214	-2.46667	0.0136374	0.782347
Qrob_T0406510.2	98.4609	0.653625	0.265343	2.46332	0.0137657	0.783102
Qrob_T0705650.2	142.174	0.723843	0.293924	2.46269	0.0137899	0.783102
Qrob_T0216190.2	8.64622	-1.85615	0.753849	-2.46224	0.0138074	0.783102
Qrob_T0236660.2	3730.8	-0.421087	0.171115	-2.46085	0.013861	0.784205
Qrob_T0102470.2	2.44193	3.41601	1.3888	2.45968	0.013906	0.78482
Qrob_T0708100.2	17.1488	1.23489	0.502863	2.45571	0.0140606	0.787212
Qrob_T0689620.2	318.893	1.11337	0.453467	2.45524	0.0140792	0.787212
Qrob_T0219410.2	16.3022	1.59719	0.650087	2.45688	0.014015	0.787212
Qrob_T0046240.2	1166.79	-0.38892	0.158415	-2.45508	0.0140855	0.787212
Qrob_T0480560.2	9611.98	-0.46889	0.191251	-2.4517	0.0142184	0.788879
Qrob_T0320090.2	1395.95	-0.426354	0.173884	-2.45194	0.0142086	0.788879
Qrob_T0119180.2	531.886	1.62152	0.660986	2.45318	0.01416	0.788879
Qrob_T0225720.2	27.0785	-7.75999	3.16885	-2.44883	0.014332	0.793266
Qrob_T0297750.2	95.7192	1.04713	0.427767	2.44789	0.0143694	0.793425
Qrob_T0309170.2	6564.06	-0.265961	0.108748	-2.44566	0.0144586	0.794531
Qrob_T0217650.2	256.953	0.471672	0.192806	2.44635	0.0144309	0.794531
Qrob_T0422730.2	91.4302	-1.75776	0.719182	-2.44411	0.0145209	0.796049
Qrob_T0435840.2	119.891	0.963452	0.394843	2.44009	0.0146837	0.803059
Qrob_T0272890.2	62.5854	-2.21046	0.906841	-2.43754	0.0147875	0.805203
Qrob_T0134230.2	91.0876	-0.594259	0.243808	-2.43741	0.014793	0.805203
Qrob_T0656320.2	259.118	1.80312	0.740367	2.43544	0.0148735	0.80767
Qrob_T0065920.2	257.3	1.04135	0.428206	2.43189	0.0150201	0.809888
Qrob_T0522050.2	221.519	0.654503	0.269104	2.43215	0.0150093	0.809888
Qrob_T0093720.2	2412.47	-0.824926	0.339111	-2.43261	0.0149903	0.809888
Qrob_T0315170.2	44.3383	1.41388	0.582056	2.42912	0.0151356	0.812299
Qrob_T0589570.2	263.488	-0.720874	0.296736	-2.42934	0.0151262	0.812299
Qrob_T0522670.2	25.4953	1.37897	0.567992	2.4278	0.0151908	0.813363
Qrob_T0603420.2	22.4783	0.787392	0.324677	2.42515	0.0153019	0.81551
Qrob_T0093650.2	962.99	-0.413198	0.170336	-2.42579	0.0152753	0.81551
Qrob_T0018120.2	7.51574	2.91365	1.20285	2.42229	0.015423	0.815769
Qrob_T0636840.2	732.22	1.40167	0.579152	2.42021	0.0155116	0.815769
Qrob_T0195050.2	24.3006	-1.77487	0.734646	-2.41596	0.0156938	0.815769
Qrob_T0250310.2	39.328	-2.10954	0.872786	-2.41702	0.0156482	0.815769
Qrob_T0489740.2	13.7999	-2.74004	1.13125	-2.42213	0.0154297	0.815769
Qrob_T0668650.2	10.8738	-6.44361	2.66113	-2.42139	0.0154615	0.815769
Qrob_T0466040.2	20.0486	-0.992033	0.410631	-2.41588	0.0156974	0.815769
Qrob_T0398270.2	1213.21	0.325862	0.134739	2.41847	0.015586	0.815769
Qrob_T0077200.2	772.949	-0.374243	0.154782	-2.41787	0.0156117	0.815769
Qrob_T0234700.2	168.018	-7.39732	3.05806	-2.41896	0.0155649	0.815769
Qrob_T0455240.2	14.7888	-1.63342	0.674325	-2.42231	0.0154222	0.815769
Qrob_T0332840.2	34.7385	1.49415	0.61892	2.41412	0.0157731	0.81601
Qrob_T0115880.2	39.5972	-1.69565	0.702288	-2.41446	0.0157585	0.81601
Qrob_T0041100.2	385.969	-0.922687	0.382529	-2.41207	0.0158623	0.816572
Qrob_T0655590.2	153.752	1.03677	0.43005	2.41082	0.0159169	0.816572
Qrob_T0035850.2	55.3059	-1.10706	0.459159	-2.41107	0.015906	0.816572
Qrob_T0130930.2	391.457	0.50644	0.210088	2.4106	0.0159262	0.816572
Qrob_T0345410.2	84.6556	0.671281	0.278788	2.40786	0.0160465	0.819082
Qrob_T0412280.2	35.3755	-2.37084	0.984405	-2.4084	0.0160225	0.819082
Qrob_T0287670.2	239.935	-0.706911	0.293726	-2.4067	0.0160975	0.819864
Qrob_T0022370.2	172.617	0.424962	0.177608	2.39269	0.0167253	0.821222
Qrob_T0065210.2	1.24284	3.77097	1.57422	2.39545	0.0166001	0.821222
Qrob_T0187290.2	5223.37	-0.36114	0.15061	-2.39785	0.0164914	0.821222
Qrob_T0038840.2	4.35809	3.26085	1.36337	2.39176	0.0167677	0.821222
Qrob_T0032230.2	3324.65	-0.2642	0.110092	-2.39982	0.016403	0.821222
Qrob_T0032220.2	537.422	0.456446	0.190396	2.39736	0.0165138	0.821222
Qrob_T0210020.2	73.236	0.622848	0.260302	2.39279	0.0167209	0.821222
Qrob_T0760430.2	618.653	-0.97501	0.406787	-2.39686	0.0165364	0.821222
Qrob_T0006190.2	50.2421	1.3596	0.568327	2.39229	0.0167437	0.821222
Qrob_T0238690.2	38.7162	-1.15284	0.480392	-2.39979	0.0164043	0.821222
Qrob_T0729740.2	47.5775	1.16345	0.485326	2.39726	0.0165184	0.821222
Qrob_T0090920.2	1692.9	-0.280791	0.116994	-2.40006	0.0163925	0.821222
Qrob_T0643620.2	505.344	0.547517	0.228529	2.39584	0.0165825	0.821222
Qrob_T0706070.2	14487.2	-0.328479	0.1371	-2.3959	0.0165797	0.821222
Qrob_T0211560.2	1008.54	0.825198	0.344049	2.39849	0.0164628	0.821222
Qrob_T0489030.2	24.1424	1.13649	0.473237	2.40152	0.016327	0.821222
Qrob_T0703720.2	158.671	1.23925	0.516259	2.40043	0.0163757	0.821222
Qrob_T0245410.2	2475.45	-0.917482	0.383327	-2.39347	0.0166898	0.821222
Qrob_T0329180.2	14.3245	1.25301	0.52442	2.38933	0.0168792	0.824927
Qrob_T0346140.2	36.3489	1.42707	0.597855	2.38699	0.0169871	0.828439
Qrob_T0533860.2	43.9827	2.01076	0.843131	2.38488	0.0170848	0.829676
Qrob_T0496000.2	7104.7	-1.03996	0.435931	-2.3856	0.0170513	0.829676
Qrob_T0106560.2	506.44	-0.3999	0.167864	-2.38228	0.0172058	0.833793
Qrob_T0056910.2	73.1876	0.872777	0.367158	2.37712	0.0174484	0.837779
Qrob_T0647350.2	151.911	0.651065	0.27374	2.37841	0.0173874	0.837779
Qrob_T0317750.2	8.02275	1.78701	0.7519	2.37665	0.0174705	0.837779
Qrob_T0103640.2	9.75372	-2.23597	0.939733	-2.37936	0.0173426	0.837779
Qrob_T0103770.2	106.252	-1.90863	0.802787	-2.3775	0.0174303	0.837779
Qrob_T0001380.2	9.6317	1.86609	0.786783	2.3718	0.0177016	0.838448
Qrob_T0204920.2	2.1959	-4.1374	1.74723	-2.36797	0.0178859	0.838448
Qrob_T0070510.2	21.8765	0.876631	0.369964	2.3695	0.0178121	0.838448
Qrob_T0630510.2	958.803	0.492939	0.208137	2.36834	0.0178681	0.838448
Qrob_T0034010.2	1290.62	0.302237	0.12756	2.36936	0.0178187	0.838448
Qrob_T0316030.2	66.158	0.581251	0.245234	2.3702	0.0177787	0.838448
Qrob_T0153230.2	1481.28	-0.479283	0.202321	-2.36892	0.0178403	0.838448
Qrob_T0163670.2	145.296	-0.508313	0.21398	-2.37551	0.0175246	0.838448
Qrob_T0369810.2	39.4723	1.27984	0.539552	2.37205	0.0176899	0.838448
Qrob_T0625720.2	2.47367	-3.5443	1.49554	-2.36991	0.0177925	0.838448
Qrob_T0522720.2	157.052	-0.475636	0.200462	-2.3727	0.0176588	0.838448
Qrob_T0271190.2	414.7	-0.459163	0.194131	-2.36522	0.0180195	0.839568
Qrob_T0030560.2	53.4155	0.662539	0.280034	2.36592	0.0179851	0.839568
Qrob_T0750320.2	1677.75	0.508855	0.215034	2.36639	0.0179627	0.839568
Qrob_T0238710.2	43.7149	-1.30079	0.550365	-2.36351	0.0181029	0.841749
Qrob_T0549790.2	127.073	-1.30622	0.553588	-2.35955	0.0182971	0.846739
Qrob_T0722870.2	197.155	-0.363043	0.15399	-2.35758	0.0183946	0.846739
Qrob_T0683640.2	300.676	1.54486	0.655087	2.35826	0.018361	0.846739
Qrob_T0040750.2	62.5699	-3.57461	1.51537	-2.35891	0.0183288	0.846739
Qrob_T0048450.2	22.4858	-1.23333	0.522691	-2.35958	0.0182958	0.846739
Qrob_T0111960.2	7.43899	-3.00994	1.27857	-2.35416	0.0185649	0.8469
Qrob_T0137440.2	553.351	0.704447	0.299122	2.35505	0.0185201	0.8469
Qrob_T0137480.2	86.4021	0.953255	0.405146	2.35287	0.0186291	0.8469
Qrob_T0238570.2	36.5763	-1.18604	0.503261	-2.35671	0.0184376	0.8469
Qrob_T0468680.2	14.2049	-4.00378	1.70047	-2.35452	0.0185467	0.8469
Qrob_T0099680.2	3346.6	-0.358536	0.152417	-2.35233	0.0186561	0.8469
Qrob_T0271820.2	11.1811	1.77533	0.754626	2.3526	0.0186429	0.8469
Qrob_T0190790.2	525.55	0.388667	0.165565	2.34752	0.018899	0.85064
Qrob_T0083070.2	9.29941	1.49229	0.635821	2.34703	0.0189237	0.85064
Qrob_T0186400.2	40.7526	1.6038	0.682542	2.34975	0.0187863	0.85064
Qrob_T0189110.2	500.904	-0.267474	0.113884	-2.34865	0.0188415	0.85064
Qrob_T0636480.2	2283.46	-0.689072	0.293529	-2.34754	0.0188978	0.85064
Qrob_T0435170.2	331.715	-0.540592	0.230539	-2.34491	0.0190318	0.850848
Qrob_T0632620.2	3578.3	-0.280223	0.119511	-2.34476	0.0190394	0.850848
Qrob_T0576440.2	78.6793	0.559452	0.238553	2.34519	0.0190176	0.850848
Qrob_T0074280.2	1897.6	-0.312603	0.133368	-2.3439	0.0190831	0.851145
Qrob_T0588970.2	244.479	-0.453939	0.193991	-2.34	0.0192835	0.858191
Qrob_T0036670.2	29.3628	0.687353	0.293819	2.33938	0.0193158	0.858191
Qrob_T0438850.2	188.798	0.936244	0.400655	2.33678	0.0194506	0.860847
Qrob_T0705190.2	2066.05	-0.67805	0.290162	-2.3368	0.0194495	0.860847
Qrob_T0366640.2	94.2949	-0.811078	0.347592	-2.33342	0.019626	0.861057
Qrob_T0390890.2	7.81621	1.52333	0.652205	2.33567	0.0195086	0.861057
Qrob_T0280750.2	202.149	-0.520198	0.222919	-2.33357	0.0196181	0.861057
Qrob_T0666280.2	21.6967	0.720298	0.308683	2.33346	0.0196242	0.861057
Qrob_T0362270.2	5391.12	-0.421564	0.180688	-2.3331	0.0196427	0.861057
Qrob_T0418680.2	164.75	0.386321	0.165712	2.33128	0.0197388	0.861976
Qrob_T0612790.2	102.768	1.48191	0.635526	2.33179	0.0197118	0.861976
Qrob_T0273280.2	469.293	0.579414	0.249214	2.32497	0.0200735	0.86346
Qrob_T0737310.2	640.082	0.839761	0.361192	2.32497	0.0200735	0.86346
Qrob_T0128910.2	15.9715	1.34532	0.57798	2.32762	0.0199323	0.86346
Qrob_T0382890.2	10.0939	1.91181	0.822167	2.32533	0.0200544	0.86346
Qrob_T0350770.2	792.447	-0.282931	0.121597	-2.32679	0.0199765	0.86346
Qrob_T0510980.2	33.0812	1.35643	0.583347	2.32525	0.0200586	0.86346
Qrob_T0004110.2	12.1647	1.37807	0.592279	2.32673	0.0199796	0.86346
Qrob_T0321660.2	917.373	-0.595854	0.256099	-2.32665	0.0199837	0.86346
Qrob_T0153940.2	151.958	-0.447967	0.19283	-2.32312	0.020173	0.866118
Qrob_T0038180.2	1089.2	0.551331	0.238147	2.31509	0.0206082	0.874771
Qrob_T0303820.2	2857.29	-0.674896	0.291481	-2.31541	0.0205907	0.874771
Qrob_T0207310.2	161.993	-3.58469	1.54667	-2.31769	0.0204664	0.874771
Qrob_T0323440.2	343.38	-0.379157	0.163675	-2.31652	0.0205299	0.874771
Qrob_T0183020.2	18.9659	1.41019	0.608352	2.31805	0.0204467	0.874771
Qrob_T0722770.2	404.383	0.395295	0.170792	2.31449	0.0206411	0.874771
Qrob_T0334120.2	1.87939	2.94387	1.2719	2.31456	0.0206372	0.874771
Qrob_T0742460.2	1242.07	0.565354	0.244347	2.31373	0.0206825	0.874911
Qrob_T0393210.2	359.917	0.76453	0.330904	2.31043	0.0208643	0.876703
Qrob_T0752100.2	48.5735	-0.990811	0.428755	-2.3109	0.0208382	0.876703
Qrob_T0050930.2	19.733	1.17832	0.510052	2.31019	0.0208775	0.876703
Qrob_T0142720.2	315.235	-0.418236	0.180877	-2.31226	0.0207631	0.876703
Qrob_T0746750.2	24.6565	0.861145	0.372978	2.30884	0.0209527	0.878253
Qrob_T0423360.2	4566.87	-0.933357	0.404406	-2.30797	0.021001	0.878674
Qrob_T0219690.2	981.527	-0.626026	0.271503	-2.30578	0.0211227	0.880721
Qrob_T0159680.2	550.003	0.326529	0.141623	2.30562	0.0211318	0.880721
Qrob_T0497680.2	107.957	0.715354	0.310437	2.30435	0.0212033	0.880721
Qrob_T0080460.2	260.811	-0.342281	0.14853	-2.30445	0.0211973	0.880721
Qrob_T0236650.2	2179.75	0.768481	0.334097	2.30017	0.0214383	0.887276
Qrob_T0720090.2	71.2025	-1.06584	0.463326	-2.30041	0.0214253	0.887276
Qrob_T0059400.2	36.1848	-1.83142	0.796577	-2.29912	0.0214984	0.888161
Qrob_T0296590.2	265.717	0.373386	0.162505	2.2977	0.0215791	0.889898
Qrob_T0263610.2	15.515	1.03431	0.450609	2.29535	0.0217129	0.890618
Qrob_T0234170.2	20.2384	-4.53135	1.97319	-2.29645	0.0216501	0.890618
Qrob_T0224060.2	1771.17	-0.379983	0.165507	-2.29588	0.0216827	0.890618
Qrob_T0465980.2	16.8746	-1.35488	0.59067	-2.29379	0.0218024	0.892599
Qrob_T0411740.2	705.013	-0.358358	0.156273	-2.29316	0.0218389	0.892599
Qrob_T0064810.2	598.221	0.321193	0.141069	2.27685	0.0227951	0.893521
Qrob_T0485240.2	143.133	-1.0333	0.453742	-2.27728	0.0227694	0.893521
Qrob_T0766310.2	2646.36	0.990176	0.432618	2.2888	0.022091	0.893521
Qrob_T0041160.2	57.3534	0.87342	0.382941	2.28082	0.0225589	0.893521
Qrob_T0208640.2	9.69485	1.23648	0.541188	2.28474	0.0223278	0.893521
Qrob_T0545330.2	1584.9	-0.268391	0.11756	-2.28302	0.0224291	0.893521
Qrob_T0642050.2	1339.44	-0.381313	0.16725	-2.27989	0.022614	0.893521
Qrob_T0033950.2	12.9851	2.34072	1.02202	2.29028	0.0220053	0.893521
Qrob_T0450730.2	6785.43	-0.341064	0.149066	-2.28801	0.0221371	0.893521
Qrob_T0590470.2	314.19	0.489805	0.214052	2.28825	0.0221232	0.893521
Qrob_T0027800.2	137.037	0.765758	0.334817	2.28709	0.0221905	0.893521
Qrob_T0186660.2	9.93688	-2.35969	1.03263	-2.28513	0.0223054	0.893521
Qrob_T0093730.2	56.0115	-1.00405	0.44034	-2.28016	0.0225982	0.893521
Qrob_T0563310.2	302.704	0.744196	0.32602	2.28267	0.0224497	0.893521
Qrob_T0316260.2	4.6626	-2.69971	1.18519	-2.27787	0.0227346	0.893521
Qrob_T0592950.2	61.8183	0.802365	0.350531	2.289	0.0220794	0.893521
Qrob_T0718730.2	608.66	-1.15971	0.507511	-2.2851	0.0223072	0.893521
Qrob_T0373700.2	11.1469	-3.11983	1.36203	-2.29058	0.0219875	0.893521
Qrob_T0207330.2	93.7794	1.33579	0.585491	2.28149	0.0225195	0.893521
Qrob_T0251630.2	312.697	1.32645	0.581234	2.28213	0.0224815	0.893521
Qrob_T0512030.2	18.2872	-2.94516	1.29296	-2.27785	0.0227356	0.893521
Qrob_T0034300.2	56.5599	0.689588	0.302831	2.27714	0.0227781	0.893521
Qrob_T0456470.2	740.895	-0.250905	0.109723	-2.28672	0.0222121	0.893521
Qrob_T0556140.2	72.3522	-1.1108	0.487584	-2.27818	0.0227157	0.893521
Qrob_T0708130.2	18.4435	-7.20559	3.16934	-2.27353	0.0229943	0.896739
Qrob_T0544180.2	711.46	0.415193	0.182582	2.27401	0.0229652	0.896739
Qrob_T0470620.2	18.8676	1.40495	0.617767	2.27424	0.0229514	0.896739
Qrob_T0131800.2	410.708	0.910584	0.40108	2.27033	0.0231876	0.902745
Qrob_T0765390.2	850.452	1.33313	0.588115	2.26679	0.0234031	0.904626
Qrob_T0105210.2	294.667	0.510094	0.225091	2.26617	0.023441	0.904626
Qrob_T0572170.2	651.697	-0.544857	0.240485	-2.26566	0.0234722	0.904626
Qrob_T0316470.2	812.68	-0.581128	0.256282	-2.26753	0.0233578	0.904626
Qrob_T0104430.2	251.11	0.496376	0.218922	2.26737	0.0233679	0.904626
Qrob_T0195310.2	10.6259	-2.6358	1.16266	-2.26704	0.0233875	0.904626
Qrob_T0179090.2	1357.61	0.421318	0.186081	2.26417	0.0235636	0.906624
Qrob_T0449630.2	346.919	-0.49658	0.219726	-2.26	0.0238215	0.910765
Qrob_T0681430.2	1758.12	0.371814	0.16448	2.26055	0.0237871	0.910765
Qrob_T0358940.2	21.1075	-1.43318	0.633653	-2.26178	0.0237112	0.910765
Qrob_T0509130.2	257.529	-0.300493	0.132969	-2.25986	0.0238298	0.910765
Qrob_T0371850.2	174.781	-1.25219	0.556052	-2.25193	0.0243264	0.911159
Qrob_T0708120.2	42.8742	-3.97789	1.76604	-2.25243	0.024295	0.911159
Qrob_T0279760.2	354.386	0.696869	0.309346	2.25272	0.0242768	0.911159
Qrob_T0402300.2	2129.8	-0.590649	0.26286	-2.24701	0.0246393	0.911159
Qrob_T0193060.2	1130.73	-0.265523	0.117913	-2.25186	0.0243308	0.911159
Qrob_T0010260.2	5358.34	0.541475	0.240078	2.25542	0.0241073	0.911159
Qrob_T0740620.2	655.91	0.670398	0.297502	2.25342	0.0242328	0.911159
Qrob_T0094530.2	461.59	0.585114	0.260071	2.24983	0.0244599	0.911159
Qrob_T0079720.2	16.3553	1.9893	0.884557	2.24893	0.0245172	0.911159
Qrob_T0424600.2	144.096	0.395338	0.176058	2.2455	0.0247361	0.911159
Qrob_T0457090.2	14.308	2.10838	0.9393	2.24463	0.0247921	0.911159
Qrob_T0701450.2	1638.61	-0.274995	0.121841	-2.257	0.0240084	0.911159
Qrob_T0005950.2	524.931	0.306383	0.135689	2.25798	0.0239468	0.911159
Qrob_T0427250.2	558.232	-0.308182	0.137219	-2.2459	0.0247101	0.911159
Qrob_T0457970.2	150.107	0.607209	0.26898	2.25745	0.0239801	0.911159
Qrob_T0688460.2	73.4401	0.855022	0.380626	2.24636	0.0246809	0.911159
Qrob_T0404230.2	24.842	1.5283	0.678979	2.25087	0.0243936	0.911159
Qrob_T0133750.2	3.40659	-2.58001	1.14414	-2.25497	0.0241354	0.911159
Qrob_T0012060.2	76.7119	-3.56681	1.58677	-2.24784	0.0245862	0.911159
Qrob_T0264910.2	140.496	-1.04676	0.466329	-2.24468	0.0247884	0.911159
Qrob_T0564810.2	198.528	0.523781	0.232018	2.2575	0.0239766	0.911159
Qrob_T0662750.2	2336.47	-0.263617	0.117305	-2.24728	0.0246221	0.911159
Qrob_T0126210.2	70.3352	0.675286	0.300445	2.24762	0.0246005	0.911159
Qrob_T0103570.2	34.1681	-1.87247	0.830736	-2.25399	0.0241966	0.911159
Qrob_T0468780.2	158.334	-0.954073	0.425462	-2.24244	0.0249328	0.912497
Qrob_T0133690.2	18.6903	-1.33512	0.595611	-2.2416	0.0249874	0.912497
Qrob_T0173680.2	1.25106	3.25909	1.45295	2.24308	0.0248915	0.912497
Qrob_T0468150.2	129.228	-0.429307	0.191493	-2.24189	0.0249685	0.912497
Qrob_T0663950.2	600.214	-0.436282	0.194916	-2.23831	0.0252006	0.914469
Qrob_T0408600.2	6.86203	-1.99414	0.890401	-2.2396	0.0251171	0.914469
Qrob_T0034120.2	67.3571	-1.70267	0.760308	-2.23945	0.0251267	0.914469
Qrob_T0464580.2	1827.78	-0.518455	0.231576	-2.23881	0.0251684	0.914469
Qrob_T0183460.2	26.7582	2.04977	0.916104	2.23749	0.0252545	0.914636
Qrob_T0095510.2	18.156	-5.70109	2.54921	-2.23641	0.0253247	0.914636
Qrob_T0542980.2	559.634	-0.451754	0.201981	-2.23662	0.0253113	0.914636
Qrob_T0022340.2	66.4775	1.00198	0.450218	2.22554	0.0260447	0.914948
Qrob_T0482760.2	997.309	-0.39305	0.176667	-2.2248	0.0260946	0.914948
Qrob_T0008320.2	2675.39	-0.746651	0.33532	-2.22668	0.0259684	0.914948
Qrob_T0179050.2	8.24151	1.55334	0.696995	2.22862	0.0258389	0.914948
Qrob_T0180310.2	4420.63	-0.41736	0.186954	-2.23242	0.0255872	0.914948
Qrob_T0459740.2	4314.1	0.331064	0.148483	2.22964	0.0257711	0.914948
Qrob_T0182330.2	1346.65	-0.318372	0.142571	-2.23308	0.0255438	0.914948
Qrob_T0057860.2	307.624	0.552044	0.247654	2.2291	0.0258075	0.914948
Qrob_T0172600.2	79.2903	-0.696197	0.312852	-2.22533	0.0260594	0.914948
Qrob_T0032900.2	783.654	0.549238	0.246708	2.22627	0.0259963	0.914948
Qrob_T0450780.2	6079.39	-0.525788	0.235939	-2.22849	0.025848	0.914948
Qrob_T0050270.2	571.9	-0.296804	0.133332	-2.22605	0.0260108	0.914948
Qrob_T0014150.2	217.236	0.721565	0.324481	2.22375	0.0261653	0.914948
Qrob_T0186310.2	207.749	-0.436059	0.195612	-2.2292	0.0258008	0.914948
Qrob_T0359810.2	79.7766	-0.54056	0.242982	-2.2247	0.0261017	0.914948
Qrob_T0286840.2	127.317	1.09752	0.491073	2.23495	0.0254209	0.914948
Qrob_T0060690.2	103.298	0.837515	0.376634	2.22368	0.0261698	0.914948
Qrob_T0650570.2	2.98013	5.55712	2.49268	2.22937	0.025789	0.914948
Qrob_T0161140.2	7.22599	-2.71065	1.21531	-2.23042	0.0257195	0.914948
Qrob_T0728560.2	311.056	-0.938125	0.420569	-2.23061	0.0257071	0.914948
Qrob_T0652100.2	1592.76	0.939139	0.420659	2.23254	0.025579	0.914948
Qrob_T0124800.2	177.896	3.07428	1.38315	2.22266	0.0262386	0.915696
Qrob_T0265910.2	522.674	0.698181	0.314187	2.22218	0.0262709	0.915696
Qrob_T0071420.2	48.7045	0.679626	0.305949	2.22137	0.0263256	0.916211
Qrob_T0218850.2	98.8109	0.697412	0.314156	2.21995	0.0264222	0.91818
Qrob_T0020700.2	44.6145	1.21269	0.546884	2.21745	0.0265927	0.918486
Qrob_T0630820.2	19.0962	1.77844	0.801906	2.21776	0.0265711	0.918486
Qrob_T0181180.2	46.032	0.70887	0.319863	2.21617	0.0266798	0.918486
Qrob_T0738870.2	76.8001	0.642812	0.290081	2.21597	0.0266933	0.918486
Qrob_T0542790.2	394.155	-0.730847	0.329796	-2.21606	0.0266876	0.918486
Qrob_T0123820.2	263.916	0.498466	0.224793	2.21745	0.0265925	0.918486
Qrob_T0514210.2	6.78746	2.03447	0.918197	2.21572	0.0267109	0.918486
Qrob_T0167760.2	44.7457	0.703978	0.317985	2.21387	0.0268374	0.920871
Qrob_T0387800.2	592.679	-0.507828	0.22942	-2.21353	0.0268614	0.920871
Qrob_T0388900.2	2988.9	-0.286742	0.129574	-2.21296	0.0269005	0.920871
Qrob_T0159590.2	435.01	-0.543256	0.245634	-2.21165	0.0269909	0.921219
Qrob_T0457270.2	41.3336	0.760109	0.34363	2.212	0.0269667	0.921219
Qrob_T0437590.2	50.3012	2.35846	1.06676	2.21085	0.0270462	0.921737
Qrob_T0020820.2	2834.38	-0.362468	0.165133	-2.19501	0.0281629	0.923076
Qrob_T0187300.2	2116.11	-0.320003	0.145551	-2.19856	0.0279095	0.923076
Qrob_T0244640.2	27.9717	-1.0269	0.466389	-2.20181	0.0276785	0.923076
Qrob_T0041310.2	18.6016	-1.22679	0.557498	-2.20054	0.0277689	0.923076
Qrob_T0415850.2	439.847	0.480935	0.218453	2.20155	0.0276968	0.923076
Qrob_T0094640.2	28.5389	-1.91209	0.867861	-2.20322	0.0275794	0.923076
Qrob_T0210050.2	358.69	0.763851	0.346456	2.20476	0.0274712	0.923076
Qrob_T0119060.2	513.273	-0.977562	0.444658	-2.19846	0.0279165	0.923076
Qrob_T0005000.2	11.3267	1.0132	0.461707	2.19447	0.0282015	0.923076
Qrob_T0417240.2	44.5333	0.698609	0.316505	2.20726	0.027296	0.923076
Qrob_T0082500.2	63.7968	0.62785	0.286195	2.19379	0.0282509	0.923076
Qrob_T0603780.2	635.371	0.528007	0.240442	2.19599	0.028093	0.923076
Qrob_T0718120.2	423.21	0.337546	0.153656	2.19677	0.0280371	0.923076
Qrob_T0332930.2	849.948	0.414224	0.188102	2.20213	0.0276562	0.923076
Qrob_T0256530.2	17.8148	-1.34497	0.611032	-2.20114	0.0277261	0.923076
Qrob_T0576700.2	1928.78	-0.279705	0.127339	-2.19654	0.0280535	0.923076
Qrob_T0140130.2	109.753	1.10604	0.502479	2.20116	0.0277245	0.923076
Qrob_T0050870.2	159.136	0.531022	0.240952	2.20385	0.0275349	0.923076
Qrob_T0375920.2	5.08979	1.76991	0.802861	2.2045	0.0274891	0.923076
Qrob_T0152600.2	1833.98	-0.38722	0.175992	-2.20021	0.0277918	0.923076
Qrob_T0707330.2	86.3085	0.559664	0.254434	2.19964	0.0278322	0.923076
Qrob_T0543310.2	1295.46	-0.299285	0.136014	-2.20041	0.0277781	0.923076
Qrob_T0220710.2	10.0838	1.46525	0.663601	2.20802	0.0272426	0.923076
Qrob_T0576320.2	349.98	0.334616	0.152276	2.19743	0.0279898	0.923076
Qrob_T0011000.2	474.046	-0.443287	0.201297	-2.20216	0.0276542	0.923076
Qrob_T0376380.2	1449.06	-0.3792	0.171647	-2.20919	0.0271617	0.923076
Qrob_T0758200.2	232.822	0.784688	0.357205	2.19675	0.0280386	0.923076
Qrob_T0507200.2	5502.05	-0.521126	0.237526	-2.19398	0.028237	0.923076
Qrob_T0142490.2	13.513	-1.09296	0.498079	-2.19435	0.0282105	0.923076
Qrob_T0246530.2	48.2294	1.74783	0.797542	2.19153	0.0284138	0.927082
Qrob_T0069820.2	1486.9	1.14274	0.52184	2.18983	0.0285367	0.929292
Qrob_T0477580.2	48.9246	0.871964	0.398253	2.18947	0.0285625	0.929292
Qrob_T0017660.2	108.987	0.438518	0.200488	2.18726	0.0287235	0.930207
Qrob_T0599730.2	1.73223	2.77008	1.26669	2.18686	0.0287526	0.930207
Qrob_T0096960.2	907.576	-0.447207	0.204419	-2.18769	0.0286919	0.930207
Qrob_T0245400.2	343.833	-1.00643	0.460028	-2.18777	0.0286867	0.930207
Qrob_T0265680.2	12.9327	1.18503	0.542217	2.18553	0.0288503	0.930747
Qrob_T0466010.2	101.769	-1.00974	0.461999	-2.18558	0.0288462	0.930747
Qrob_T0341540.2	37.7111	-1.26961	0.581066	-2.18496	0.0288914	0.930766
Qrob_T0427740.2	372.945	0.415385	0.190165	2.18433	0.0289377	0.930952
Qrob_T0279390.2	1287.01	-0.600822	0.275184	-2.18334	0.0290105	0.931989
Qrob_T0256360.2	95.3647	1.01588	0.465646	2.18166	0.029135	0.932075
Qrob_T0235770.2	270.266	0.464907	0.213057	2.18208	0.0291037	0.932075
Qrob_T0651900.2	1735.17	-0.429565	0.196855	-2.18213	0.0290996	0.932075
Qrob_T0606310.2	1182.94	0.769359	0.353061	2.17911	0.0293236	0.934276
Qrob_T0483750.2	255.749	0.65545	0.300792	2.17908	0.0293258	0.934276
Qrob_T0068730.2	154.097	0.528237	0.24232	2.17992	0.0292636	0.934276
Qrob_T0477560.2	135.676	1.11231	0.510734	2.17787	0.029416	0.934558
Qrob_T0468160.2	3195.45	-0.449657	0.206464	-2.1779	0.0294134	0.934558
Qrob_T0040100.2	2.24906	-4.16468	1.91317	-2.17685	0.0294916	0.935667
Qrob_T0248580.2	181.35	2.13768	0.982528	2.17569	0.0295783	0.936461
Qrob_T0555280.2	2195.49	0.699586	0.321586	2.17543	0.0295982	0.936461
Qrob_T0226400.2	74.0546	0.754314	0.347042	2.17355	0.0297386	0.936899
Qrob_T0102210.2	2.37363	-4.25201	1.95528	-2.17463	0.0296577	0.936899
Qrob_T0016480.2	2832.09	-0.41486	0.191125	-2.17063	0.0299594	0.936899
Qrob_T0187900.2	243.679	-0.309974	0.142762	-2.17125	0.029912	0.936899
Qrob_T0307970.2	1.96384	-3.97497	1.83101	-2.17092	0.0299372	0.936899
Qrob_T0495640.2	239.777	0.523806	0.240977	2.17368	0.0297295	0.936899
Qrob_T0705850.2	173.537	-1.65315	0.761438	-2.17109	0.0299246	0.936899
Qrob_T0564890.2	111.426	-0.837215	0.385749	-2.17037	0.0299791	0.936899
Qrob_T0603130.2	6.67568	1.71111	0.787778	2.17207	0.0298506	0.936899
Qrob_T0151690.2	49.9545	0.706751	0.325915	2.16851	0.0301198	0.940016
Qrob_T0750960.2	15.7895	-1.29955	0.601243	-2.16144	0.0306617	0.940664
Qrob_T0363380.2	2.36103	-3.46788	1.59982	-2.16767	0.0301836	0.940664
Qrob_T0282290.2	1477.11	0.288807	0.133432	2.16446	0.0304292	0.940664
Qrob_T0568370.2	13.8436	1.16993	0.541669	2.15986	0.0307833	0.940664
Qrob_T0726420.2	722.489	1.24368	0.576096	2.15881	0.0308647	0.940664
Qrob_T0480630.2	803.853	-0.456425	0.211353	-2.15954	0.0308083	0.940664
Qrob_T0487340.2	118.344	-0.970596	0.449159	-2.16092	0.0307017	0.940664
Qrob_T0666150.2	59.6713	1.14645	0.530427	2.16137	0.0306665	0.940664
Qrob_T0416870.2	59.3716	0.890377	0.411558	2.16343	0.030508	0.940664
Qrob_T0728150.2	62.6994	0.682523	0.31586	2.16084	0.0307075	0.940664
Qrob_T0560850.2	3053.72	-0.705459	0.326916	-2.15792	0.0309342	0.940664
Qrob_T0152260.2	191.917	-0.40158	0.185897	-2.16023	0.0307552	0.940664
Qrob_T0212280.2	613.777	-0.346309	0.160246	-2.16112	0.0306864	0.940664
Qrob_T0357710.2	154.442	0.619363	0.286039	2.16531	0.0303638	0.940664
Qrob_T0198140.2	11.4612	1.78656	0.825637	2.16386	0.0304751	0.940664
Qrob_T0424740.2	1438.68	-0.617437	0.286133	-2.15786	0.0309384	0.940664
Qrob_T0115430.2	359.179	0.294666	0.136363	2.16089	0.0307036	0.940664
Qrob_T0035040.2	280.094	-0.622075	0.288178	-2.15864	0.0308778	0.940664
Qrob_T0395960.2	5.14262	2.27377	1.05014	2.16521	0.0303716	0.940664
Qrob_T0248640.2	22.3176	-1.70404	0.78979	-2.15759	0.0309596	0.940664
Qrob_T0663920.2	590.496	0.294057	0.136533	2.15374	0.0312608	0.942859
Qrob_T0020480.2	12.5813	0.974694	0.452529	2.15388	0.0312495	0.942859
Qrob_T0297460.2	892.063	-0.556897	0.258644	-2.15314	0.0313074	0.942859
Qrob_T0651760.2	3.77645	2.57726	1.19706	2.15299	0.0313192	0.942859
Qrob_T0206770.2	82.8519	1.26243	0.585882	2.15476	0.0311808	0.942859
Qrob_T0542990.2	628.472	-0.343927	0.159574	-2.15528	0.0311403	0.942859
Qrob_T0495960.2	9.24992	1.48506	0.689348	2.1543	0.0312166	0.942859
Qrob_T0309300.2	65.7158	0.842081	0.391502	2.1509	0.0314842	0.943539
Qrob_T0612600.2	3538.77	-0.801309	0.372594	-2.15062	0.0315061	0.943539
Qrob_T0428650.2	44.8317	1.58389	0.736232	2.15134	0.0314491	0.943539
Qrob_T0559250.2	269.279	-0.404793	0.188112	-2.15187	0.0314078	0.943539
Qrob_T0716090.2	3.19037	4.05373	1.88706	2.14817	0.0317001	0.946866
Qrob_T0457600.2	159.814	0.787333	0.366601	2.14766	0.0317408	0.946866
Qrob_T0396050.2	38.5494	1.16973	0.544508	2.14823	0.0316951	0.946866
Qrob_T0721310.2	36.4585	-1.36889	0.637855	-2.14608	0.0318668	0.94939
Qrob_T0682800.2	14.7121	2.06938	0.964916	2.14462	0.0319831	0.950498
Qrob_T0210860.2	7.21263	-1.53403	0.715308	-2.14458	0.0319867	0.950498
Qrob_T0540700.2	22.2434	1.37428	0.641939	2.14082	0.0322887	0.957696
Qrob_T0576690.2	5.53943	1.46024	0.682187	2.14053	0.0323124	0.957696
Qrob_T0195020.2	253.962	0.512295	0.239465	2.13933	0.0324091	0.958092
Qrob_T0183350.2	34.6251	-1.4285	0.66764	-2.13963	0.0323844	0.958092
Qrob_T0203740.2	390.706	0.308584	0.144304	2.13842	0.0324824	0.959023
Qrob_T0533170.2	51.347	-6.65705	3.11405	-2.13774	0.0325376	0.95942
Qrob_T0089880.2	61.7099	0.74245	0.348734	2.12899	0.0332553	0.960186
Qrob_T0064710.2	63.2637	0.88281	0.414241	2.13115	0.0330767	0.960186
Qrob_T0181150.2	11.7681	1.05741	0.495196	2.13533	0.0327342	0.960186
Qrob_T0085460.2	11.8366	1.09075	0.512055	2.13015	0.0331596	0.960186
Qrob_T0072850.2	17.8284	0.836696	0.39272	2.13051	0.0331291	0.960186
Qrob_T0119150.2	33.693	1.05155	0.492218	2.13636	0.0326505	0.960186
Qrob_T0663550.2	336.658	0.715027	0.334836	2.13545	0.0327239	0.960186
Qrob_T0247010.2	461.328	0.397646	0.186354	2.13382	0.0328577	0.960186
Qrob_T0004940.2	155.41	-1.08731	0.509911	-2.13236	0.0329773	0.960186
Qrob_T0120180.2	189.261	0.654524	0.307434	2.12899	0.0332552	0.960186
Qrob_T0396650.2	926.591	-0.579016	0.271346	-2.13386	0.0328539	0.960186
Qrob_T0602930.2	67.6223	-1.77511	0.831082	-2.13591	0.032687	0.960186
Qrob_T0590800.2	1478.83	-0.765774	0.359094	-2.13252	0.0329643	0.960186
Qrob_T0598320.2	7.275	1.31329	0.615291	2.13442	0.0328087	0.960186
Qrob_T0134460.2	3.5244	1.84322	0.865271	2.13022	0.0331531	0.960186
Qrob_T0036630.2	22.0436	-1.11143	0.522102	-2.12876	0.0332742	0.960186
Qrob_T0577110.2	3683.89	-0.422836	0.198337	-2.13191	0.0330147	0.960186
Qrob_T0362820.2	1898.08	-0.532886	0.250552	-2.12685	0.0334323	0.960855
Qrob_T0580560.2	1070.05	0.282201	0.132657	2.12729	0.0333959	0.960855
Qrob_T0429520.2	102.384	0.751342	0.353964	2.12265	0.033783	0.960855
Qrob_T0554040.2	201.685	-0.462544	0.217999	-2.12177	0.0338568	0.960855
Qrob_T0485270.2	15.0157	-1.25898	0.593939	-2.11971	0.0340305	0.960855
Qrob_T0056900.2	246.159	0.72998	0.344038	2.1218	0.0338547	0.960855
Qrob_T0170170.2	146637	-0.594055	0.27979	-2.12322	0.0337356	0.960855
Qrob_T0030800.2	181.91	-0.481961	0.2269	-2.12411	0.0336608	0.960855
Qrob_T0039170.2	14.1983	2.0096	0.947467	2.12103	0.0339194	0.960855
Qrob_T0353140.2	240.641	-0.473359	0.223036	-2.12234	0.0338092	0.960855
Qrob_T0357210.2	2.23352	2.57896	1.21439	2.12366	0.0336982	0.960855
Qrob_T0057830.2	1090.18	-0.450459	0.211952	-2.12529	0.0335628	0.960855
Qrob_T0378960.2	186.168	0.514623	0.242249	2.12435	0.0336406	0.960855
Qrob_T0609650.2	306.918	-0.562929	0.265598	-2.11948	0.0340503	0.960855
Qrob_T0542810.2	4043.6	-0.997528	0.470431	-2.12046	0.0339675	0.960855
Qrob_T0542800.2	2154.8	-0.87729	0.413726	-2.12046	0.033967	0.960855
Qrob_T0277730.2	244.629	-0.999326	0.471071	-2.12139	0.0338888	0.960855
Qrob_T0115800.2	27.4337	-1.77052	0.833853	-2.12329	0.0337291	0.960855
Qrob_T0135460.2	9044.19	-0.359734	0.169822	-2.1183	0.0341499	0.961304
Qrob_T0090250.2	52.9248	1.34191	0.633443	2.11843	0.0341385	0.961304
Qrob_T0097560.2	425.193	-0.31319	0.147936	-2.11707	0.0342537	0.961304
Qrob_T0373650.2	28.3341	-2.15487	1.01779	-2.1172	0.0342426	0.961304
Qrob_T0082250.2	1654.48	-0.381562	0.180253	-2.11682	0.0342755	0.961304
Qrob_T0371790.2	49.3088	0.700473	0.331213	2.11487	0.0344411	0.961596
Qrob_T0490460.2	3.15222	2.09036	0.991048	2.10924	0.0349241	0.961596
Qrob_T0578870.2	26.2147	1.43875	0.682281	2.10873	0.0349679	0.961596
Qrob_T0221650.2	317.888	0.356377	0.169028	2.10839	0.0349976	0.961596
Qrob_T0345320.2	198.766	-1.28511	0.607658	-2.11486	0.034442	0.961596
Qrob_T0568750.2	13828.3	-0.632346	0.299693	-2.10997	0.0348605	0.961596
Qrob_T0196740.2	32.124	0.951721	0.4513	2.10884	0.034958	0.961596
Qrob_T0597260.2	23.6343	-1.74725	0.828656	-2.10853	0.0349851	0.961596
Qrob_T0238730.2	122.529	-0.844083	0.399193	-2.11448	0.0344747	0.961596
Qrob_T0640800.2	19.6975	1.09777	0.518862	2.11573	0.0343674	0.961596
Qrob_T0378510.2	27.5769	-1.17271	0.554956	-2.11315	0.0345877	0.961596
Qrob_T0466560.2	1382.51	0.364048	0.172633	2.10879	0.0349623	0.961596
Qrob_T0736420.2	3644.24	-0.333794	0.158025	-2.11229	0.0346616	0.961596
Qrob_T0254420.2	48.414	0.818202	0.387606	2.11091	0.0347798	0.961596
Qrob_T0055890.2	4.98169	2.14102	1.01302	2.11351	0.0345573	0.961596
Qrob_T0511940.2	167.011	-0.399615	0.189415	-2.10974	0.0348808	0.961596
Qrob_T0422900.2	263.077	-0.359446	0.170278	-2.11094	0.0347778	0.961596
Qrob_T0483980.2	12.054	2.67306	1.26863	2.10705	0.0351132	0.963416
Qrob_T0358740.2	343.853	0.479089	0.227417	2.10665	0.0351477	0.963416
Qrob_T0496860.2	9416.19	-0.253533	0.120419	-2.10542	0.0352548	0.964052
Qrob_T0098240.2	1212.03	0.602908	0.286298	2.10588	0.0352149	0.964052
Qrob_T0064970.2	330.312	0.363813	0.172899	2.10419	0.0353615	0.965819
Qrob_T0390580.2	97.8622	-0.438789	0.208886	-2.10061	0.0356751	0.968545
Qrob_T0248200.2	1489.41	-0.477245	0.227501	-2.09777	0.0359251	0.968545
Qrob_T0367390.2	47.4331	1.34845	0.642613	2.09838	0.0358715	0.968545
Qrob_T0007800.2	89.2365	-0.751799	0.357858	-2.10083	0.0356556	0.968545
Qrob_T0658610.2	947.015	0.398827	0.190006	2.09903	0.0358146	0.968545
Qrob_T0287730.2	3668.4	-0.178384	0.084885	-2.10148	0.035599	0.968545
Qrob_T0218810.2	177.232	0.364027	0.173452	2.09872	0.0358418	0.968545
Qrob_T0499790.2	89.9252	-1.34723	0.641547	-2.09997	0.0357318	0.968545
Qrob_T0369800.2	38.2903	1.04913	0.500017	2.09819	0.0358887	0.968545
Qrob_T0037320.2	45.4707	0.60966	0.29015	2.10119	0.0356242	0.968545
Qrob_T0574020.2	351.314	0.591956	0.281632	2.10188	0.0355636	0.968545
Qrob_T0542650.2	40.5563	0.701166	0.334374	2.09695	0.0359977	0.969364
Qrob_T0474720.2	679.378	0.404892	0.193149	2.09627	0.0360584	0.969862
Qrob_T0055500.2	358.346	0.628469	0.300058	2.0945	0.0362158	0.971744
Qrob_T0067620.2	46.5641	1.09112	0.521158	2.09364	0.0362917	0.971744
Qrob_T0511420.2	4.36611	-1.94277	0.927525	-2.09457	0.0362094	0.971744
Qrob_T0460900.2	45.7768	1.32641	0.633563	2.09358	0.0362976	0.971744
Qrob_T0472600.2	910.37	0.527656	0.252178	2.0924	0.0364028	0.972753
Qrob_T0626480.2	36.7289	1.58631	0.758369	2.09173	0.0364623	0.972753
Qrob_T0648350.2	73.6252	0.845061	0.403985	2.09181	0.0364553	0.972753
Qrob_T0320980.2	387.691	-0.545399	0.26091	-2.09037	0.0365843	0.974253
Qrob_T0347560.2	684.333	0.49282	0.235887	2.08922	0.0366883	0.974253
Qrob_T0198480.2	198.446	0.444101	0.212554	2.08935	0.0366759	0.974253
Qrob_T0183180.2	2866.59	-0.275674	0.131895	-2.0901	0.0366085	0.974253
Qrob_T0147560.2	12.561	1.19462	0.571976	2.08858	0.0367453	0.974641
Qrob_T0688760.2	11.6917	2.09465	1.00334	2.08767	0.0368276	0.975699
Qrob_T0139540.2	22.392	-2.24353	1.07528	-2.08645	0.0369378	0.976364
Qrob_T0703750.2	63.3944	1.13559	0.544188	2.08675	0.0369104	0.976364
Qrob_T0696430.2	75.5486	0.937809	0.449804	2.08493	0.0370757	0.978883
Qrob_T0356750.2	87.8511	0.74146	0.35856	2.06789	0.0386508	0.979927
Qrob_T0244330.2	2.79256	-3.69795	1.7764	-2.08171	0.0373693	0.979927
Qrob_T0740170.2	945.897	-0.691244	0.33369	-2.07152	0.0383105	0.979927
Qrob_T0105370.2	124.095	0.535672	0.257244	2.08235	0.0373105	0.979927
Qrob_T0418510.2	82.8054	0.590252	0.284366	2.07568	0.0379238	0.979927
Qrob_T0456880.2	265.023	-0.446894	0.216252	-2.06654	0.0387776	0.979927
Qrob_T0691060.2	300.455	0.321213	0.155467	2.06612	0.0388173	0.979927
Qrob_T0650890.2	91.439	1.19576	0.576514	2.07412	0.0380685	0.979927
Qrob_T0466280.2	18.4786	1.05963	0.509427	2.08005	0.0375212	0.979927
Qrob_T0292970.2	111.332	0.829886	0.399657	2.07649	0.0378483	0.979927
Qrob_T0016080.2	1371.72	0.241347	0.11613	2.07824	0.0376869	0.979927
Qrob_T0057150.2	1285.56	-0.344398	0.166361	-2.07019	0.0384349	0.979927
Qrob_T0137350.2	8.55431	1.55886	0.750355	2.07749	0.037756	0.979927
Qrob_T0620490.2	6.8563	-1.59262	0.768656	-2.07195	0.0382698	0.979927
Qrob_T0620540.2	434.793	-0.433443	0.209404	-2.06989	0.0384629	0.979927
Qrob_T0114960.2	7.63257	1.73733	0.840786	2.06631	0.0387991	0.979927
Qrob_T0069790.2	347.317	0.970523	0.468295	2.07246	0.0382223	0.979927
Qrob_T0510650.2	4.04383	-5.01648	2.4135	-2.07851	0.0376626	0.979927
Qrob_T0190760.2	2262.72	-0.812426	0.391744	-2.07387	0.0380916	0.979927
Qrob_T0698360.2	173.024	-0.49609	0.238457	-2.08042	0.0374874	0.979927
Qrob_T0468710.2	117.195	-4.49524	2.17149	-2.07011	0.0384416	0.979927
Qrob_T0185840.2	2.69117	-2.89282	1.38935	-2.08214	0.0373293	0.979927
Qrob_T0613890.2	334.924	0.424841	0.205019	2.0722	0.0382466	0.979927
Qrob_T0296280.2	33555	-1.01139	0.487082	-2.07642	0.0378554	0.979927
Qrob_T0477500.2	7.89583	-1.89716	0.913629	-2.07651	0.0378465	0.979927
Qrob_T0379950.2	1289.7	-0.87975	0.424872	-2.07062	0.0383939	0.979927
Qrob_T0739270.2	15.6447	1.74824	0.846224	2.06593	0.0388348	0.979927
Qrob_T0446790.2	1496.62	-0.308492	0.148269	-2.08061	0.0374692	0.979927
Qrob_T0339000.2	214.089	0.454899	0.220238	2.06549	0.0388771	0.979927
Qrob_T0460810.2	2.97581	4.63411	2.23913	2.06961	0.0384892	0.979927
Qrob_T0128400.2	33.1895	1.23915	0.595355	2.08136	0.0374013	0.979927
Qrob_T0573530.2	127.324	-0.826091	0.397533	-2.07804	0.0377055	0.979927
Qrob_T0373480.2	901.905	-1.21036	0.585958	-2.06561	0.038865	0.979927
Qrob_T0463850.2	240.543	-0.687489	0.330718	-2.07878	0.0376377	0.979927
Qrob_T0610070.2	19.5667	0.936713	0.453577	2.06517	0.038907	0.979927
Qrob_T0477570.2	2381.28	-0.776295	0.374502	-2.07287	0.0381841	0.979927
Qrob_T0558880.2	137.628	0.813274	0.392001	2.07467	0.0380169	0.979927
Qrob_T0345400.2	561.407	0.374139	0.18041	2.07382	0.0380959	0.979927
Qrob_T0026190.2	78.2331	0.660318	0.319664	2.06566	0.0388607	0.979927
Qrob_T0183160.2	2015.52	-0.334443	0.161826	-2.06668	0.0387644	0.979927
Qrob_T0103900.2	9.24349	-3.03817	1.45801	-2.08378	0.0371799	0.979927
Qrob_T0384680.2	2538.23	-0.372699	0.179749	-2.07344	0.038131	0.979927
Qrob_T0510480.2	24.1687	-1.49365	0.723804	-2.06361	0.0390551	0.982581
Qrob_T0001030.2	45.1415	-1.68641	0.819634	-2.05751	0.0396368	0.982992
Qrob_T0310410.2	2206.27	-0.602327	0.292155	-2.06167	0.0392394	0.982992
Qrob_T0329500.2	17.5416	-1.17396	0.569606	-2.06101	0.0393024	0.982992
Qrob_T0025160.2	33.0969	1.21211	0.588567	2.05942	0.0394541	0.982992
Qrob_T0078430.2	428.184	-0.346742	0.16853	-2.05745	0.039643	0.982992
Qrob_T0211060.2	91.107	-1.59227	0.774079	-2.05698	0.0396881	0.982992
Qrob_T0296120.2	444.274	-0.372491	0.180717	-2.06118	0.0392859	0.982992
Qrob_T0760000.2	41.4067	0.536081	0.260659	2.05664	0.0397211	0.982992
Qrob_T0753520.2	222.986	-0.393699	0.191403	-2.05692	0.0396944	0.982992
Qrob_T0276230.2	275.48	0.662371	0.321552	2.05992	0.0394062	0.982992
Qrob_T0461010.2	14.6759	1.14105	0.553988	2.05971	0.0394264	0.982992
Qrob_T0099870.2	126.741	-0.427006	0.207138	-2.06145	0.0392597	0.982992
Qrob_T0655960.2	624.376	0.73196	0.355788	2.05729	0.039658	0.982992
Qrob_T0496420.2	4257.73	-0.361416	0.175669	-2.05737	0.0396504	0.982992
Qrob_T0612980.2	34.3791	1.07564	0.52145	2.06278	0.0391335	0.982992
Qrob_T0754330.2	13.0877	0.976141	0.474713	2.05627	0.0397562	0.982992
Qrob_T0060030.2	184.41	0.529164	0.25748	2.05516	0.0398631	0.984575
Qrob_T0309990.2	20.9792	-0.914696	0.445589	-2.05278	0.040094	0.987093
Qrob_T0007850.2	440.303	-0.573331	0.279262	-2.05302	0.0400708	0.987093
Qrob_T0114120.2	310.693	0.695062	0.338588	2.05283	0.0400895	0.987093
Qrob_T0537220.2	30.5835	-1.43663	0.700087	-2.05208	0.0401621	0.987713
Qrob_T0272940.2	25.1053	-1.77603	0.867717	-2.04678	0.0406792	0.989351
Qrob_T0020940.2	82.7684	-0.431062	0.210638	-2.04646	0.0407116	0.989351
Qrob_T0666620.2	177.011	0.739397	0.360934	2.04857	0.0405043	0.989351
Qrob_T0374800.2	7.94339	-1.51002	0.736748	-2.04957	0.0404063	0.989351
Qrob_T0387810.2	84.0189	-0.622184	0.304096	-2.04601	0.0407555	0.989351
Qrob_T0222230.2	5928.85	0.396217	0.193591	2.04668	0.0406898	0.989351
Qrob_T0038480.2	11.5875	-1.78582	0.872972	-2.04568	0.0407882	0.989351
Qrob_T0540310.2	4.25016	-3.54872	1.73449	-2.04597	0.0407595	0.989351
Qrob_T0336120.2	6.91635	2.01012	0.98239	2.04615	0.0407413	0.989351
Qrob_T0629490.2	1924.37	-0.369361	0.180479	-2.04656	0.0407012	0.989351
Qrob_T0172560.2	32.2837	2.00757	0.980943	2.04657	0.0407003	0.989351
Qrob_T0664170.2	23.5567	1.25803	0.614751	2.0464	0.0407168	0.989351
Qrob_T0123500.2	2.91012	-4.53672	2.21772	-2.04567	0.0407887	0.989351
Qrob_T0406860.2	32.8413	1.28707	0.629549	2.04444	0.0409102	0.991252
Qrob_T0244170.2	2742.4	-0.460184	0.225293	-2.0426	0.0410918	0.992513
Qrob_T0042600.2	16.8761	-1.26115	0.617237	-2.04321	0.0410315	0.992513
Qrob_T0203560.2	259.824	0.719645	0.352256	2.04296	0.0410566	0.992513
Qrob_T0594010.2	39.4126	0.979056	0.479515	2.04177	0.0411748	0.993471
Qrob_T0206870.2	2827.3	0.364402	0.178557	2.04081	0.0412693	0.994706
Qrob_T0077950.2	628.609	-0.5532	0.271139	-2.04028	0.0413226	0.994948
Qrob_T0362860.2	1.95589	2.00487	0.988535	2.02813	0.0425473	0.996282
Qrob_T0600940.2	86.6863	-1.47721	0.727029	-2.03184	0.0421697	0.996282
Qrob_T0008010.2	619.127	0.436851	0.214953	2.03231	0.042122	0.996282
Qrob_T0718370.2	95.2658	1.01415	0.499139	2.03181	0.0421734	0.996282
Qrob_T0137460.2	22.9228	0.987725	0.486501	2.03026	0.0423298	0.996282
Qrob_T0622880.2	324.314	0.521339	0.255943	2.03693	0.0416566	0.996282
Qrob_T0308160.2	149.51	-1.4712	0.724838	-2.02969	0.0423883	0.996282
Qrob_T0484900.2	13.3643	0.995551	0.49016	2.03107	0.0422475	0.996282
Qrob_T0696880.2	13661.1	-0.550191	0.269945	-2.03816	0.0415339	0.996282
Qrob_T0350950.2	34.3581	0.834292	0.411218	2.02883	0.0424757	0.996282
Qrob_T0515760.2	4291.42	0.397958	0.196026	2.03013	0.0423435	0.996282
Qrob_T0168190.2	751.231	-0.327966	0.161721	-2.02798	0.0425624	0.996282
Qrob_T0649500.2	39.3758	1.05501	0.519883	2.02933	0.0424245	0.996282
Qrob_T0235960.2	384.363	-0.433839	0.213181	-2.03507	0.0418434	0.996282
Qrob_T0375800.2	8.43889	1.44043	0.709303	2.03077	0.0422781	0.996282
Qrob_T0152790.2	220.492	-0.857726	0.421895	-2.03303	0.0420491	0.996282
Qrob_T0175530.2	87.5014	0.913669	0.448172	2.03865	0.0414845	0.996282
Qrob_T0098800.2	914.408	-0.504576	0.248494	-2.03054	0.042302	0.996282
Qrob_T0432490.2	125.382	0.704763	0.346168	2.0359	0.0417603	0.996282
Qrob_T0166780.2	111.681	1.44362	0.711511	2.02894	0.042464	0.996282
Qrob_T0361210.2	41.8334	0.715472	0.352852	2.02768	0.0425925	0.996282
Qrob_T0728400.2	40.2816	0.887474	0.436446	2.03341	0.0420112	0.996282
Qrob_T0422990.2	4.82568	2.08259	1.02422	2.03334	0.0420179	0.996282
Qrob_T0395840.2	21.2036	-1.99131	0.981333	-2.02919	0.0424393	0.996282
Qrob_T0556280.2	292.868	-0.576432	0.283231	-2.0352	0.0418308	0.996282
Qrob_T0378270.2	7.57331	0.9935	0.48885	2.03232	0.0421213	0.996282
Qrob_T0648340.2	168.459	0.559416	0.274584	2.03732	0.0416177	0.996282
Qrob_T0533190.2	15.2553	1.34734	0.661384	2.03716	0.0416342	0.996282
Qrob_T0498690.2	242.571	-0.43837	0.216295	-2.02672	0.042691	0.996556
Qrob_T0077340.2	10.9148	1.10248	0.543919	2.02691	0.0426714	0.996556
Qrob_T0367190.2	422.024	-0.265539	0.131116	-2.02522	0.0428446	0.997661
Qrob_T0096820.2	491.127	0.577402	0.285138	2.02499	0.0428686	0.997661
Qrob_T0112320.2	56.7845	0.929083	0.458785	2.0251	0.0428576	0.997661
Qrob_T0356620.2	223.751	0.824866	0.409747	2.01311	0.0441032	0.998141
Qrob_T0248440.2	43.1196	0.874411	0.433603	2.01662	0.0437357	0.998141
Qrob_T0482710.2	367.23	0.388953	0.192883	2.01653	0.043745	0.998141
Qrob_T0272040.2	2775.19	-0.293585	0.145604	-2.01633	0.0437658	0.998141
Qrob_T0243050.2	7.35079	-1.46123	0.726136	-2.01233	0.0441847	0.998141
Qrob_T0427920.2	4.86881	1.54382	0.767321	2.01196	0.0442237	0.998141
Qrob_T0504180.2	920.913	-0.480062	0.238511	-2.01274	0.0441415	0.998141
Qrob_T0258780.2	2626.76	-0.355517	0.176406	-2.01534	0.0438694	0.998141
Qrob_T0114350.2	2265.54	-0.341054	0.169598	-2.01095	0.0443308	0.998141
Qrob_T0213110.2	295.599	0.966346	0.480535	2.01098	0.0443274	0.998141
Qrob_T0210750.2	3.25354	-2.57649	1.28033	-2.01236	0.0441821	0.998141
Qrob_T0268680.2	340.776	-0.387487	0.191704	-2.02128	0.0432507	0.998141
Qrob_T0269280.2	44.6977	-3.48628	1.73394	-2.01061	0.0443666	0.998141
Qrob_T0681440.2	6.32944	1.29933	0.641863	2.02431	0.0429387	0.998141
Qrob_T0005090.2	44.0742	-0.784062	0.388897	-2.01612	0.0437874	0.998141
Qrob_T0200400.2	2020.95	-0.725117	0.359731	-2.01572	0.0438294	0.998141
Qrob_T0380150.2	28.3371	0.890875	0.442939	2.01128	0.0442959	0.998141
Qrob_T0266140.2	16.6726	-2.21424	1.0991	-2.0146	0.0439463	0.998141
Qrob_T0441190.2	6.18481	-2.04319	1.01236	-2.01824	0.0435666	0.998141
Qrob_T0626660.2	95.6667	-0.533791	0.264218	-2.02027	0.0433552	0.998141
Qrob_T0466500.2	76.6794	-1.0461	0.517439	-2.02169	0.0432084	0.998141
Qrob_T0566940.2	246.544	-0.621828	0.30864	-2.01474	0.0439322	0.998141
Qrob_T0708980.2	3.8528	-1.9719	0.980112	-2.01191	0.0442295	0.998141
Qrob_T0532250.2	379.21	0.378737	0.187481	2.02013	0.0433694	0.998141
Qrob_T0277680.2	33.61	-0.798267	0.396392	-2.01383	0.0440272	0.998141
Qrob_T0712880.2	109.97	0.632774	0.313333	2.01949	0.0434362	0.998141
Qrob_T0424920.2	346.686	0.457585	0.226462	2.02058	0.0433233	0.998141
Qrob_T0440020.2	14.1104	1.83116	0.906334	2.0204	0.0433416	0.998141
Qrob_T0551000.2	3.47715	-3.25176	1.60672	-2.02384	0.0429863	0.998141
Qrob_T0384240.2	11.7085	1.14543	0.56952	2.01123	0.0443015	0.998141
Qrob_T0755640.2	434.423	-0.395791	0.196465	-2.01456	0.0439506	0.998141
Qrob_T0412360.2	235.401	-0.697959	0.345446	-2.02046	0.0433361	0.998141
Qrob_T0556230.2	80.9062	-1.69171	0.836726	-2.02182	0.0431948	0.998141
Qrob_T0676110.2	14.9222	0.886961	0.439897	2.01629	0.0437695	0.998141
Qrob_T0121930.2	58.8136	1.70451	0.848008	2.01002	0.0444295	0.998577
Qrob_T0751070.2	8.5019	-1.59384	0.79315	-2.00951	0.0444829	0.9988

## Sheet: ReadMe
Original file name	Qrob35_Cr_Cs_Fam12_t0
Column label	Description
DEG	Differentially expressed gene according to DESeq2
expression	DEG cateogry, up or downregulation
baseMean	the mean of normalized counts of all samples
log2	Log2 ratio
lfcSE	Log fold standard error
stat	Wald statistics
pvalue	p-value
padj	FDR according to Benjamini-Hochberg
SeqDesc	gene description according to Blast2GO
GO concat	GO IDs concatenated
GOTerm	GO terms
KEGG 2019	KEGG ID concatenated
