# Supplementary material for: Innate Resistance and Phosphite Treatment Affect Both the Pathogen’s and Host’s Transcriptomes in the Tanoak-Phytophthora ramorum Pathosystem
Source: J Fungi (Basel). 2021 Mar 9;7(3):198. doi: 10.3390/jof7030198 (PMC7999100; doi:10.3390/jof7030198)
Supplement: Supplementary file 1 [file jof-07-00198-s001.zip › Supple_Deg_2020/TableS4.xlsx]

## Sheet: Qrob35_Cr_Cs_Fam12_t0
Table S4. DEGs between Cr and Cs plants at T0.
DEG	Expression	baseMean	log2 Cs/Cr	lfcSE	stat	pvalue	padj	SeqDesc	GO concat	GOTerm	KEGG 2019
Qrob_T0335670.2	Cr_down	41.354	5.47436	1.59387	3.43464	0.00059335	0.030888	(-)-germacrene D synthase-like	GO:0046872; GO:0043167; GO:0043169; GO:0005488; GO:0003674; GO:0000287; GO:0016835; GO:0003824; GO:0016838; GO:0016829; GO:0003674; GO:0010333	magnesium ion binding;terpene synthase activity	NULL
Qrob_T0208540.2	Cr_down	76.1343	1.90742	0.586922	3.24987	0.00115458	0.0463118	disease resistance protein	NULL	0	NULL
Qrob_T0185640.2	Cr_down	756.706	0.604478	0.179549	3.36665	0.000760864	0.0357141	probable glutathione S-transferase	GO:0003824; GO:0003674; GO:0016740	transferase activity	NULL
Qrob_T0068370.2	Cr_down	759.187	1.68271	0.437722	3.84425	0.000120921	0.0107243	alkaline/neutral invertase a, mitochondrial	GO:0003824; GO:0004553; GO:0003674; GO:0016798; GO:0016787; GO:0004564; GO:0140096; GO:0003824; GO:0140103; GO:0004553; GO:0003674; GO:0016798; GO:0016787; GO:0033926; GO:0008150; GO:0008152	beta-fructofuranosidase activity;glycopeptide alpha-N-acetylgalactosaminidase activity;metabolic process	map00052, map00500
Qrob_T0287440.2	Cr_down	670.831	1.49206	0.436871	3.41534	0.000637013	0.0321255	alkaline/neutral invertase a, mitochondrial	GO:0003824; GO:0004553; GO:0003674; GO:0016798; GO:0016787; GO:0004564; GO:0140096; GO:0003824; GO:0140103; GO:0004553; GO:0003674; GO:0016798; GO:0016787; GO:0033926; GO:0008150; GO:0008152	beta-fructofuranosidase activity;glycopeptide alpha-N-acetylgalactosaminidase activity;metabolic process	map00052, map00500
Qrob_T0093470.2	Cr_down	552.371	0.707955	0.208983	3.38762	0.00070501	0.0342775	cycloeucalenol cycloisomerase	GO:0016020; GO:0031224; GO:0005575; GO:0044425; GO:0016021; GO:0003824; GO:0016872; GO:0003674; GO:0016853; GO:0047793	integral component of membrane;cycloeucalenol cycloisomerase activity	map00100
Qrob_T0685040.2	Cr_down	136.499	1.91119	0.349834	5.46311	4.67854e-08	3.05821e-05	protein PHYLLO, chloroplastic isoform X5	GO:0050662; GO:1901681; GO:0097159; GO:1901363; GO:0048037; GO:0043168; GO:0036094; GO:0043167; GO:0019842; GO:0043169; GO:0005488; GO:0003674; GO:0030976; GO:0003824; GO:0016740; GO:0003674; GO:0016744; GO:0070204; GO:0046395; GO:0044282; GO:0044281; GO:0006807; GO:0016054; GO:0019752; GO:0071704; GO:0008152; GO:0008150; GO:0006082; GO:1901564; GO:0009056; GO:1901575; GO:0006520; GO:1901565; GO:…	thiamine pyrophosphate binding;2-succinyl-5-enolpyruvyl-6-hydroxy-3-cyclohexene-1-carboxylic-acid synthase activity;cellular amino acid catabolic process;menaquinone biosynthetic process	map00130
Qrob_T0685030.2	Cr_down	209.434	1.89204	0.444851	4.2532	2.10741e-05	0.00292864	protein PHYLLO, chloroplastic isoform X5	GO:0050662; GO:1901681; GO:0097159; GO:1901363; GO:0048037; GO:0043168; GO:0036094; GO:0043167; GO:0019842; GO:0043169; GO:0005488; GO:0003674; GO:0030976; GO:0003824; GO:0016740; GO:0003674; GO:0016744; GO:0070204; GO:0046395; GO:0044282; GO:0044281; GO:0006807; GO:0016054; GO:0019752; GO:0071704; GO:0008152; GO:0008150; GO:0006082; GO:1901564; GO:0009056; GO:1901575; GO:0006520; GO:1901565; GO:…	thiamine pyrophosphate binding;2-succinyl-5-enolpyruvyl-6-hydroxy-3-cyclohexene-1-carboxylic-acid synthase activity;cellular amino acid catabolic process;menaquinone biosynthetic process	map00130
Qrob_T0042190.2	Cr_down	211.779	2.0733	0.537447	3.85769	0.000114463	0.0103598	callose synthase 2	GO:0098796; GO:0098797; GO:1990234; GO:0016020; GO:0044464; GO:0071944; GO:1902494; GO:0032991; GO:0005575; GO:0044459; GO:0044425; GO:0005623; GO:0005886; GO:0000148; GO:0016020; GO:0031224; GO:0005575; GO:0044425; GO:0016021; GO:0016757; GO:0008194; GO:0016758; GO:0003824; GO:0035251; GO:0016740; GO:0003674; GO:0046527; GO:0003843; GO:0000271; GO:0034645; GO:0008152; GO:0006073; GO:0008150; GO:…	1,3-beta-D-glucan synthase complex;integral component of membrane;1,3-beta-D-glucan synthase activity;(1->3)-beta-D-glucan biosynthetic process;regulation of cell shape;cell wall organization	map00500
Qrob_T0042260.2	Cr_down	311.735	1.8764	0.438715	4.27704	1.89397e-05	0.0027399	callose synthase 2	GO:0098796; GO:0098797; GO:1990234; GO:0016020; GO:0044464; GO:0071944; GO:1902494; GO:0032991; GO:0005575; GO:0044459; GO:0044425; GO:0005623; GO:0005886; GO:0000148; GO:0016020; GO:0031224; GO:0005575; GO:0044425; GO:0016021; GO:0016757; GO:0008194; GO:0016758; GO:0003824; GO:0035251; GO:0016740; GO:0003674; GO:0046527; GO:0003843; GO:0000271; GO:0034645; GO:0008152; GO:0006073; GO:0008150; GO:…	1,3-beta-D-glucan synthase complex;integral component of membrane;1,3-beta-D-glucan synthase activity;(1->3)-beta-D-glucan biosynthetic process	map00500
Qrob_T0042240.2	Cr_down	698.081	1.47999	0.370136	3.99851	6.37421e-05	0.0065028	callose synthase 3-like	GO:0098796; GO:0098797; GO:1990234; GO:0016020; GO:0044464; GO:0071944; GO:1902494; GO:0032991; GO:0005575; GO:0044459; GO:0044425; GO:0005623; GO:0005886; GO:0000148; GO:0016020; GO:0031224; GO:0005575; GO:0044425; GO:0016021; GO:0016757; GO:0008194; GO:0016758; GO:0003824; GO:0035251; GO:0016740; GO:0003674; GO:0046527; GO:0003843; GO:0000271; GO:0034645; GO:0008152; GO:0006073; GO:0008150; GO:…	1,3-beta-D-glucan synthase complex;integral component of membrane;1,3-beta-D-glucan synthase activity;(1->3)-beta-D-glucan biosynthetic process	map00500
Qrob_T0042170.2	Cr_down	1016.8	1.41893	0.392208	3.61779	0.000297126	0.0194222	callose synthase 2 isoform X1	GO:0098796; GO:0098797; GO:1990234; GO:0016020; GO:0044464; GO:0071944; GO:1902494; GO:0032991; GO:0005575; GO:0044459; GO:0044425; GO:0005623; GO:0005886; GO:0000148; GO:0016020; GO:0031224; GO:0005575; GO:0044425; GO:0016021; GO:0016757; GO:0008194; GO:0016758; GO:0003824; GO:0035251; GO:0016740; GO:0003674; GO:0046527; GO:0003843; GO:0000271; GO:0034645; GO:0008152; GO:0006073; GO:0008150; GO:…	1,3-beta-D-glucan synthase complex;integral component of membrane;1,3-beta-D-glucan synthase activity;(1->3)-beta-D-glucan biosynthetic process	map00500
Qrob_T0752370.2	Cr_down	761.797	1.12705	0.295967	3.80803	0.000140081	0.0118592	alpha,alpha-trehalose-phosphate synthase [UDP-forming] 1-like isoform X1	GO:0016757; GO:0008194; GO:0016758; GO:0003824; GO:0035251; GO:0016740; GO:0003674; GO:0046527; GO:0003825; GO:0046351; GO:0044262; GO:0016051; GO:0071704; GO:0034637; GO:0008152; GO:0008150; GO:0009311; GO:0009058; GO:0005991; GO:1901576; GO:0044237; GO:0009312; GO:0005984; GO:0044238; GO:0044249; GO:0005975; GO:0009987; GO:0005992	alpha,alpha-trehalose-phosphate synthase (UDP-forming) activity;trehalose biosynthetic process	map00500
Qrob_T0245110.2	Cr_down	1026.95	1.02558	0.306335	3.3479	0.000814265	0.0367783	Sucrose phosphate synthase	GO:0005737; GO:0044464; GO:0044444; GO:0044424; GO:0005575; GO:0005623; GO:0005622; GO:0005829; GO:0016020; GO:0044464; GO:0005575; GO:0005623; GO:0071944; GO:0005886; GO:0005911; GO:0055044; GO:0030054; GO:0005575; GO:0009506; GO:0016757; GO:0008194; GO:0016758; GO:0003824; GO:0035251; GO:0016740; GO:0003674; GO:0046527; GO:0016157; GO:0016757; GO:0008194; GO:0016758; GO:0003824; GO:0035251; GO:…	cytosol;plasma membrane;plasmodesma;sucrose synthase activity;sucrose-phosphate synthase activity;sucrose biosynthetic process;nectar secretion	map00500
Qrob_T0075710.2	Cr_down	328.573	1.11971	0.339376	3.29933	0.000969149	0.0413308	fructose-1,6-bisphosphatase, chloroplastic	GO:0003824; GO:0016791; GO:0050308; GO:0019203; GO:0042578; GO:0003674; GO:0016787; GO:0016788; GO:0042132; GO:0008152; GO:0008150; GO:0071704; GO:0044238; GO:0005975; GO:0008152; GO:0008150; GO:0006796; GO:0006793; GO:0044237; GO:0009987; GO:0016311	fructose 1,6-bisphosphate 1-phosphatase activity;carbohydrate metabolic process;dephosphorylation	map00680, map00010, map00051, map01130, map00030, map00710
Qrob_T0219110.2	Cr_down	525.922	1.33249	0.395913	3.3656	0.00076376	0.0357549	DExH-box ATP-dependent RNA helicase DExH9	GO:0044464; GO:0043231; GO:0005575; GO:0044424; GO:0043227; GO:0043226; GO:0043229; GO:0005623; GO:0005622; GO:0005634; GO:0097159; GO:1901363; GO:0005488; GO:0003674; GO:0003676; GO:0003723; GO:0003724; GO:0003824; GO:0017111; GO:0016462; GO:0016787; GO:0016887; GO:0140098; GO:0016817; GO:0016818; GO:0008186; GO:0008026; GO:0004386; GO:0003674; GO:0042623; GO:0004004; GO:0000166; GO:0097367; GO:…	nucleus;RNA binding;ATP-dependent RNA helicase activity;ATP binding;maturation of 5.8S rRNA;RNA catabolic process	map00730, map00230
Qrob_T0064400.2	Cr_down	779.407	1.31666	0.371326	3.54583	0.00039138	0.0238188	calcium-transporting ATPase 10, plasma membrane-type	GO:0016020; GO:0044464; GO:0016021; GO:0031224; GO:0005575; GO:0044459; GO:0044425; GO:0005623; GO:0071944; GO:0031226; GO:0005886; GO:0005887; GO:1901265; GO:0097159; GO:1901363; GO:0036094; GO:0005488; GO:0003674; GO:0000166; GO:0003824; GO:0046873; GO:0017111; GO:0016462; GO:0015405; GO:0016787; GO:0016887; GO:0015662; GO:0022804; GO:0015085; GO:0022890; GO:0043492; GO:0015318; GO:0042625; GO:…	integral component of plasma membrane;nucleotide binding;calcium-transporting ATPase activity;calmodulin binding;calcium ion transport	map00730, map00230
Qrob_T0598270.2	Cr_down	217.542	1.20005	0.370894	3.23556	0.00121406	0.0476153	calcium-transporting ATPase 3, endoplasmic reticulum-type isoform X4	GO:0016020; GO:0031224; GO:0005575; GO:0044425; GO:0016021; GO:0005789; GO:0098588; GO:0005737; GO:0016020; GO:0044464; GO:0042175; GO:0043231; GO:0012505; GO:0016528; GO:0016529; GO:0044422; GO:0044444; GO:0044432; GO:0005575; GO:0044424; GO:0044446; GO:0005783; GO:0031090; GO:0043227; GO:0043226; GO:0044425; GO:0005623; GO:0043229; GO:0005622; GO:0033017; GO:0003824; GO:0046873; GO:0017111; GO:…	integral component of membrane;sarcoplasmic reticulum membrane;calcium-transporting ATPase activity;ATP binding;calcium ion transmembrane transport;ATP hydrolysis coupled cation transmembrane transport	map00730, map00230
Qrob_T0096720.2	Cr_down	348.75	1.16946	0.336239	3.47806	0.000505066	0.0279523	kinesin-like protein KIN-14B isoform X1	GO:0005856; GO:0099512; GO:0099513; GO:0044464; GO:0043232; GO:0044430; GO:0015630; GO:0099081; GO:0099080; GO:0044422; GO:0044446; GO:0005575; GO:0044424; GO:0043226; GO:0005623; GO:0043229; GO:0005622; GO:0043228; GO:0005874; GO:0003824; GO:0016817; GO:0016818; GO:0017111; GO:0016462; GO:0003674; GO:0003774; GO:0016787; GO:0003777; GO:0000166; GO:0097367; GO:0097159; GO:0017076; GO:0032555; GO:…	microtubule;microtubule motor activity;ATP binding;microtubule binding;microtubule-based movement;chloroplast accumulation movement	map00730, map00230
Qrob_T0568340.2	Cr_down	145.259	1.02655	0.310255	3.30872	0.000937239	0.0404531	pre-mrna-splicing factor atp-dependent rna helicase deah10	GO:0070013; GO:0043232; GO:0044464; GO:0043231; GO:0031981; GO:0031974; GO:0044422; GO:0043233; GO:0005575; GO:0044424; GO:0044446; GO:0043227; GO:0043226; GO:0043229; GO:0005623; GO:0044428; GO:0005634; GO:0043228; GO:0005622; GO:0005730; GO:0097159; GO:1901363; GO:0005488; GO:0003674; GO:0003676; GO:0003723; GO:0000166; GO:0097367; GO:0097159; GO:0017076; GO:0032555; GO:0032553; GO:0035639; GO:…	nucleolus;RNA binding;ATP binding;ATP-dependent 3'-5' RNA helicase activity;positive regulation of transcription by RNA polymerase I	map00730, map00230
Qrob_T0112520.2	Cr_down	1007.82	0.948077	0.26103	3.63206	0.000281172	0.0186556	ABC transporter E family member 2	GO:0005575; GO:0005623; GO:0016020; GO:0031224; GO:0005575; GO:0044425; GO:0016021; GO:0046872; GO:0043167; GO:0043169; GO:0046914; GO:0005488; GO:0003674; GO:0005506; GO:0000166; GO:0097367; GO:0097159; GO:0017076; GO:0032555; GO:0032553; GO:0035639; GO:0032559; GO:0030554; GO:1901265; GO:0008144; GO:1901363; GO:0043168; GO:0036094; GO:0043167; GO:0005488; GO:0003674; GO:0005524; GO:0003824; GO:…	cell;integral component of membrane;iron ion binding;ATP binding;ATPase activity;ribosomal small subunit binding;ribosomal subunit export from nucleus;translational initiation;translational termination	map00730, map00230
Qrob_T0361740.2	Cr_down	726.503	0.775015	0.230844	3.35731	0.00078704	0.0364576	probable inactive ATP-dependent zinc metalloprotease FTSHI 5, chloroplastic	GO:0000166; GO:0097367; GO:0097159; GO:0017076; GO:0032555; GO:0032553; GO:0035639; GO:0032559; GO:0030554; GO:1901265; GO:0008144; GO:1901363; GO:0043168; GO:0036094; GO:0043167; GO:0005488; GO:0003674; GO:0005524; GO:0008150; GO:0065007; GO:0050789; GO:0009987; GO:0050794; GO:0005737; GO:0044464; GO:0043231; GO:0044444; GO:0005575; GO:0044424; GO:0043227; GO:0043226; GO:0043229; GO:0005623; GO:…	ATP binding;regulation of cellular process;mitochondrion;membrane;proteolysis;chloroplast envelope;ATP-dependent peptidase activity;metalloendopeptidase activity	map00730, map00230
Qrob_T0332990.2	Cr_down	380.212	0.694993	0.210093	3.30802	0.000939574	0.0404531	ABC transporter B family member 25, mitochondrial-like	GO:0016020; GO:0031224; GO:0005575; GO:0044425; GO:0016021; GO:0000166; GO:0097367; GO:0097159; GO:0017076; GO:0032555; GO:0032553; GO:0035639; GO:0032559; GO:0030554; GO:1901265; GO:0008144; GO:1901363; GO:0043168; GO:0036094; GO:0043167; GO:0005488; GO:0003674; GO:0005524; GO:0043492; GO:0003824; GO:0017111; GO:0016462; GO:0015405; GO:0016787; GO:0015238; GO:0016887; GO:0042626; GO:0015399; GO:…	integral component of membrane;ATP binding;xenobiotic transmembrane transporting ATPase activity;drug transmembrane transport;xenobiotic transport	map00730, map00230
Qrob_T0655920.2	Cr_down	9657.75	0.664997	0.194001	3.4278	0.000608489	0.0313097	DEAD-box ATP-dependent RNA helicase 7	GO:0070013; GO:0043232; GO:0044464; GO:0043231; GO:0031981; GO:0031974; GO:0044422; GO:0043233; GO:0005575; GO:0044424; GO:0044446; GO:0043227; GO:0043226; GO:0043229; GO:0005623; GO:0044428; GO:0005634; GO:0043228; GO:0005622; GO:0005730; GO:0097159; GO:1901363; GO:0005488; GO:0003674; GO:0003676; GO:0003723; GO:0003824; GO:0016817; GO:0016818; GO:0017111; GO:0016462; GO:0003674; GO:0016787; GO:…	nucleolus;RNA binding;helicase activity;ATP binding	map00730, map00230
Qrob_T0685870.2	Cr_down	901.139	0.80421	0.248697	3.2337	0.00122198	0.0477141	glutamyl-trna reductase 1, chloroplastic	GO:0140098; GO:0016903; GO:0016491; GO:0003824; GO:0016620; GO:0003674; GO:0140101; GO:0008883; GO:0000166; GO:0050662; GO:1901265; GO:0097159; GO:1901363; GO:0048037; GO:0036094; GO:0005488; GO:0003674; GO:0050661; GO:0044271; GO:0006779; GO:0051188; GO:0051186; GO:0033014; GO:0019438; GO:0008152; GO:0008150; GO:0033013; GO:0034641; GO:1901576; GO:0044237; GO:0006778; GO:0009987; GO:0046483; GO:…	glutamyl-tRNA reductase activity;NADP binding;protoporphyrinogen IX biosynthetic process;oxidation-reduction process	map00860
Qrob_T0533170.2	Cr_down	100.049	22.4851	4.20645	5.34539	9.02235e-08	5.13663e-05	beta-glucosidase 12-like	GO:0016020; GO:0031224; GO:0005575; GO:0044425; GO:0016021; GO:0003824; GO:0015926; GO:0004553; GO:0003674; GO:0016798; GO:0016787; GO:0008422; GO:0003824; GO:0004553; GO:0003674; GO:0016798; GO:0016787; GO:0102483; GO:0008152; GO:0008150; GO:0071704; GO:0044238; GO:0005975	integral component of membrane;beta-glucosidase activity;scopolin beta-glucosidase activity;carbohydrate metabolic process	map00940, map00460, map00500
Qrob_T0707270.2	Cr_down	193.895	1.30887	0.357041	3.66588	0.000246491	0.0172632	glycine--tRNA ligase, chloroplastic/mitochondrial 2 isoform X2	GO:0044464; GO:0044424; GO:0005575; GO:0005623; GO:0005622; GO:0005737; GO:0016020; GO:0031224; GO:0005575; GO:0044425; GO:0016021; GO:0004812; GO:0140098; GO:0003824; GO:0016874; GO:0003674; GO:0016875; GO:0140101; GO:0004820; GO:0000166; GO:0097367; GO:0097159; GO:0017076; GO:0032555; GO:0032553; GO:0035639; GO:0032559; GO:0030554; GO:1901265; GO:0008144; GO:1901363; GO:0043168; GO:0036094; GO:…	cytoplasm;integral component of membrane;glycine-tRNA ligase activity;ATP binding;glycyl-tRNA aminoacylation	map00970
Qrob_T0409260.2	Cr_down	3337.91	0.618988	0.191526	3.23188	0.00122979	0.0478633	proline--trna ligase, cytoplasmic	GO:0005737; GO:0044464; GO:0044444; GO:0044424; GO:0005575; GO:0005623; GO:0005622; GO:0005829; GO:0005911; GO:0055044; GO:0030054; GO:0005575; GO:0009506; GO:0005575; GO:0016020; GO:0032991; GO:0044464; GO:0005575; GO:0044424; GO:0005623; GO:0005622; GO:0017101; GO:0004812; GO:0140098; GO:0003824; GO:0016874; GO:0003674; GO:0016875; GO:0140101; GO:0004827; GO:0000166; GO:0097367; GO:0097159; GO:…	cytosol;plasmodesma;membrane;aminoacyl-tRNA synthetase multienzyme complex;proline-tRNA ligase activity;ATP binding;prolyl-tRNA aminoacylation	map00970
Qrob_T0418600.2	Cr_down	442.745	1.03743	0.277652	3.73643	0.000186653	0.0142508	phosphoribosylaminoimidazole-succinocarboxamide synthase, chloroplastic	GO:0005737; GO:0009507; GO:0044464; GO:0043231; GO:0044444; GO:0044422; GO:0044435; GO:0044424; GO:0005575; GO:0044446; GO:0009532; GO:0044434; GO:0043227; GO:0043226; GO:0005623; GO:0043229; GO:0005622; GO:0009536; GO:0009570; GO:0016879; GO:0003824; GO:0016881; GO:0016874; GO:0003674; GO:0004639; GO:0044271; GO:0072522; GO:0072521; GO:0019637; GO:0019438; GO:0090407; GO:0008152; GO:1901293; GO:…	chloroplast stroma;phosphoribosylaminoimidazolesuccinocarboxamide synthase activity;purine nucleotide biosynthetic process;response to auxin	map01130, map00230
Qrob_T0106530.2	Cr_down	124.289	1.56103	0.440489	3.54385	0.000394323	0.0238336	phosphatidylinositol 4-kinase alpha 1	GO:0044464; GO:0044424; GO:0005575; GO:0005623; GO:0005622; GO:0005737; GO:0016020; GO:0044464; GO:0005575; GO:0005623; GO:0071944; GO:0005886; GO:0052742; GO:0003824; GO:0016772; GO:0016740; GO:0016773; GO:0016301; GO:0003674; GO:0004430; GO:0046488; GO:0044255; GO:0006629; GO:0046486; GO:0016310; GO:0071704; GO:0030258; GO:0019637; GO:0008152; GO:0008150; GO:0006796; GO:0006650; GO:0006793; GO:…	cytoplasm;plasma membrane;1-phosphatidylinositol 4-kinase activity;phosphatidylinositol phosphorylation;phosphatidylinositol-mediated signaling	map04070, map00562
Qrob_T0518390.2	Cr_down	539.386	1.13321	0.31601	3.586	0.000335787	0.0211654	type II inositol polyphosphate 5-phosphatase 15 isoform X2	GO:0034593; GO:0003824; GO:0034595; GO:0016791; GO:0106019; GO:0042578; GO:0003674; GO:0052866; GO:0016787; GO:0016788; GO:0004439; GO:0046488; GO:0044255; GO:0006629; GO:0046486; GO:0016311; GO:0071704; GO:0030258; GO:0019637; GO:0008152; GO:0008150; GO:0046839; GO:0006796; GO:0006650; GO:0006793; GO:0044237; GO:0044238; GO:0006644; GO:0009987; GO:0046856	phosphatidylinositol-4,5-bisphosphate 5-phosphatase activity;phosphatidylinositol dephosphorylation	map04070, map00562
Qrob_T0448440.2	Cr_down	2118.85	0.892018	0.253839	3.51411	0.000441223	0.0258709	probable protein phosphatase 2C 33	GO:0004722; GO:0140096; GO:0003824; GO:0016791; GO:0042578; GO:0003674; GO:0004721; GO:0016787; GO:0016788; GO:0004724; GO:0044260; GO:0043170; GO:0006807; GO:0016311; GO:0071704; GO:0019538; GO:0036211; GO:0008152; GO:0008150; GO:1901564; GO:0044267; GO:0006796; GO:0043412; GO:0044237; GO:0006793; GO:0006464; GO:0044238; GO:0009987; GO:0006470	magnesium-dependent protein serine/threonine phosphatase activity;protein dephosphorylation	map04658, map04660
Qrob_T0742910.2	Cr_down	190.647	10.6832	1.5407	6.93399	4.09141e-12	7.3869e-09	DUF724 domain-containing protein 6-like	NULL	0	NULL
Qrob_T0071850.2	Cr_down	54.1486	8.86765	1.891	4.68938	2.74028e-06	0.000700915	receptor-like protein 12	NULL	0	NULL
Qrob_T0603860.2	Cr_down	44.7036	8.59361	1.57582	5.45342	4.94093e-08	3.11438e-05	glutamate receptor 3.6	GO:0016020; GO:0044464; GO:0005575; GO:0005623; GO:0071944; GO:0005886; GO:0016020; GO:0031224; GO:0005575; GO:0044425; GO:0016021; GO:0004888; GO:0030594; GO:0015318; GO:0060089; GO:0015267; GO:0038023; GO:0022803; GO:0022836; GO:0015276; GO:0008066; GO:0005230; GO:0022839; GO:0015075; GO:0022834; GO:0022824; GO:0022857; GO:0022835; GO:0003674; GO:0005216; GO:0005215; GO:0004970; GO:0051234; GO:…	plasma membrane;integral component of membrane;ionotropic glutamate receptor activity;ion transport;ionotropic glutamate receptor signaling pathway	NULL
Qrob_T0071930.2	Cr_down	124.139	7.4901	1.76365	4.24694	2.16715e-05	0.00298812	receptor-like protein 12	NULL	0	NULL
Qrob_T0520560.2	Cr_down	15.9654	7.10775	1.6116	4.41036	1.03201e-05	0.00185856	proline-rich receptor-like protein kinase perk15	GO:0016020; GO:0031224; GO:0005575; GO:0044425; GO:0016021; GO:0140096; GO:0003824; GO:0016772; GO:0004672; GO:0016740; GO:0016773; GO:0016301; GO:0003674; GO:0004674; GO:0000166; GO:0097367; GO:0097159; GO:0017076; GO:0032555; GO:0032553; GO:0035639; GO:0032559; GO:0030554; GO:1901265; GO:0008144; GO:1901363; GO:0043168; GO:0036094; GO:0043167; GO:0005488; GO:0003674; GO:0005524; GO:0044260; GO:…	integral component of membrane;protein serine/threonine kinase activity;ATP binding;protein phosphorylation	NULL
Qrob_T0071840.2	Cr_down	83.7655	7.05152	1.49701	4.71041	2.47217e-06	0.000661079	receptor-like protein 12	NULL	0	NULL
Qrob_T0104530.2	Cr_down	11.9968	6.69115	1.79038	3.73727	0.000186029	0.0142508	AAA-ATPase At2g18193-like	NULL	0	NULL
Qrob_T0546370.2	Cr_down	160.207	6.4473	1.89133	3.40888	0.000652314	0.0327065	(-)-germacrene D synthase-like	GO:0046872; GO:0043167; GO:0043169; GO:0005488; GO:0003674; GO:0000287; GO:0016835; GO:0003824; GO:0016838; GO:0016829; GO:0003674; GO:0010333	magnesium ion binding;terpene synthase activity	NULL
Qrob_T0103650.2	Cr_down	26.3271	5.47373	1.60862	3.40276	0.000667097	0.0329792	putative disease resistance protein RGA3	NULL	0	NULL
Qrob_T0286830.2	Cr_down	39.3338	5.3378	1.11734	4.77724	1.77716e-06	0.000519112	receptor-like protein 9DC3	GO:0016020; GO:0031224; GO:0005575; GO:0044425; GO:0016021	integral component of membrane	NULL
Qrob_T0071990.2	Cr_down	201.783	5.07111	1.26658	4.00378	6.23395e-05	0.00639668	receptor-like protein 12	NULL	0	NULL
Qrob_T0170440.2	Cr_down	206.023	4.71336	0.478552	9.8492	6.90899e-23	6.09684e-19	polygalacturonase-1 non-catalytic subunit beta	NULL	0	NULL
Qrob_T0450620.2	Cr_down	35.8932	4.53288	0.891774	5.083	3.71528e-07	0.000163928	Polysulfide reductase chain A like	GO:0005575; GO:0016020	membrane	NULL
Qrob_T0511790.2	Cr_down	67.5128	4.42049	1.15227	3.83633	0.000124884	0.0109656	annexin D4	GO:0046872; GO:0043167; GO:0043169; GO:0005488; GO:0003674; GO:0005509; GO:0043168; GO:0043167; GO:0008289; GO:0005543; GO:0005488; GO:0003674; GO:0005544; GO:0050896; GO:0008150; GO:0009628; GO:0009266; GO:0006950; GO:0009408; GO:0050896; GO:0008150; GO:0009628; GO:0009266; GO:0006950; GO:0009409; GO:0050896; GO:0001101; GO:0008150; GO:0009628; GO:0042221; GO:0006950; GO:1901700; GO:0010035; GO:…	calcium ion binding;calcium-dependent phospholipid binding;response to heat;response to cold;response to water deprivation;response to salt stress	NULL
Qrob_T0046030.2	Cr_down	19.2403	3.98982	1.08207	3.68721	0.000226722	0.0161347	TMV resistance protein N-like	NULL	0	NULL
Qrob_T0103560.2	Cr_down	40.9707	3.66989	1.02222	3.59011	0.000330536	0.0209091	putative disease resistance protein RGA3	NULL	0	NULL
Qrob_T0063930.2	Cr_down	93.08	3.63184	0.884773	4.10482	4.04628e-05	0.00471286	TMV resistance protein N-like	NULL	0	NULL
Qrob_T0153540.2	Cr_down	19.2671	3.6174	1.0045	3.60121	0.000316742	0.0203441	cytochrome c	GO:0005737; GO:0031967; GO:0070013; GO:0005739; GO:0044464; GO:0043231; GO:0031970; GO:0031975; GO:0031974; GO:0044429; GO:0044422; GO:0044444; GO:0043233; GO:0044446; GO:0005575; GO:0044424; GO:0005740; GO:0043227; GO:0043226; GO:0005623; GO:0043229; GO:0005622; GO:0005758; GO:0098588; GO:0005737; GO:0044464; GO:0016020; GO:0043231; GO:0098805; GO:0044444; GO:0044422; GO:0044424; GO:0005575; GO:…	mitochondrial intermembrane space;vacuolar membrane;cytosol;respirasome;copper ion binding;electron transfer activity;heme binding;mitochondrial electron transport, ubiquinol to cytochrome c;mitochondrial electron transport, cytochrome c to oxygen;gibberellic acid homeostasis	NULL
Qrob_T0401230.2	Cr_down	1248.49	3.5475	0.440209	8.05867	7.71288e-16	2.72249e-12	---NA---	NULL	0	NULL
Qrob_T0195300.2	Cr_down	33.7198	3.51944	1.08319	3.24916	0.00115748	0.046323	receptor kinase-like protein Xa21	NULL	0	NULL
Qrob_T0216710.2	Cr_down	52.0743	3.45891	0.750312	4.60996	4.02741e-06	0.000888498	putative vacuolar protein sorting-associated protein 13F	GO:0016020; GO:0031224; GO:0005575; GO:0044425; GO:0016021	integral component of membrane	NULL
Qrob_T0103770.2	Cr_down	174.425	3.45132	0.801815	4.30439	1.67444e-05	0.00250443	putative disease resistance protein RGA3	NULL	0	NULL
Qrob_T0649650.2	Cr_down	99.4454	3.22997	0.860204	3.7549	0.000173414	0.0136629	putative receptor protein kinase zmpk1	GO:0016020; GO:0031224; GO:0005575; GO:0044425; GO:0016021; GO:0140096; GO:0003824; GO:0016772; GO:0004672; GO:0016740; GO:0016773; GO:0016301; GO:0003674; GO:0004674; GO:0000166; GO:0097367; GO:0097159; GO:0017076; GO:0032555; GO:0032553; GO:0035639; GO:0032559; GO:0030554; GO:1901265; GO:0008144; GO:1901363; GO:0043168; GO:0036094; GO:0043167; GO:0005488; GO:0003674; GO:0005524; GO:0044260; GO:…	integral component of membrane;protein serine/threonine kinase activity;ATP binding;protein phosphorylation;recognition of pollen	NULL
Qrob_T0046630.2	Cr_down	45.7596	3.20152	0.867007	3.69261	0.000221965	0.0159896	putative disease resistance protein RGA3	NULL	0	NULL
Qrob_T0063920.2	Cr_down	109.119	3.16308	0.627948	5.03717	4.72477e-07	0.000203384	TMV resistance protein N-like	NULL	0	NULL
Qrob_T0250310.2	Cr_down	64.7934	3.13492	0.930504	3.36906	0.000754252	0.0356758	putative disease resistance protein RGA3	NULL	0	NULL
Qrob_T0503160.2	Cr_down	219.373	3.01243	0.48964	6.15234	7.63471e-10	7.92617e-07	U-box domain-containing protein 51-like isoform X1	GO:0140096; GO:0003824; GO:0016772; GO:0016740; GO:0016773; GO:0016301; GO:0003674; GO:0004672; GO:0000166; GO:0097367; GO:0097159; GO:0017076; GO:0032555; GO:0032553; GO:0035639; GO:0032559; GO:0030554; GO:1901265; GO:0008144; GO:1901363; GO:0043168; GO:0036094; GO:0043167; GO:0005488; GO:0003674; GO:0005524; GO:0044260; GO:0043170; GO:0006807; GO:0016310; GO:0071704; GO:0019538; GO:0036211; GO:…	protein kinase activity;ATP binding;protein phosphorylation	NULL
Qrob_T0363850.2	Cr_down	82.8939	2.98187	0.708066	4.21128	2.53927e-05	0.00334444	putative histidine kinase-like ATPase domain-containing protein	NULL	0	NULL
Qrob_T0248560.2	Cr_down	495.343	2.93906	0.57139	5.14371	2.69361e-07	0.000135827	auxin transport protein BIG	GO:0005737; GO:0044464; GO:0044444; GO:0044424; GO:0005575; GO:0005623; GO:0005622; GO:0005829; GO:0005911; GO:0055044; GO:0030054; GO:0005575; GO:0009506; GO:0005575; GO:0016020; GO:0016877; GO:0003824; GO:0008641; GO:0016874; GO:0003674; GO:0004839; GO:0046872; GO:0043167; GO:0043169; GO:0046914; GO:0005488; GO:0003674; GO:0008270; GO:0003824; GO:0016740; GO:0003674; GO:0016746; GO:0044260; GO:…	cytosol;plasmodesma;membrane;ubiquitin activating enzyme activity;zinc ion binding;transferase activity, transferring acyl groups;DNA repair;response to fungus;photomorphogenesis;response to auxin;unidimensional cell growth;auxin polar transport;response to UV-B;lateral root formation;protein ubiquitination;inflorescence morphogenesis	NULL
Qrob_T0326220.2	Cr_down	162.797	2.88916	0.52663	5.48614	4.10819e-08	2.78867e-05	putative ring-h2 finger protein atl21a	NULL	0	NULL
Qrob_T0092630.2	Cr_down	101.886	2.88729	0.701646	4.11503	3.87137e-05	0.00458562	TMV resistance protein N-like	NULL	0	NULL
Qrob_T0567580.2	Cr_down	44.3904	2.86655	0.592183	4.84064	1.29423e-06	0.000415308	putative vacuolar protein sorting-associated protein 13a	NULL	0	NULL
Qrob_T0363620.2	Cr_down	67.6943	2.84265	0.870913	3.26399	0.00109857	0.0444692	TMV resistance protein N-like	NULL	0	NULL
Qrob_T0743490.2	Cr_down	25.9115	2.80835	0.85139	3.29855	0.000971856	0.0413308	TMV resistance protein N-like	NULL	0	NULL
Qrob_T0567590.2	Cr_down	64.5266	2.76255	0.669064	4.12898	3.64374e-05	0.00440468	putative vacuolar protein sorting-associated protein 13a	NULL	0	NULL
Qrob_T0567600.2	Cr_down	98.5955	2.68519	0.60962	4.40469	1.05936e-05	0.00188856	putative vacuolar protein sorting-associated protein 13a	GO:0016020; GO:0031224; GO:0005575; GO:0044425; GO:0016021	integral component of membrane	NULL
Qrob_T0435830.2	Cr_down	86.9279	2.60135	0.62314	4.17459	2.98519e-05	0.00376325	putative spatacsin	NULL	0	NULL
Qrob_T0216720.2	Cr_down	629.383	2.59257	0.557396	4.65122	3.29974e-06	0.000776496	Calcium-dependent lipid-binding family protein isoform 3	GO:0016020; GO:0031224; GO:0005575; GO:0044425; GO:0016021	integral component of membrane	NULL
Qrob_T0388490.2	Cr_down	90.5623	2.56219	0.698105	3.67021	0.000242355	0.0170411	heat repeat-containing protein 5b	GO:0005737; GO:0044464; GO:0044444; GO:0044424; GO:0005575; GO:0005623; GO:0005622; GO:0005829; GO:0044260; GO:0005976; GO:0043170; GO:0044042; GO:0044262; GO:0044264; GO:0071704; GO:0008152; GO:0006073; GO:0008150; GO:0044237; GO:0044238; GO:0005975; GO:0009987; GO:0005982; GO:0008152; GO:0008150; GO:0044262; GO:0009311; GO:0044237; GO:0005984; GO:0071704; GO:0044238; GO:0005975; GO:0009987; GO:…	cytosol;starch metabolic process;trehalose metabolic process;regulation of ethylene biosynthetic process;regulation of leaf senescence	NULL
Qrob_T0440230.2	Cr_down	108.532	2.49221	0.620948	4.01355	5.98118e-05	0.00620952	putative ring-h2 finger protein atl21a	NULL	0	NULL
Qrob_T0139350.2	Cr_down	798.847	2.47071	0.508034	4.86329	1.15453e-06	0.000377339	putative disease resistance protein RGA3 isoform X1	NULL	0	NULL
Qrob_T0040430.2	Cr_down	23.9757	2.4477	0.659765	3.70995	0.000207299	0.0152442	TMV resistance protein N-like	NULL	0	NULL
Qrob_T0363860.2	Cr_down	119.308	2.40422	0.700335	3.43296	0.000597028	0.030892	putative histidine kinase-like ATPase domain-containing protein	NULL	0	NULL
Qrob_T0356910.2	Cr_down	120.931	2.35021	0.54492	4.31295	1.6109e-05	0.00247225	PREDICTED: uncharacterized protein LOC109007849 isoform X3	GO:0005575; GO:0016020	membrane	NULL
Qrob_T0379500.2	Cr_down	371.029	2.34804	0.527382	4.45225	8.49759e-06	0.00156524	putative disease resistance protein At3g14460 isoform X1	NULL	0	NULL
Qrob_T0603460.2	Cr_down	132.689	2.31549	0.546822	4.23446	2.29101e-05	0.00313443	putative Galactose-binding domain-containing protein	NULL	0	NULL
Qrob_T0425430.2	Cr_down	181.659	2.28073	0.561209	4.06396	4.82467e-05	0.00537423	serine/threonine-protein kinase TOR	GO:0016020; GO:0031224; GO:0005575; GO:0044425; GO:0016021; GO:0140096; GO:0003824; GO:0016772; GO:0004672; GO:0016740; GO:0016773; GO:0016301; GO:0003674; GO:0004674; GO:0000166; GO:0097367; GO:0097159; GO:0017076; GO:0032555; GO:0032553; GO:0035639; GO:0032559; GO:0030554; GO:1901265; GO:0008144; GO:1901363; GO:0043168; GO:0036094; GO:0043167; GO:0005488; GO:0003674; GO:0005524; GO:0022857; GO:…	integral component of membrane;protein serine/threonine kinase activity;ATP binding;drug transmembrane transporter activity;antiporter activity;protein-containing complex binding;protein phosphorylation;drug transmembrane transport	NULL
Qrob_T0173010.2	Cr_down	208.79	2.26743	0.639777	3.5441	0.00039395	0.0238336	Vacuolar protein sorting-associated protein	NULL	0	NULL
Qrob_T0503150.2	Cr_down	158.836	2.24273	0.420253	5.33662	9.46945e-08	5.2227e-05	U-box domain-containing protein 52	GO:0140096; GO:0003824; GO:0016772; GO:0016740; GO:0016773; GO:0016301; GO:0003674; GO:0004672; GO:0000166; GO:0097367; GO:0097159; GO:0017076; GO:0032555; GO:0032553; GO:0035639; GO:0032559; GO:0030554; GO:1901265; GO:0008144; GO:1901363; GO:0043168; GO:0036094; GO:0043167; GO:0005488; GO:0003674; GO:0005524; GO:0044260; GO:0043170; GO:0006807; GO:0016310; GO:0071704; GO:0019538; GO:0036211; GO:…	protein kinase activity;ATP binding;protein phosphorylation	NULL
Qrob_T0417120.2	Cr_down	39.779	2.18656	0.662822	3.29886	0.000970796	0.0413308	TMV resistance protein N-like	NULL	0	NULL
Qrob_T0561270.2	Cr_down	140.735	2.17848	0.530806	4.1041	4.0589e-05	0.00471286	---NA---	NULL	0	NULL
Qrob_T0700630.2	Cr_down	154.392	2.15337	0.495205	4.34845	1.37103e-05	0.00226143	callose synthase 10-like	GO:0005575; GO:0016020	membrane	NULL
Qrob_T0524190.2	Cr_down	107.829	2.14553	0.572239	3.74937	0.000177282	0.0137835	putative disease resistance protein RGA4 isoform X1	NULL	0	NULL
Qrob_T0572010.2	Cr_down	157.374	2.13822	0.480301	4.45183	8.51398e-06	0.00156524	putative disease resistance RPP13-like protein 1	NULL	0	NULL
Qrob_T0743260.2	Cr_down	112.726	2.13607	0.613468	3.48195	0.000497767	0.0277137	putative disease resistance protein RGA3 isoform X1	NULL	0	NULL
Qrob_T0341420.2	Cr_down	135.877	2.07979	0.510194	4.07647	4.57236e-05	0.00520629	putative disease resistance RPP13-like protein 1	NULL	0	NULL
Qrob_T0342950.2	Cr_down	198.221	2.06981	0.498455	4.15246	3.28916e-05	0.00405947	protein ILITYHIA	GO:0044271; GO:0006518; GO:0050794; GO:0051246; GO:0043043; GO:0032268; GO:0034645; GO:0034248; GO:0010556; GO:2000112; GO:0080090; GO:0019538; GO:0008152; GO:0043604; GO:0008150; GO:0034641; GO:1901576; GO:0044237; GO:0044238; GO:0043603; GO:0009889; GO:0006412; GO:0009987; GO:0044260; GO:0010608; GO:0043170; GO:0006807; GO:0019222; GO:0010468; GO:0031323; GO:0050789; GO:0071704; GO:0031326; GO:…	regulation of translation;protein kinase binding;nucleus;regulation of protein kinase activity;induced systemic resistance;ribosome binding;integral component of membrane;cytosol;positive regulation of kinase activity;protein kinase regulator activity;kinase activity	NULL
Qrob_T0744750.2	Cr_down	33.0235	2.04788	0.564893	3.62526	0.000288673	0.0190104	receptor-like protein 12	NULL	0	NULL
Qrob_T0564560.2	Cr_down	116.999	2.03833	0.510825	3.99026	6.60013e-05	0.00657231	uncharacterized protein LOC111998469 isoform X1	NULL	0	NULL
Qrob_T0008480.2	Cr_down	44.0317	2.03328	0.575044	3.53587	0.000406441	0.0242341	importin-9 isoform X2	GO:0044464; GO:0043231; GO:0005575; GO:0044424; GO:0043227; GO:0043226; GO:0043229; GO:0005623; GO:0005622; GO:0005634; GO:0005515; GO:0031267; GO:0051020; GO:0017016; GO:0019899; GO:0005488; GO:0003674; GO:0008536; GO:0051234; GO:0051179; GO:0051641; GO:0045184; GO:0051649; GO:0033036; GO:0071705; GO:0015833; GO:0071702; GO:0034613; GO:0046907; GO:0008150; GO:0070727; GO:0015031; GO:0008104; GO:…	nucleus;Ran GTPase binding;intracellular protein transport	NULL
Qrob_T0607620.2	Cr_down	98.5189	2.0173	0.499477	4.03883	5.37177e-05	0.00574584	receptor-like protein 12	NULL	0	NULL
Qrob_T0303170.2	Cr_down	74.6869	2.0049	0.600889	3.33656	0.000848214	0.0378034	isoform 2 of ubiquitin carboxyl-terminal hydrolase 12	NULL	0	NULL
Qrob_T0287270.2	Cr_down	159.029	1.95393	0.510488	3.82758	0.000129412	0.011196	CCR4-NOT transcription complex subunit 1 isoform X1	GO:0032991; GO:0044464; GO:0005575; GO:0044424; GO:0030014; GO:0005623; GO:0005622; GO:0030015; GO:0044271; GO:0006518; GO:0050794; GO:0051246; GO:0043043; GO:0032268; GO:0034645; GO:0034248; GO:0010556; GO:2000112; GO:0080090; GO:0019538; GO:0008152; GO:0043604; GO:0008150; GO:0034641; GO:1901576; GO:0044237; GO:0044238; GO:0043603; GO:0009889; GO:0006412; GO:0009987; GO:0044260; GO:0010608; GO:…	CCR4-NOT core complex;regulation of translation	NULL
Qrob_T0591930.2	Cr_down	197.173	1.95102	0.597091	3.26754	0.00108487	0.0440159	receptor-like protein 12	NULL	0	NULL
Qrob_T0567570.2	Cr_down	229.765	1.95016	0.559254	3.48707	0.000488339	0.0276609	putative vacuolar protein sorting-associated protein 13a	NULL	0	NULL
Qrob_T0087220.2	Cr_down	219.296	1.94748	0.468142	4.16002	3.18214e-05	0.00398309	putative disease resistance protein RGA4 isoform X1	NULL	0	NULL
Qrob_T0652530.2	Cr_down	56.1422	1.94488	0.49995	3.89016	0.00010018	0.00920873	phosphatidylinositol-3-phosphatase myotubularin-1-like isoform X1	GO:0008152; GO:0008150; GO:0006796; GO:0006793; GO:0044237; GO:0009987; GO:0016311	dephosphorylation	NULL
Qrob_T0476960.2	Cr_down	155.762	1.94415	0.511548	3.80052	0.00014439	0.0119641	protein ILITYHIA	GO:0044271; GO:0006518; GO:0050794; GO:0051246; GO:0043043; GO:0032268; GO:0034645; GO:0034248; GO:0010556; GO:2000112; GO:0080090; GO:0019538; GO:0008152; GO:0043604; GO:0008150; GO:0034641; GO:1901576; GO:0044237; GO:0044238; GO:0043603; GO:0009889; GO:0006412; GO:0009987; GO:0044260; GO:0010608; GO:0043170; GO:0006807; GO:0019222; GO:0010468; GO:0031323; GO:0050789; GO:0071704; GO:0031326; GO:…	regulation of translation;protein kinase binding;nucleus;regulation of protein kinase activity;induced systemic resistance;ribosome binding;integral component of membrane;cytosol;positive regulation of kinase activity;protein kinase regulator activity;kinase activity	NULL
Qrob_T0391030.2	Cr_down	110.882	1.93914	0.601486	3.22391	0.00126452	0.0487282	putative disease resistance protein RGA4 isoform X1	NULL	0	NULL
Qrob_T0053180.2	Cr_down	146.807	1.93799	0.564642	3.43224	0.000598622	0.030892	WD repeat containing protein	GO:0016020; GO:0044464; GO:0005575; GO:0005623; GO:0071944; GO:0005886; GO:0008150; GO:0007275; GO:0048229; GO:0048856; GO:0032501; GO:0032502; GO:0009555	plasma membrane;pollen development	NULL
Qrob_T0063940.2	Cr_down	219.139	1.91017	0.550592	3.4693	0.000521814	0.0282618	TMV resistance protein N-like	NULL	0	NULL
Qrob_T0139170.2	Cr_down	176.547	1.90839	0.592528	3.22076	0.00127849	0.0489178	putative disease resistance protein RGA3 isoform X1	NULL	0	NULL
Qrob_T0591750.2	Cr_down	400.22	1.89698	0.52093	3.64153	0.000271022	0.0181184	receptor-like protein 12	NULL	0	NULL
Qrob_T0392110.2	Cr_down	145.468	1.89586	0.405787	4.67205	2.98205e-06	0.000721901	putative disease resistance protein At3g14460	NULL	0	NULL
Qrob_T0103190.2	Cr_down	78.6629	1.87843	0.464559	4.04347	5.26651e-05	0.0056783	MAP3K epsilon protein kinase 1-like	GO:0140096; GO:0003824; GO:0016772; GO:0004672; GO:0016740; GO:0016773; GO:0016301; GO:0003674; GO:0004674; GO:0000166; GO:0097367; GO:0097159; GO:0017076; GO:0032555; GO:0032553; GO:0035639; GO:0032559; GO:0030554; GO:1901265; GO:0008144; GO:1901363; GO:0043168; GO:0036094; GO:0043167; GO:0005488; GO:0003674; GO:0005524; GO:0044260; GO:0043170; GO:0006807; GO:0016310; GO:0071704; GO:0019538; GO:…	protein serine/threonine kinase activity;ATP binding;protein phosphorylation	NULL
Qrob_T0564570.2	Cr_down	82.6851	1.8778	0.566825	3.31284	0.000923543	0.0402459	protein DDB_G0276689 isoform X2	NULL	0	NULL
Qrob_T0221480.2	Cr_down	294.369	1.87251	0.41099	4.5561	5.21111e-06	0.00109489	protein tss	GO:0003824; GO:0003674; GO:0016740	transferase activity	NULL
Qrob_T0564760.2	Cr_down	341.735	1.85966	0.460905	4.0348	5.46498e-05	0.00577554	putative translocation and assembly module TamB	GO:0016020; GO:0031224; GO:0005575; GO:0044425; GO:0016021	integral component of membrane	NULL
Qrob_T0591740.2	Cr_down	246.402	1.85668	0.558392	3.32505	0.000884016	0.0389077	receptor like protein 42-like	NULL	0	NULL
Qrob_T0476950.2	Cr_down	279.04	1.83875	0.460928	3.98924	6.62854e-05	0.00657231	protein ILITYHIA	GO:0098772; GO:0030234; GO:0003674; GO:0019207; GO:0019887; GO:0005515; GO:0019899; GO:0005488; GO:0003674; GO:0019900; GO:0019901; GO:0043021; GO:0044877; GO:0005488; GO:0003674; GO:0043022; GO:0044271; GO:0006518; GO:0050794; GO:0051246; GO:0043043; GO:0032268; GO:0034645; GO:0034248; GO:0010556; GO:2000112; GO:0080090; GO:0019538; GO:0008152; GO:0043604; GO:0008150; GO:0034641; GO:1901576; GO:…	protein kinase regulator activity;protein kinase binding;ribosome binding;regulation of translation;positive regulation of kinase activity;regulation of protein kinase activity	NULL
Qrob_T0011030.2	Cr_down	346.709	1.82754	0.54255	3.36842	0.000756005	0.0356758	methyltransferase-like protein 13	GO:0003824; GO:0016740; GO:0016741; GO:0003674; GO:0008168; GO:0008152; GO:0008150; GO:0032259	methyltransferase activity;methylation	NULL
Qrob_T0440250.2	Cr_down	167.567	1.81669	0.564131	3.22033	0.00128042	0.0489178	putative ring-h2 finger protein atl21a	NULL	0	NULL
Qrob_T0265390.2	Cr_down	211.581	1.7746	0.522746	3.39476	0.000686888	0.0335814	rRNA biogenesis protein RRP5 isoform X1	GO:0070013; GO:0043232; GO:0044464; GO:0043231; GO:0031981; GO:0031974; GO:0044422; GO:0043233; GO:0005575; GO:0044424; GO:0044446; GO:0043227; GO:0043226; GO:0043229; GO:0005623; GO:0044428; GO:0005634; GO:0043228; GO:0005622; GO:0005730; GO:0016020; GO:0044464; GO:0005575; GO:0005623; GO:0071944; GO:0005886; GO:0097159; GO:1901363; GO:0005488; GO:0003674; GO:0003676; GO:0046483; GO:0016070; GO:…	nucleolus;plasma membrane;nucleic acid binding;rRNA processing;mRNA processing;embryo sac development	NULL
Qrob_T0560790.2	Cr_down	146.253	1.77322	0.409123	4.3342	1.4629e-05	0.00231932	BP28CT domain-containing protein/U3snoRNP10 domain-containing protein	NULL	0	NULL
Qrob_T0213140.2	Cr_down	179.326	1.76786	0.389525	4.5385	5.66556e-06	0.00117637	putative disease resistance protein RGA3	NULL	0	NULL
Qrob_T0694600.2	Cr_down	194.37	1.76755	0.476306	3.71097	0.000206469	0.0152442	F-box protein At-B	NULL	0	NULL
Qrob_T0366560.2	Cr_down	155.849	1.76176	0.40586	4.34082	1.41954e-05	0.00231932	endoribonuclease Dicer homolog 1	GO:0097159; GO:1901363; GO:0005488; GO:0003674; GO:0003676; GO:0140098; GO:0004518; GO:0003824; GO:0004519; GO:0016893; GO:0004540; GO:0004521; GO:0003674; GO:0016787; GO:0016788; GO:0016891; GO:0046483; GO:0016070; GO:0043170; GO:0006725; GO:0006807; GO:0071704; GO:0010467; GO:0008152; GO:1901360; GO:0008150; GO:0090304; GO:0034641; GO:0044237; GO:0006139; GO:0044238; GO:0009987; GO:0006396; GO:…	nucleic acid binding;endoribonuclease activity, producing 5'-phosphomonoesters;RNA processing;gene silencing by RNA;RNA phosphodiester bond hydrolysis	NULL
Qrob_T0216730.2	Cr_down	78.1267	1.7441	0.511912	3.40703	0.000656731	0.0327419	Phosphatidylinositol-4, 5-bisphosphate phosphodiesterase gamma	GO:0016020; GO:0031224; GO:0005575; GO:0044425; GO:0016021	integral component of membrane	NULL
Qrob_T0571900.2	Cr_down	314.92	1.7016	0.379619	4.48239	7.38105e-06	0.00144742	putative disease resistance RPP13-like protein 1	NULL	0	NULL
Qrob_T0104080.2	Cr_down	86.6909	1.65782	0.475381	3.48734	0.000487855	0.0276609	pentatricopeptide repeat-containing protein At3g26540	GO:0046483; GO:0016070; GO:0043170; GO:0006725; GO:0006807; GO:0071704; GO:0008152; GO:1901360; GO:0008150; GO:0090304; GO:0034641; GO:0044237; GO:0043412; GO:0006139; GO:0044238; GO:0009987; GO:0009451; GO:0048364; GO:0099402; GO:0048589; GO:0048731; GO:0032501; GO:0032502; GO:0035266; GO:0008150; GO:0007275; GO:0048856; GO:0048507; GO:0040007; GO:0009888; GO:0022622; GO:0010449	RNA modification;root meristem growth	NULL
Qrob_T0331450.2	Cr_down	92.9501	1.65296	0.484768	3.40979	0.00065012	0.0326894	receptor-like protein 9DC3	NULL	0	NULL
Qrob_T0366090.2	Cr_down	612.63	1.64503	0.437228	3.7624	0.000168291	0.0134397	putative vacuolar protein sorting-associated protein 13e	NULL	0	NULL
Qrob_T0132080.2	Cr_down	138.207	1.64124	0.488959	3.35659	0.000789098	0.0364576	TMV resistance protein N-like	NULL	0	NULL
Qrob_T0087130.2	Cr_down	265.719	1.63553	0.40603	4.0281	5.62306e-05	0.00590723	putative disease resistance protein RGA4 isoform X1	NULL	0	NULL
Qrob_T0662790.2	Cr_down	721.051	1.63483	0.447782	3.65096	0.000261258	0.0176082	lysine-specific demethylase 5b	GO:0044464; GO:0043231; GO:0005575; GO:0044424; GO:0043227; GO:0043226; GO:0043229; GO:0005623; GO:0005622; GO:0005634; GO:0097159; GO:1901363; GO:0005488; GO:0003674; GO:0003676; GO:0003677; GO:0003824; GO:0016740; GO:0016741; GO:0003674; GO:0008168; GO:0043167; GO:0043169; GO:0005488; GO:0003674; GO:0046872; GO:0008152; GO:0008150; GO:0032259	nucleus;DNA binding;methyltransferase activity;metal ion binding;methylation	NULL
Qrob_T0415510.2	Cr_down	667.495	1.62928	0.449219	3.62692	0.000286817	0.0189589	BEACH domain-containing protein C2	NULL	0	NULL
Qrob_T0084310.2	Cr_down	111.199	1.60468	0.414663	3.86985	0.000108903	0.00990738	uncharacterized protein LOC112003763	GO:0005575; GO:0016020; GO:0044464; GO:0005575; GO:0005623; GO:0005622; GO:0044424	membrane;intracellular part	NULL
Qrob_T0414540.2	Cr_down	241.248	1.57914	0.364555	4.33169	1.47967e-05	0.00231932	putative disease resistance RPP13-like protein 1	NULL	0	NULL
Qrob_T0207850.2	Cr_down	54.4042	1.56854	0.478535	3.2778	0.00104618	0.0433216	u3 small nucleolar rna-associated protein 25	GO:0044464; GO:0043231; GO:0005575; GO:0044424; GO:0043227; GO:0043226; GO:0043229; GO:0005623; GO:0005622; GO:0005634; GO:0097159; GO:1901363; GO:0005488; GO:0003674; GO:0003676; GO:0003723	nucleus;RNA binding	NULL
Qrob_T0567550.2	Cr_down	806.271	1.56848	0.400293	3.91832	8.91685e-05	0.00829523	putative vacuolar protein sorting-associated protein 13a	NULL	0	NULL
Qrob_T0060720.2	Cr_down	86.8046	1.55893	0.462159	3.37314	0.000743173	0.0352588	pentatricopeptide repeat-containing protein At1g06710, mitochondrial	NULL	0	NULL
Qrob_T0103200.2	Cr_down	105.383	1.54448	0.446322	3.46046	0.000539244	0.0288398	MAP3K epsilon protein kinase 1-like	GO:0016020; GO:0031224; GO:0005575; GO:0044425; GO:0016021; GO:0140096; GO:0003824; GO:0016772; GO:0004672; GO:0016740; GO:0016773; GO:0016301; GO:0003674; GO:0004674; GO:0000166; GO:0097367; GO:0097159; GO:0017076; GO:0032555; GO:0032553; GO:0035639; GO:0032559; GO:0030554; GO:1901265; GO:0008144; GO:1901363; GO:0043168; GO:0036094; GO:0043167; GO:0005488; GO:0003674; GO:0005524; GO:0044260; GO:…	integral component of membrane;protein serine/threonine kinase activity;ATP binding;protein phosphorylation	NULL
Qrob_T0688180.2	Cr_down	163.744	1.49888	0.370732	4.04303	5.27646e-05	0.0056783	putative disease resistance protein RGA3 isoform X1	NULL	0	NULL
Qrob_T0507430.2	Cr_down	261.678	1.49649	0.376086	3.9791	6.9176e-05	0.00674524	insulin-degrading enzyme-like 1, peroxisomal	GO:0140096; GO:0008233; GO:0003824; GO:0070011; GO:0008237; GO:0004175; GO:0003674; GO:0016787; GO:0004222; GO:0043167; GO:0043169; GO:0005488; GO:0003674; GO:0046872; GO:0008152; GO:0043170; GO:0008150; GO:0006807; GO:1901564; GO:0071704; GO:0044238; GO:0019538; GO:0006508	metalloendopeptidase activity;metal ion binding;proteolysis	NULL
Qrob_T0275580.2	Cr_down	519.037	1.4806	0.45894	3.22612	0.00125481	0.0484597	chromatin structure-remodeling complex protein SYD isoform X3	GO:0044464; GO:0043231; GO:0005575; GO:0044424; GO:0043227; GO:0043226; GO:0043229; GO:0005623; GO:0005622; GO:0005634; GO:0000166; GO:0097367; GO:0097159; GO:0017076; GO:0032555; GO:0032553; GO:0035639; GO:0032559; GO:0030554; GO:1901265; GO:0008144; GO:1901363; GO:0043168; GO:0036094; GO:0043167; GO:0005488; GO:0003674; GO:0005524; GO:0005515; GO:0005488; GO:0003674; GO:0042393; GO:0044271; GO:…	nucleus;ATP binding;histone binding;regulation of transcription, DNA-templated	NULL
Qrob_T0497860.2	Cr_down	160.871	1.47413	0.436736	3.37534	0.000737244	0.0352065	putative disease resistance protein RGA3 isoform X1	NULL	0	NULL
Qrob_T0671590.2	Cr_down	123.205	1.45125	0.393796	3.68529	0.000228445	0.0161921	pentatricopeptide repeat-containing protein At3g26540	GO:0046483; GO:0016070; GO:0043170; GO:0006725; GO:0006807; GO:0071704; GO:0008152; GO:1901360; GO:0008150; GO:0090304; GO:0034641; GO:0044237; GO:0043412; GO:0006139; GO:0044238; GO:0009987; GO:0009451; GO:0048364; GO:0099402; GO:0048589; GO:0048731; GO:0032501; GO:0032502; GO:0035266; GO:0008150; GO:0007275; GO:0048856; GO:0048507; GO:0040007; GO:0009888; GO:0022622; GO:0010449	RNA modification;root meristem growth	NULL
Qrob_T0249010.2	Cr_down	183.637	1.43785	0.41772	3.44215	0.00057712	0.0304048	dexh-box atp-dependent rna helicase dexh6	GO:1901265; GO:0097159; GO:1901363; GO:0036094; GO:0005488; GO:0003674; GO:0000166; GO:0003824; GO:0003674; GO:0016787	nucleotide binding;hydrolase activity	NULL
Qrob_T0457800.2	Cr_down	528.301	1.42238	0.358914	3.96302	7.40069e-05	0.00709863	uncharacterized protein LOC112032291	GO:0016020; GO:0031224; GO:0005575; GO:0044425; GO:0016021	integral component of membrane	NULL
Qrob_T0120200.2	Cr_down	133.206	1.41578	0.408103	3.46919	0.000522032	0.0282618	probable polyribonucleotide nucleotidyltransferase 1, chloroplastic	NULL	0	NULL
Qrob_T0143630.2	Cr_down	118.33	1.40016	0.361173	3.87669	0.000105885	0.00968272	putative disease resistance protein At3g14460 isoform X1	NULL	0	NULL
Qrob_T0476940.2	Cr_down	680.919	1.39938	0.376508	3.71675	0.000201802	0.0150915	protein ILITYHIA	GO:0044464; GO:0043231; GO:0005575; GO:0044424; GO:0043227; GO:0043226; GO:0043229; GO:0005623; GO:0005622; GO:0005634; GO:0005737; GO:0044464; GO:0044444; GO:0044424; GO:0005575; GO:0005623; GO:0005622; GO:0005829; GO:0005575; GO:0016020; GO:0098772; GO:0030234; GO:0003674; GO:0019207; GO:0019887; GO:0005515; GO:0019899; GO:0005488; GO:0003674; GO:0019900; GO:0019901; GO:0043021; GO:0044877; GO:…	nucleus;cytosol;membrane;protein kinase regulator activity;protein kinase binding;ribosome binding;regulation of translation;induced systemic resistance;positive regulation of kinase activity;regulation of protein kinase activity	NULL
Qrob_T0360180.2	Cr_down	431.726	1.39281	0.329321	4.22934	2.34378e-05	0.00315809	putative disease resistance protein RGA3	NULL	0	NULL
Qrob_T0322710.2	Cr_down	82.4057	1.38714	0.366234	3.78757	0.000152125	0.0124299	putative pentatricopeptide repeat-containing protein At1g19290	NULL	0	NULL
Qrob_T0492400.2	Cr_down	371.86	1.38285	0.363201	3.8074	0.000140437	0.0118592	homeobox-DDT domain protein RLT3 isoform X1	GO:0044464; GO:0043231; GO:0005575; GO:0044424; GO:0043227; GO:0043226; GO:0043229; GO:0005623; GO:0005622; GO:0005634; GO:0097159; GO:1901363; GO:0005488; GO:0003674; GO:0003676; GO:0003677	nucleus;DNA binding	NULL
Qrob_T0107140.2	Cr_down	404.093	1.37767	0.383676	3.5907	0.000329794	0.0209091	PH-interacting protein-like	NULL	0	NULL
Qrob_T0023160.2	Cr_down	1639.69	1.37471	0.404459	3.39889	0.000676606	0.033263	subtilisin-like protease SBT1.7	GO:0044421; GO:0005575; GO:0005576; GO:0005615; GO:0140096; GO:0017171; GO:0008233; GO:0003824; GO:0070011; GO:0004175; GO:0008236; GO:0003674; GO:0016787; GO:0004252	extracellular space;serine-type endopeptidase activity	NULL
Qrob_T0023190.2	Cr_down	1935.78	1.35006	0.418907	3.2228	0.00126943	0.0488109	subtilisin-like protease SBT1.7	GO:0044421; GO:0005575; GO:0005576; GO:0005615; GO:0140096; GO:0017171; GO:0008233; GO:0003824; GO:0070011; GO:0004175; GO:0008236; GO:0003674; GO:0016787; GO:0004252; GO:0008152; GO:0043170; GO:0008150; GO:0006807; GO:1901564; GO:0071704; GO:0044238; GO:0019538; GO:0006508	extracellular space;serine-type endopeptidase activity;proteolysis	NULL
Qrob_T0112610.2	Cr_down	234.388	1.34724	0.418956	3.21569	0.00130129	0.0493587	TELO2-interacting protein 1 homolog isoform X1	NULL	0	NULL
Qrob_T0563500.2	Cr_down	122.61	1.31198	0.324097	4.04812	5.16298e-05	0.00565971	putative disease resistance protein RGA3	NULL	0	NULL
Qrob_T0455610.2	Cr_down	172.136	1.3047	0.379872	3.43459	0.000593443	0.030888	transportin-1 isoform X2	GO:0044464; GO:0043231; GO:0005575; GO:0044424; GO:0043227; GO:0043226; GO:0043229; GO:0005623; GO:0005622; GO:0005634; GO:0005515; GO:0031267; GO:0051020; GO:0017016; GO:0019899; GO:0005488; GO:0003674; GO:0008536; GO:0006913; GO:0051641; GO:0045184; GO:0051169; GO:0051649; GO:0033036; GO:0017038; GO:0034504; GO:0008150; GO:0006810; GO:0072594; GO:0051234; GO:0051179; GO:0071705; GO:0015833; GO:…	nucleus;Ran GTPase binding;protein import into nucleus	NULL
Qrob_T0326560.2	Cr_down	150.325	1.29572	0.324775	3.98959	6.61881e-05	0.00657231	calcineurin B-like protein 10 isoform X2	GO:0044464; GO:0044424; GO:0005575; GO:0005623; GO:0005622; GO:0005737; GO:0005575; GO:0016020; GO:0008150; GO:0065007	cytoplasm;membrane;biological regulation	NULL
Qrob_T0233540.2	Cr_down	637.036	1.24964	0.352164	3.54847	0.000387475	0.0236628	proteasome activator subunit 4	GO:1902494; GO:1905369; GO:0032991; GO:0044464; GO:1905368; GO:0044424; GO:0005575; GO:0005623; GO:0005622; GO:0000502; GO:0044464; GO:0043231; GO:0005575; GO:0044424; GO:0043227; GO:0043226; GO:0043229; GO:0005623; GO:0005622; GO:0005634; GO:0005737; GO:0044464; GO:0044444; GO:0044424; GO:0005575; GO:0005623; GO:0005622; GO:0005829; GO:0061134; GO:0098772; GO:0030234; GO:0008047; GO:0003674; GO:…	proteasome complex;nucleus;cytosol;peptidase activator activity;lysine-acetylated histone binding;proteasome binding;proteasomal ubiquitin-independent protein catabolic process;positive regulation of peptidase activity	NULL
Qrob_T0204990.2	Cr_down	902.915	1.2369	0.384375	3.21795	0.0012911	0.0491331	inactive purple acid phosphatase-like protein	NULL	0	NULL
Qrob_T0177100.2	Cr_down	406.193	1.2262	0.368341	3.329	0.000871598	0.0384991	pentatricopeptide repeat-containing protein At5g27270	NULL	0	NULL
Qrob_T0070840.2	Cr_down	1164.78	1.18419	0.265867	4.45408	8.42534e-06	0.00156524	probable cyclic nucleotide-gated ion channel 5	GO:0016020; GO:0031224; GO:0005575; GO:0044425; GO:0016021; GO:0022890; GO:0046873; GO:0015318; GO:0015267; GO:0005261; GO:0022803; GO:0015079; GO:0022836; GO:0015077; GO:0022839; GO:0015075; GO:0022843; GO:0022832; GO:0008324; GO:0005267; GO:0022857; GO:0005244; GO:0003674; GO:0005216; GO:0005215; GO:0005249; GO:0006812; GO:0051234; GO:0051179; GO:0098662; GO:0006813; GO:0098655; GO:0030001; GO:…	integral component of membrane;voltage-gated potassium channel activity;potassium ion transmembrane transport	NULL
Qrob_T0030970.2	Cr_down	89.1947	1.17928	0.36366	3.24282	0.00118354	0.0470457	TMV resistance protein N-like	NULL	0	NULL
Qrob_T0742200.2	Cr_down	761.18	1.16482	0.325661	3.57679	0.000347833	0.0217692	CSC1-like protein HYP1 isoform X1	GO:0016020; GO:0044464; GO:0005575; GO:0005623; GO:0071944; GO:0005886; GO:0016020; GO:0031224; GO:0005575; GO:0044425; GO:0016021; GO:0022890; GO:0015318; GO:0015267; GO:0005261; GO:0022803; GO:0022836; GO:0022839; GO:0015075; GO:0008324; GO:0022857; GO:0003674; GO:0005216; GO:0005215; GO:0005227; GO:0051234; GO:0051179; GO:0008150; GO:0055085; GO:0006810; GO:0006811; GO:0034220	plasma membrane;integral component of membrane;calcium activated cation channel activity;ion transmembrane transport	NULL
Qrob_T0434010.2	Cr_down	553.677	1.13656	0.271913	4.17986	2.91685e-05	0.00373039	cucumisin-like	GO:0140096; GO:0017171; GO:0008233; GO:0003824; GO:0070011; GO:0004175; GO:0008236; GO:0003674; GO:0016787; GO:0004252; GO:0008152; GO:0043170; GO:0008150; GO:0006807; GO:1901564; GO:0071704; GO:0044238; GO:0019538; GO:0006508	serine-type endopeptidase activity;proteolysis	NULL
Qrob_T0571950.2	Cr_down	285.223	1.13489	0.327718	3.46302	0.000534152	0.0287416	putative disease resistance RPP13-like protein 1	NULL	0	NULL
Qrob_T0336970.2	Cr_down	329.968	1.13182	0.325958	3.47227	0.000516076	0.0282286	uncharacterized protein LOC112033259	GO:0097159; GO:1901363; GO:0005488; GO:0003674; GO:0003676	nucleic acid binding	NULL
Qrob_T0326600.2	Cr_down	395.726	1.1123	0.343348	3.23958	0.00119705	0.0471577	calcineurin B-like protein 9	GO:0016020; GO:0031224; GO:0005575; GO:0044425; GO:0016021; GO:0046872; GO:0043167; GO:0043169; GO:0005488; GO:0003674; GO:0005509	integral component of membrane;calcium ion binding	NULL
Qrob_T0662800.2	Cr_down	1769.51	1.11218	0.28913	3.84665	0.000119745	0.0106736	lysine-specific demethylase 5b	GO:0044464; GO:0043231; GO:0005575; GO:0044424; GO:0043227; GO:0043226; GO:0043229; GO:0005623; GO:0005622; GO:0005634; GO:0097159; GO:1901363; GO:0005488; GO:0003674; GO:0003676; GO:0003677; GO:0003824; GO:0016740; GO:0016741; GO:0003674; GO:0008168; GO:0043167; GO:0043169; GO:0005488; GO:0003674; GO:0046872; GO:0008152; GO:0008150; GO:0032259	nucleus;DNA binding;methyltransferase activity;metal ion binding;methylation	NULL
Qrob_T0692920.2	Cr_down	1378.12	1.10865	0.316458	3.50332	0.000459493	0.0265888	---NA---	NULL	0	NULL
Qrob_T0442900.2	Cr_down	1030.15	1.0977	0.253458	4.33091	1.48498e-05	0.00231932	probable transmembrane GTPase FZO-like, chloroplastic	GO:0042170; GO:0009507; GO:0016020; GO:0031975; GO:0009941; GO:0044435; GO:0044434; GO:0031090; GO:0043227; GO:0009527; GO:0043226; GO:0005623; GO:0043229; GO:0009526; GO:0005622; GO:0031968; GO:0098588; GO:0031969; GO:0005737; GO:0031967; GO:0044464; GO:0043231; GO:0098805; GO:0019867; GO:0044422; GO:0044444; GO:0005575; GO:0044424; GO:0044446; GO:0009536; GO:0009707; GO:0016020; GO:0031224; GO:…	chloroplast outer membrane;integral component of membrane;catalytic activity;GTP binding;thylakoid membrane organization;vegetative to reproductive phase transition of meristem;negative regulation of plant-type hypersensitive response;negative regulation of defense response to bacterium, incompatible interaction	NULL
Qrob_T0740770.2	Cr_down	3057.18	1.08742	0.162986	6.67185	2.52591e-11	3.71499e-08	Niemann-Pick C1 protein-like	GO:0016020; GO:0031224; GO:0005575; GO:0044425; GO:0016021; GO:0003674; GO:0005215; GO:0005319; GO:0051234; GO:0051179; GO:0008150; GO:0010876; GO:0033036; GO:0006810; GO:0071702; GO:0006869	integral component of membrane;lipid transporter activity;lipid transport	NULL
Qrob_T0653100.2	Cr_down	564.325	1.08693	0.336879	3.22648	0.00125323	0.0484597	DNA-directed RNA polymerase IV subunit 1 isoform X2	GO:0044464; GO:0043231; GO:0044422; GO:0044446; GO:0005575; GO:0044424; GO:0043227; GO:0043226; GO:0005623; GO:0043229; GO:0005634; GO:0005622; GO:0044428; GO:0097159; GO:1901363; GO:0005488; GO:0003674; GO:0003676; GO:0003677; GO:0016779; GO:0034062; GO:0140098; GO:0003824; GO:0097747; GO:0016772; GO:0016740; GO:0003674; GO:0003899; GO:0044271; GO:0034645; GO:0019438; GO:0008152; GO:0008150; GO:…	nuclear part;DNA binding;DNA-directed 5'-3' RNA polymerase activity;transcription, DNA-templated;posttranscriptional gene silencing;gene silencing by RNA	NULL
Qrob_T0103210.2	Cr_down	320.939	1.0765	0.328325	3.27877	0.0010426	0.0432962	MAP3K epsilon protein kinase 1-like	GO:0003824; GO:0016772; GO:0016740; GO:0003674; GO:0016301; GO:0008152; GO:0008150; GO:0006796; GO:0006793; GO:0044237; GO:0009987; GO:0016310	kinase activity;phosphorylation	NULL
Qrob_T0700610.2	Cr_down	430.357	1.07299	0.317975	3.37444	0.000739655	0.0352065	---NA---	NULL	0	NULL
Qrob_T0563250.2	Cr_down	585.985	1.06435	0.290768	3.66048	0.000251741	0.0175245	amino acid transporter AVT1A isoform X1	GO:0016020; GO:0031224; GO:0005575; GO:0044425; GO:0016021	integral component of membrane	NULL
Qrob_T0736990.2	Cr_down	594.182	1.05134	0.302807	3.47199	0.000516621	0.0282286	protein msp1	GO:0000166; GO:0097367; GO:0097159; GO:0017076; GO:0032555; GO:0032553; GO:0035639; GO:0032559; GO:0030554; GO:1901265; GO:0008144; GO:1901363; GO:0043168; GO:0036094; GO:0043167; GO:0005488; GO:0003674; GO:0005524; GO:0003824; GO:0003674; GO:0016787	ATP binding;hydrolase activity	NULL
Qrob_T0390350.2	Cr_down	288.668	1.04335	0.318536	3.27544	0.00105496	0.0433216	calpain-type cysteine protease DEK1	GO:0016020; GO:0031224; GO:0005575; GO:0044425; GO:0016021; GO:0140096; GO:0008233; GO:0003824; GO:0070011; GO:0004197; GO:0004175; GO:0008234; GO:0003674; GO:0016787; GO:0004198; GO:0008152; GO:0043170; GO:0008150; GO:0006807; GO:1901564; GO:0071704; GO:0044238; GO:0019538; GO:0006508	integral component of membrane;calcium-dependent cysteine-type endopeptidase activity;proteolysis	NULL
Qrob_T0255590.2	Cr_down	551.438	1.03954	0.308961	3.36464	0.00076643	0.035785	phosphoglucan, water dikinase, chloroplastic	GO:0000166; GO:0097367; GO:0097159; GO:0017076; GO:0032555; GO:0032553; GO:0035639; GO:0032559; GO:0030554; GO:1901265; GO:0008144; GO:1901363; GO:0043168; GO:0036094; GO:0043167; GO:0005488; GO:0003674; GO:0005524; GO:0003824; GO:0016772; GO:0016740; GO:0003674; GO:0016301; GO:0030247; GO:0030246; GO:0005488; GO:0003674; GO:2001070; GO:0008152; GO:0008150; GO:0006796; GO:0006793; GO:0044237; GO:…	ATP binding;kinase activity;starch binding;phosphorylation	NULL
Qrob_T0123190.2	Cr_down	355.626	1.02696	0.281064	3.65382	0.00025837	0.0176082	dna-directed rna polymerase 2b, chloroplastic/mitochondrial	GO:1990234; GO:0005737; GO:0005739; GO:0044464; GO:0098798; GO:0043231; GO:0030880; GO:0061695; GO:1902494; GO:0044429; GO:0032991; GO:0000428; GO:0044444; GO:0044422; GO:0044424; GO:0005575; GO:0044446; GO:0043227; GO:0043226; GO:0005623; GO:0043229; GO:0005622; GO:0034245; GO:0097159; GO:1901363; GO:0005488; GO:0003674; GO:0003676; GO:0003677; GO:0016779; GO:0034062; GO:0140098; GO:0003824; GO:…	mitochondrial DNA-directed RNA polymerase complex;DNA binding;DNA-directed 5'-3' RNA polymerase activity;mitochondrial transcription	NULL
Qrob_T0033400.2	Cr_down	245.033	1.02376	0.272925	3.75106	0.000176091	0.0137515	putative threonine aspartase	GO:0044464; GO:0044424; GO:0005575; GO:0005623; GO:0005622; GO:0005737; GO:0140096; GO:0008233; GO:0003824; GO:0070003; GO:0070011; GO:0004175; GO:0003674; GO:0016787; GO:0004298; GO:0008152; GO:0043170; GO:0008150; GO:0006807; GO:1901564; GO:0071704; GO:0044238; GO:0019538; GO:0006508; GO:0008152; GO:0043170; GO:0008150; GO:0006807; GO:1901564; GO:0071704; GO:0044238; GO:0019538; GO:0010467; GO:…	cytoplasm;threonine-type endopeptidase activity;proteolysis;protein maturation	NULL
Qrob_T0062550.2	Cr_down	362.077	1.01304	0.314579	3.22031	0.00128053	0.0489178	putative disease resistance RPP13-like protein 1	NULL	0	NULL
Qrob_T0350820.2	Cr_down	524.043	0.985299	0.266962	3.69078	0.000223568	0.0160396	RNA demethylase ALKBH5-like	GO:0003824; GO:0003674; GO:0016491; GO:0008150; GO:0008152	oxidoreductase activity;metabolic process	NULL
Qrob_T0350340.2	Cr_down	341.869	0.978746	0.287716	3.40177	0.000669501	0.0330057	isoamylase 1, chloroplastic isoform X1	GO:0003824; GO:0003674; GO:0016798; GO:0016787; GO:0004553; GO:0008152; GO:0008150; GO:0071704; GO:0044238; GO:0005975	hydrolase activity, hydrolyzing O-glycosyl compounds;carbohydrate metabolic process	NULL
Qrob_T0442980.2	Cr_down	213.352	0.964769	0.270034	3.57276	0.000353232	0.0219514	preprotein translocase subunit SCY2, chloroplastic	GO:0005737; GO:0031967; GO:0044464; GO:0043231; GO:0031975; GO:0044422; GO:0044444; GO:0005575; GO:0044446; GO:0044424; GO:0044435; GO:0043227; GO:0043226; GO:0005623; GO:0043229; GO:0005622; GO:0009536; GO:0009526; GO:0016020; GO:0031224; GO:0005575; GO:0044425; GO:0016021; GO:0042277; GO:0033218; GO:0005488; GO:0003674; GO:0005048; GO:0008565; GO:0022857; GO:1904680; GO:0003674; GO:0022884; GO:…	plastid envelope;integral component of membrane;signal sequence binding;protein transmembrane transporter activity;SRP-dependent cotranslational protein targeting to membrane, translocation;chloroplast organization;thylakoid membrane organization;protein localization to chloroplast	NULL
Qrob_T0123740.2	Cr_down	658.551	0.95656	0.25444	3.75947	0.000170273	0.0135061	transducin beta-like protein 3	GO:0070013; GO:0043232; GO:0044464; GO:0043231; GO:0031981; GO:0031974; GO:0044422; GO:0043233; GO:0005575; GO:0044424; GO:0044446; GO:0043227; GO:0043226; GO:0043229; GO:0005623; GO:0044428; GO:0005634; GO:0043228; GO:0005622; GO:0005730; GO:0032991; GO:0005575; GO:0030684; GO:1990904; GO:0032040; GO:0140096; GO:0003824; GO:0016772; GO:0004683; GO:0004672; GO:0016740; GO:0016773; GO:0016301; GO:…	nucleolus;small-subunit processome;myosin heavy chain kinase activity;rRNA processing;protein phosphorylation;embryo development ending in seed dormancy;embryonic pattern specification;cell division	NULL
Qrob_T0004920.2	Cr_down	966.123	0.92375	0.249575	3.70129	0.000214503	0.0156437	uncharacterized aarF domain-containing protein kinase At1g79600, chloroplastic isoform X1	GO:0140096; GO:0003824; GO:0016772; GO:0016740; GO:0016773; GO:0016301; GO:0003674; GO:0004672; GO:0000166; GO:0097367; GO:0097159; GO:0017076; GO:0032555; GO:0032553; GO:0035639; GO:0032559; GO:0030554; GO:1901265; GO:0008144; GO:1901363; GO:0043168; GO:0036094; GO:0043167; GO:0005488; GO:0003674; GO:0005524; GO:0044260; GO:0043170; GO:0006807; GO:0016310; GO:0071704; GO:0019538; GO:0036211; GO:…	protein kinase activity;ATP binding;protein phosphorylation	NULL
Qrob_T0189370.2	Cr_down	294.176	0.891774	0.254363	3.50592	0.000455036	0.0264175	trna uridine 5-carboxymethylaminomethyl modification enzyme mnmg	GO:0000166; GO:0050662; GO:1901265; GO:0097159; GO:1901363; GO:0048037; GO:0043168; GO:0036094; GO:0043167; GO:0005488; GO:0003674; GO:0050660; GO:0008152; GO:0008150; GO:0034641; GO:0006396; GO:0008033; GO:0034660; GO:0006399; GO:0002097; GO:0044237; GO:0006139; GO:0044238; GO:0009987; GO:0046483; GO:0016070; GO:0043170; GO:0006725; GO:0006807; GO:0071704; GO:0010467; GO:1901360; GO:0034470; GO:…	flavin adenine dinucleotide binding;tRNA wobble uridine modification	NULL
Qrob_T0680370.2	Cr_down	1090.06	0.856866	0.260624	3.28775	0.00100993	0.0422377	receptor-like protein EIX2	NULL	0	NULL
Qrob_T0453810.2	Cr_down	562.643	0.818589	0.252629	3.24028	0.00119413	0.0471481	delta-1-pyrroline-5-carboxylate dehydrogenase 12A1, mitochondrial	GO:0016903; GO:0016491; GO:0003824; GO:0003674; GO:0016620; GO:0008152; GO:0008150; GO:0055114	oxidoreductase activity, acting on the aldehyde or oxo group of donors, NAD or NADP as acceptor;oxidation-reduction process	NULL
Qrob_T0608700.2	Cr_down	736.977	0.804414	0.238909	3.36703	0.000759814	0.0357141	dol-p-man:man(6)glcnac(2)-pp-dol alpha-1,2-mannosyltransferase	GO:0005737; GO:0016020; GO:0044464; GO:0042175; GO:0043231; GO:0012505; GO:0044422; GO:0044444; GO:0044432; GO:0005575; GO:0044424; GO:0044446; GO:0005783; GO:0031090; GO:0043227; GO:0043226; GO:0044425; GO:0005623; GO:0043229; GO:0005622; GO:0005789; GO:0016020; GO:0031224; GO:0005575; GO:0044425; GO:0016021; GO:0016757; GO:0016758; GO:0003824; GO:0000030; GO:0016740; GO:0003674; GO:0000026; GO:…	endoplasmic reticulum membrane;integral component of membrane;alpha-1,2-mannosyltransferase activity;ubiquitin-dependent ERAD pathway;mannosylation	NULL
Qrob_T0124690.2	Cr_down	677.246	0.765647	0.23671	3.23453	0.00121842	0.0476805	heat shock protein 90-5, chloroplastic	GO:0003674; GO:0005488	binding	NULL
Qrob_T0511570.2	Cr_down	914.563	0.723798	0.224935	3.21781	0.00129173	0.0491331	intron-binding protein aquarius	GO:0044464; GO:0043231; GO:1990904; GO:1902494; GO:0032991; GO:0005681; GO:0044422; GO:0044446; GO:0005575; GO:0044424; GO:0043227; GO:0043226; GO:0044428; GO:0005623; GO:0043229; GO:0005634; GO:0005622; GO:0071013; GO:0003723; GO:0097159; GO:1901363; GO:0005488; GO:0003674; GO:0003676; GO:0003729; GO:0046483; GO:0000375; GO:0016070; GO:0043170; GO:0016071; GO:0006725; GO:0006807; GO:0071704; GO:…	catalytic step 2 spliceosome;mRNA binding;mRNA splicing, via spliceosome	NULL
Qrob_T0744150.2	Cr_down	602.424	0.723506	0.220909	3.27512	0.00105616	0.0433216	outer envelope protein 80, chloroplastic	GO:0005737; GO:0044464; GO:0043231; GO:0044444; GO:0005575; GO:0044424; GO:0043227; GO:0043226; GO:0043229; GO:0005623; GO:0009536; GO:0005622; GO:0009507; GO:0016020; GO:0005575; GO:0019867	chloroplast;outer membrane	NULL
Qrob_T0089980.2	Cr_down	741.016	0.706488	0.216017	3.27052	0.0010735	0.0436546	pentatricopeptide repeat-containing protein At4g31850, chloroplastic	NULL	0	NULL
Qrob_T0667560.2	Cr_down	493.971	0.700532	0.204641	3.42323	0.000618812	0.0315648	pentatricopeptide repeat-containing protein At4g32450, mitochondrial-like isoform X1	GO:0046483; GO:0016070; GO:0043170; GO:0006725; GO:0006807; GO:0071704; GO:0008152; GO:1901360; GO:0008150; GO:0090304; GO:0034641; GO:0044237; GO:0043412; GO:0006139; GO:0044238; GO:0009987; GO:0009451	RNA modification	NULL
Qrob_T0413880.2	Cr_down	912.498	0.693502	0.183869	3.77171	0.00016213	0.013074	glutamyl-tRNA reductase-binding protein, chloroplastic	NULL	0	NULL
Qrob_T0579820.2	Cr_down	962.144	0.660536	0.189583	3.48416	0.000493693	0.0276609	probable glutathione S-transferase	GO:0003824; GO:0003674; GO:0016740	transferase activity	NULL
Qrob_T0200540.2	Cr_down	4170.7	0.647021	0.184051	3.51544	0.000439034	0.0258283	protein ACTIVITY OF BC1 COMPLEX KINASE 8, chloroplastic	GO:0005737; GO:0031967; GO:0009507; GO:0044464; GO:0043231; GO:0031975; GO:0044422; GO:0044444; GO:0005575; GO:0044446; GO:0044424; GO:0044435; GO:0044434; GO:0043227; GO:0043226; GO:0009526; GO:0005623; GO:0043229; GO:0005622; GO:0009536; GO:0009941; GO:0016020; GO:0031224; GO:0005575; GO:0044425; GO:0016021; GO:0022890; GO:0046915; GO:0046873; GO:0015086; GO:0015075; GO:0008324; GO:0022857; GO:…	chloroplast envelope;integral component of membrane;cadmium-transporting ATPase activity;kinase activity;hydrolase activity;circadian rhythm;response to high light intensity;leaf senescence;phosphorylation;cellular response to oxidative stress;response to hydrogen peroxide;membrane lipid biosynthetic process;response to cadmium ion;iron ion homeostasis;cadmium ion transmembrane transport;regulati…	NULL
Qrob_T0232790.2	Cr_down	914.983	0.60124	0.17754	3.38651	0.000707885	0.0343145	angio-associated migratory cell protein	NULL	0	NULL
Qrob_T0397940.2	Cr_down	6416.89	0.545305	0.162539	3.35492	0.000793879	0.0364874	40S ribosomal protein S5	GO:0044391; GO:0005737; GO:0044464; GO:0043232; GO:1990904; GO:0032991; GO:0044444; GO:0044422; GO:0044424; GO:0005575; GO:0044446; GO:0043226; GO:0005840; GO:0005623; GO:0043229; GO:0005622; GO:0043228; GO:0015935; GO:0097159; GO:1901363; GO:0005488; GO:0003674; GO:0003676; GO:0003723; GO:0005198; GO:0003674; GO:0003735; GO:0044271; GO:0006518; GO:0043043; GO:0034645; GO:0019538; GO:0008152; GO:…	small ribosomal subunit;RNA binding;structural constituent of ribosome;translation	NULL
Qrob_T0426040.2	Cr_down	3554.87	0.540458	0.162143	3.33321	0.0008585	0.0381654	40S ribosomal protein S2-4-like	GO:0044391; GO:0005737; GO:0044464; GO:0043232; GO:1990904; GO:0032991; GO:0044444; GO:0044422; GO:0044424; GO:0005575; GO:0044446; GO:0043226; GO:0005840; GO:0005623; GO:0043229; GO:0005622; GO:0043228; GO:0015935; GO:0097159; GO:1901363; GO:0005488; GO:0003674; GO:0003676; GO:0003723; GO:0005198; GO:0003674; GO:0003735; GO:0044271; GO:0006518; GO:0043043; GO:0034645; GO:0019538; GO:0008152; GO:…	small ribosomal subunit;RNA binding;structural constituent of ribosome;translation	NULL
Qrob_T0363150.2	Cr_up	46.9159	-1.80944	0.540199	-3.34958	0.000809336	0.0367783	L-ascorbate oxidase-like	GO:0005575; GO:0005576; GO:0046872; GO:0043167; GO:0043169; GO:0046914; GO:0005488; GO:0003674; GO:0005507; GO:0016679; GO:0016491; GO:0003824; GO:0016682; GO:0003674; GO:0008447; GO:0008152; GO:0008150; GO:0055114	extracellular region;copper ion binding;L-ascorbate oxidase activity;oxidation-reduction process	map00053
Qrob_T0698230.2	Cr_up	155.179	-1.96403	0.561072	-3.50049	0.000464406	0.0266981	beta-amyrin synthase	GO:0016020; GO:0031224; GO:0005575; GO:0044425; GO:0016021; GO:0003824; GO:0003674; GO:0016740; GO:0016866; GO:0031559; GO:0003824; GO:0003674; GO:0016853; GO:0016871; GO:0016866; GO:0031559; GO:0003824; GO:0003674; GO:0016853; GO:0042300; GO:0044255; GO:0006629; GO:0071704; GO:0016114; GO:0008152; GO:0008150; GO:0008299; GO:0009058; GO:0008610; GO:1901576; GO:0044237; GO:0006722; GO:0044238; GO:…	integral component of membrane;transferase activity;cycloartenol synthase activity;beta-amyrin synthase activity;triterpenoid biosynthetic process	map00100
Qrob_T0496250.2	Cr_up	23.5763	-4.54648	1.30573	-3.48195	0.000497775	0.0277137	3-hydroxyisobutyryl-coa hydrolase 1	GO:0003824; GO:0016790; GO:0016289; GO:0003674; GO:0016787; GO:0016788; GO:0003860; GO:0003824; GO:0003674; GO:0016853	3-hydroxyisobutyryl-CoA hydrolase activity;isomerase activity	map00640, map00280, map00410
Qrob_T0034950.2	Cr_up	180.952	-6.38282	0.546539	-11.6786	1.63918e-31	2.893e-27	kinesin-like protein KIN-14R	GO:0005856; GO:0099512; GO:0099513; GO:0044464; GO:0043232; GO:0044430; GO:0015630; GO:0099081; GO:0099080; GO:0044422; GO:0044446; GO:0005575; GO:0044424; GO:0043226; GO:0005623; GO:0043229; GO:0005622; GO:0043228; GO:0005874; GO:0003824; GO:0016817; GO:0016818; GO:0017111; GO:0016462; GO:0003674; GO:0003774; GO:0016787; GO:0003777; GO:0000166; GO:0097367; GO:0097159; GO:0017076; GO:0032555; GO:…	microtubule;microtubule motor activity;ATP binding;microtubule binding;microtubule-based movement	map00730, map00230
Qrob_T0671250.2	Cr_up	66.8407	-2.13138	0.569048	-3.74552	0.000180021	0.013935	gibberellin 20 oxidase 1-like	GO:0051213; GO:0016705; GO:0016491; GO:0003824; GO:0016706; GO:0003674; GO:0016707; GO:0051213; GO:0016705; GO:0016491; GO:0003824; GO:0016706; GO:0003674; GO:0045544; GO:0043167; GO:0043169; GO:0005488; GO:0003674; GO:0046872; GO:0051213; GO:0016705; GO:0016491; GO:0003824; GO:0016706; GO:0003674; GO:0047927; GO:0010817; GO:0046394; GO:0044255; GO:0019752; GO:0016101; GO:0016102; GO:0008152; GO:…	gibberellin 3-beta-dioxygenase activity;gibberellin 20-oxidase activity;metal ion binding;gibberellin-44 dioxygenase activity;gibberellin biosynthetic process;unidimensional cell growth;flower development;oxidation-reduction process	map00904
Qrob_T0765390.2	Cr_up	606.707	-1.96867	0.462513	-4.25647	2.07676e-05	0.00290895	probable protein phosphatase 2C 24	GO:0044464; GO:0043231; GO:0005575; GO:0044424; GO:0043227; GO:0043226; GO:0043229; GO:0005623; GO:0005622; GO:0005634; GO:0005737; GO:0044464; GO:0044444; GO:0044424; GO:0005575; GO:0005623; GO:0005622; GO:0005829; GO:0004722; GO:0140096; GO:0003824; GO:0016791; GO:0042578; GO:0003674; GO:0004721; GO:0016787; GO:0016788; GO:0004724; GO:0043167; GO:0005488; GO:0003674; GO:0043169; GO:0050896; GO:…	nucleus;cytosol;magnesium-dependent protein serine/threonine phosphatase activity;cation binding;negative regulation of abscisic acid-activated signaling pathway	map04658, map04660
Qrob_T0097020.2	Cr_up	138.461	-1.39635	0.385642	-3.62086	0.000293626	0.0192647	putative UDP-rhamnose:rhamnosyltransferase 1	GO:0005575; GO:0016020; GO:0016757; GO:0003824; GO:0016740; GO:0003674; GO:0016758	membrane;transferase activity, transferring hexosyl groups	NULL
Qrob_T0656320.2	Cr_up	166.922	-1.91903	0.322499	-5.9505	2.67332e-09	2.35907e-06	aquaporin TIP1-1-like	GO:0016020; GO:0031224; GO:0005575; GO:0044425; GO:0016021; GO:0022803; GO:0022857; GO:0003674; GO:0005215; GO:0015267; GO:0051234; GO:0051179; GO:0008150; GO:0006810; GO:0055085	integral component of membrane;channel activity;transmembrane transport	NULL
Qrob_T0166740.2	Cr_up	61.7393	-1.95579	0.510284	-3.83275	0.000126716	0.011022	flavonoid 3'-hydroxylase	GO:0016020; GO:0031224; GO:0005575; GO:0044425; GO:0016021; GO:0046872; GO:0043167; GO:0043169; GO:0046914; GO:0005488; GO:0003674; GO:0005506; GO:0016491; GO:0003824; GO:0016705; GO:0016709; GO:0004497; GO:0003674; GO:0016711; GO:0046906; GO:0097159; GO:1901363; GO:0048037; GO:0005488; GO:0003674; GO:0020037; GO:0008152; GO:0008150; GO:0055114	integral component of membrane;iron ion binding;flavonoid 3'-monooxygenase activity;heme binding;oxidation-reduction process	NULL
Qrob_T0166750.2	Cr_up	115.063	-2.01728	0.577887	-3.4908	0.000481583	0.027576	flavonoid 3'-monooxygenase	GO:0016020; GO:0031224; GO:0005575; GO:0044425; GO:0016021; GO:0046872; GO:0043167; GO:0043169; GO:0046914; GO:0005488; GO:0003674; GO:0005506; GO:0016491; GO:0003824; GO:0016705; GO:0016709; GO:0004497; GO:0003674; GO:0016711; GO:0046906; GO:0097159; GO:1901363; GO:0048037; GO:0005488; GO:0003674; GO:0020037; GO:0009719; GO:0050896; GO:0008150; GO:0010033; GO:0042221; GO:0009725; GO:0009733; GO:…	integral component of membrane;iron ion binding;flavonoid 3'-monooxygenase activity;heme binding;response to auxin;oxidation-reduction process	NULL
Qrob_T0315170.2	Cr_up	31.9721	-2.03484	0.586383	-3.47016	0.000520148	0.0282618	stress-response A/B barrel domain-containing protein At5g22580	NULL	0	NULL
Qrob_T0536400.2	Cr_up	1245.97	-2.19705	0.528806	-4.15474	3.25663e-05	0.00404763	beta-amyrin synthase	GO:0016866; GO:0031559; GO:0003824; GO:0003674; GO:0016853; GO:0042300; GO:0044255; GO:0006629; GO:0019742; GO:0071704; GO:0016114; GO:0016104; GO:0008152; GO:1901360; GO:0008150; GO:1901362; GO:0008299; GO:0009058; GO:0008610; GO:1901576; GO:0044237; GO:0006722; GO:0044238; GO:0044249; GO:0006720; GO:0006721; GO:0009987; GO:0019745	beta-amyrin synthase activity;pentacyclic triterpenoid biosynthetic process	NULL
Qrob_T0166780.2	Cr_up	82.0508	-2.23381	0.51849	-4.3083	1.64517e-05	0.00248168	flavonoid 3'-monooxygenase	GO:0005575; GO:0016020; GO:0046872; GO:0043167; GO:0043169; GO:0046914; GO:0005488; GO:0003674; GO:0005506; GO:0016491; GO:0003824; GO:0016705; GO:0016709; GO:0004497; GO:0003674; GO:0016711; GO:0046906; GO:0097159; GO:1901363; GO:0048037; GO:0005488; GO:0003674; GO:0020037; GO:0009719; GO:0050896; GO:0008150; GO:0010033; GO:0042221; GO:0009725; GO:0009733; GO:0008152; GO:0008150; GO:0055114	membrane;iron ion binding;flavonoid 3'-monooxygenase activity;heme binding;response to auxin;oxidation-reduction process	NULL
Qrob_T0603670.2	Cr_up	963.344	-2.4455	0.476845	-5.1285	2.92067e-07	0.000136739	protein PIN-LIKES 3-like isoform X2	GO:0005575; GO:0016020	membrane	NULL
Qrob_T0698250.2	Cr_up	322.903	-3.09888	0.534481	-5.79793	6.71377e-09	5.1518e-06	beta-amyrin synthase	GO:0003824; GO:0003674; GO:0016853; GO:0016866	intramolecular transferase activity	NULL
Qrob_T0635280.2	Cr_up	154.076	-3.31842	0.692006	-4.79537	1.62375e-06	0.00048572	protein SIEVE ELEMENT OCCLUSION B-like	NULL	0	NULL
Qrob_T0635300.2	Cr_up	2116.94	-3.75891	0.605491	-6.20803	5.36526e-10	5.91822e-07	protein SIEVE ELEMENT OCCLUSION B-like	GO:0010087; GO:0008150; GO:0048856; GO:0009888; GO:0032502; GO:0010088	phloem development	NULL
Qrob_T0635270.2	Cr_up	1802.79	-3.99759	0.604358	-6.6146	3.72548e-11	5.05777e-08	protein SIEVE ELEMENT OCCLUSION B-like	GO:0010087; GO:0008150; GO:0048856; GO:0009888; GO:0032502; GO:0010088	phloem development	NULL
Qrob_T0498180.2	Cr_up	157.855	-4.73476	0.564959	-8.3807	5.26132e-17	2.32143e-13	lrr receptor-like serine/threonine-protein kinase gso1	NULL	0	NULL
Qrob_T0244770.2	Cr_up	51.4939	-5.05124	0.808142	-6.25044	4.09301e-10	4.81584e-07	putative inactive leucine-rich repeat receptor kinase xiao	NULL	0	NULL
Qrob_T0059360.2	Cr_up	24.6799	-5.77154	1.4398	-4.00856	6.109e-05	0.00630514	UPF0481 protein At3g47200-like	NULL	0	NULL
Qrob_T0244600.2	Cr_up	84.228	-7.16281	0.778186	-9.20449	3.43284e-20	2.01954e-16	lrr receptor-like serine/threonine-protein kinase gso1	NULL	0	NULL
Qrob_T0169830.2	Cr_up	7485.62	-1.50732	0.432572	-3.48456	0.000492943	0.0276609	ATP-citrate synthase alpha chain protein 1-like	GO:0016746; GO:0003824; GO:0016740; GO:0003674; GO:0046912; GO:0003878; GO:0016877; GO:0016878; GO:0003824; GO:0004774; GO:0016874; GO:0003674; GO:0004775; GO:0000166; GO:0097367; GO:0097159; GO:0017076; GO:0032555; GO:0032553; GO:0035639; GO:0032559; GO:0030554; GO:1901265; GO:0008144; GO:1901363; GO:0043168; GO:0036094; GO:0043167; GO:0005488; GO:0003674; GO:0005524	ATP citrate synthase activity;succinate-CoA ligase (ADP-forming) activity;ATP binding	map00020, map00640, map00660, map00720, map01130
Qrob_T0631290.2	Cr_up	1749.65	-1.19797	0.322557	-3.71397	0.000204035	0.0151426	ATP-citrate synthase beta chain protein 1	GO:0016746; GO:0003824; GO:0016740; GO:0003674; GO:0046912; GO:0003878; GO:0003824; GO:0003674; GO:0016829; GO:0003824; GO:0003674; GO:0016874	ATP citrate synthase activity;lyase activity;ligase activity	map00020, map00720, map01130
Qrob_T0463170.2	Cr_up	596.417	-2.09479	0.49162	-4.26098	2.03531e-05	0.0028737	thioredoxin H2	GO:0005575; GO:0005623; GO:0015036; GO:0016491; GO:0003824; GO:0003674; GO:0016667; GO:0015035; GO:0016491; GO:0003824; GO:0016651; GO:0003674; GO:0016655; GO:0016656; GO:0008152; GO:0044281; GO:0018904; GO:0008150; GO:0071704; GO:0006662; GO:0065008; GO:0008150; GO:0050794; GO:0065007; GO:0042592; GO:0050789; GO:0019725; GO:0009987; GO:0045454; GO:0008152; GO:0008150; GO:0055114	cell;protein disulfide oxidoreductase activity;monodehydroascorbate reductase (NADH) activity;glycerol ether metabolic process;cell redox homeostasis;oxidation-reduction process	map00053
Qrob_T0206100.2	Cr_up	33.2866	-3.45448	0.919011	-3.75891	0.000170653	0.0135061	L-ascorbate oxidase homolog	GO:0016020; GO:0031224; GO:0005575; GO:0044425; GO:0016021; GO:0046872; GO:0043167; GO:0043169; GO:0046914; GO:0005488; GO:0003674; GO:0005507; GO:0016679; GO:0016491; GO:0003824; GO:0016682; GO:0003674; GO:0008447; GO:0008152; GO:0008150; GO:0055114	integral component of membrane;copper ion binding;L-ascorbate oxidase activity;oxidation-reduction process	map00053
Qrob_T0483390.2	Cr_up	738.595	-1.02918	0.318647	-3.22985	0.00123855	0.0480423	inorganic pyrophosphatase 1-like	GO:0003824; GO:0016817; GO:0016818; GO:0016462; GO:0003674; GO:0016787; GO:0004427; GO:0003824; GO:0042578; GO:0003674; GO:0016787; GO:0016788; GO:0016791; GO:0008152; GO:0008150; GO:0006796; GO:0006793; GO:0044237; GO:0009987; GO:0016311	inorganic diphosphatase activity;phosphatase activity;dephosphorylation	map00190
Qrob_T0328680.2	Cr_up	685.78	-1.20783	0.318808	-3.7886	0.000151498	0.0124299	adenosine kinase 2	GO:0003824; GO:0016772; GO:0016773; GO:0016740; GO:0019206; GO:0016301; GO:0003674; GO:0019205; GO:0004001; GO:0044271; GO:0072522; GO:0072521; GO:0042451; GO:0019438; GO:0034404; GO:0008152; GO:0009163; GO:0008150; GO:0055086; GO:0034641; GO:1901135; GO:1901137; GO:0043101; GO:1901576; GO:0044237; GO:0042278; GO:0042455; GO:0006139; GO:0044238; GO:1901657; GO:0009987; GO:1901659; GO:0046483; GO:…	adenosine kinase activity;purine ribonucleoside salvage;AMP biosynthetic process;phosphorylation	map00230
Qrob_T0539470.2	Cr_up	336.915	-1.21892	0.328217	-3.71376	0.000204201	0.0151426	adenosine deaminase-like protein	GO:0016814; GO:0003824; GO:0019239; GO:0003674; GO:0016787; GO:0016810; GO:0004000; GO:0044270; GO:0046130; GO:0072521; GO:0072523; GO:0019439; GO:0008152; GO:0009164; GO:0042737; GO:0008150; GO:0055086; GO:0034641; GO:1901135; GO:1901575; GO:0006152; GO:1901136; GO:0044237; GO:0042278; GO:0042454; GO:0006139; GO:1901658; GO:0044238; GO:1901657; GO:0009987; GO:0046483; GO:0044282; GO:0044281; GO:…	adenosine deaminase activity;adenosine catabolic process;inosine biosynthetic process	map00230
Qrob_T0189020.2	Cr_up	5655.76	-1.03019	0.273456	-3.76731	0.000165015	0.013238	S-adenosyl-L-homocysteine hydrolase	GO:0005737; GO:0044464; GO:0044444; GO:0044424; GO:0005575; GO:0005623; GO:0005622; GO:0005829; GO:0016801; GO:0016802; GO:0003824; GO:0003674; GO:0016787; GO:0004013; GO:0000166; GO:0050662; GO:1901265; GO:0097159; GO:1901363; GO:0048037; GO:0036094; GO:0005488; GO:0003674; GO:0051287; GO:0008152; GO:0044281; GO:0008150; GO:0044237; GO:0009987; GO:0006730; GO:0044270; GO:0044273; GO:0046130; GO:…	cytosol;adenosylhomocysteinase activity;NAD binding;one-carbon metabolic process;S-adenosylhomocysteine catabolic process;S-adenosylmethionine cycle	map00270
Qrob_T0457890.2	Cr_up	512.678	-1.44732	0.439115	-3.29598	0.00098078	0.041411	1-aminocyclopropane-1-carboxylate oxidase	GO:0016638; GO:0016491; GO:0003824; GO:0016641; GO:0003674; GO:0009815; GO:0050662; GO:0031406; GO:0043177; GO:0048037; GO:0043168; GO:0036094; GO:0043167; GO:0019842; GO:0048029; GO:0005488; GO:0003674; GO:0030246; GO:0031418; GO:0043167; GO:0043169; GO:0005488; GO:0003674; GO:0046872; GO:0016491; GO:0003824; GO:0003674; GO:0051213; GO:0010817; GO:0043450; GO:0071704; GO:0009692; GO:0008152; GO:…	1-aminocyclopropane-1-carboxylate oxidase activity;L-ascorbic acid binding;metal ion binding;dioxygenase activity;ethylene biosynthetic process;oxidation-reduction process	map00270
Qrob_T0494910.2	Cr_up	2697.56	-1.52399	0.306439	-4.97323	6.58462e-07	0.000232424	1-aminocyclopropane-1-carboxylate oxidase	GO:0016638; GO:0016491; GO:0003824; GO:0016641; GO:0003674; GO:0009815; GO:0050662; GO:0031406; GO:0043177; GO:0048037; GO:0043168; GO:0036094; GO:0043167; GO:0019842; GO:0048029; GO:0005488; GO:0003674; GO:0030246; GO:0031418; GO:0043167; GO:0043169; GO:0005488; GO:0003674; GO:0046872; GO:0016491; GO:0003824; GO:0003674; GO:0051213; GO:0010817; GO:0043450; GO:0071704; GO:0009692; GO:0008152; GO:…	1-aminocyclopropane-1-carboxylate oxidase activity;L-ascorbic acid binding;metal ion binding;dioxygenase activity;ethylene biosynthetic process;fruit ripening;oxidation-reduction process	map00270
Qrob_T0464260.2	Cr_up	496.114	-1.67766	0.335024	-5.00759	5.51153e-07	0.000216162	S-adenosylmethionine decarboxylase proenzyme-like	GO:0003824; GO:0016829; GO:0016830; GO:0003674; GO:0016831; GO:0004014; GO:0044271; GO:0044272; GO:0072522; GO:0072521; GO:0046499; GO:0042451; GO:0034404; GO:0019438; GO:0008152; GO:0009163; GO:0008150; GO:0055086; GO:0034641; GO:1901135; GO:0006790; GO:1901137; GO:1901576; GO:0044237; GO:0042278; GO:0042455; GO:0006139; GO:0044238; GO:1901657; GO:0009987; GO:1901659; GO:0097164; GO:0046483; GO:…	adenosylmethionine decarboxylase activity;S-adenosylmethioninamine biosynthetic process;spermine biosynthetic process;spermidine biosynthetic process	map00270, map00330
Qrob_T0120290.2	Cr_up	1557.81	-1.8636	0.544019	-3.42561	0.00061342	0.0313805	5-methyltetrahydropteroyltriglutamate--homocysteine methyltransferase	GO:0008172; GO:0003824; GO:0042085; GO:0008168; GO:0016740; GO:0016741; GO:0003674; GO:0003871; GO:0046872; GO:0043167; GO:0043169; GO:0046914; GO:0005488; GO:0003674; GO:0008270; GO:0046394; GO:0044272; GO:0000097; GO:0000096; GO:0019752; GO:0008152; GO:0008150; GO:0009067; GO:0006790; GO:0009066; GO:1901576; GO:0044237; GO:0008652; GO:0044238; GO:0006555; GO:0009987; GO:1901607; GO:0044281; GO:…	5-methyltetrahydropteroyltriglutamate-homocysteine S-methyltransferase activity;zinc ion binding;methionine biosynthetic process;methylation	map00270, map00450
Qrob_T0058300.2	Cr_up	123.622	-1.77315	0.498439	-3.5574	0.000374544	0.0229525	4-coumarate--coa ligase 1	GO:0016877; GO:0016405; GO:0016878; GO:0003824; GO:0016874; GO:0003674; GO:0016207	4-coumarate-CoA ligase activity	map00360, map00130, map00940
Qrob_T0101950.2	Cr_up	652.28	-1.12208	0.317998	-3.52858	0.000417789	0.0247435	phenylalanine ammonia-lyase	GO:0044464; GO:0044424; GO:0005575; GO:0005623; GO:0005622; GO:0005737; GO:0005515; GO:0005488; GO:0003674; GO:0043621; GO:0003824; GO:0016829; GO:0016840; GO:0016841; GO:0003674; GO:0045548; GO:0046395; GO:0019752; GO:0009072; GO:0019439; GO:0008152; GO:0008150; GO:0009063; GO:0042737; GO:1902221; GO:1901575; GO:1902222; GO:0044237; GO:0006558; GO:0044238; GO:0009987; GO:0044282; GO:0044281; GO:…	cytoplasm;protein self-association;phenylalanine ammonia-lyase activity;L-phenylalanine catabolic process;cinnamic acid biosynthetic process	map00360, map00940
Qrob_T0376680.2	Cr_up	732.737	-1.88513	0.378094	-4.98587	6.16849e-07	0.000230833	phospho-2-dehydro-3-deoxyheptonate aldolase 1, chloroplastic-like	GO:0005737; GO:0044464; GO:0043231; GO:0044444; GO:0005575; GO:0044424; GO:0043227; GO:0043226; GO:0043229; GO:0005623; GO:0009536; GO:0005622; GO:0009507; GO:0003824; GO:0016740; GO:0003674; GO:0016765; GO:0003849; GO:0046394; GO:0019752; GO:0009072; GO:0019438; GO:0008152; GO:0008150; GO:1901576; GO:0044237; GO:0008652; GO:0044238; GO:0009987; GO:0044281; GO:0044283; GO:0006725; GO:0006807; GO:…	chloroplast;3-deoxy-7-phosphoheptulonate synthase activity;aromatic amino acid family biosynthetic process;chorismate biosynthetic process	map00400, map01130
Qrob_T0376420.2	Cr_up	488.516	-1.93596	0.398062	-4.86345	1.15356e-06	0.000377339	phospho-2-dehydro-3-deoxyheptonate aldolase 1, chloroplastic-like	GO:0005737; GO:0044464; GO:0043231; GO:0044444; GO:0005575; GO:0044424; GO:0043227; GO:0043226; GO:0043229; GO:0005623; GO:0009536; GO:0005622; GO:0009507; GO:0003824; GO:0016740; GO:0003674; GO:0016765; GO:0003849; GO:0046394; GO:0019752; GO:0009072; GO:0019438; GO:0008152; GO:0008150; GO:1901576; GO:0044237; GO:0008652; GO:0044238; GO:0009987; GO:0044281; GO:0044283; GO:0006725; GO:0006807; GO:…	chloroplast;3-deoxy-7-phosphoheptulonate synthase activity;aromatic amino acid family biosynthetic process;chorismate biosynthetic process	map00400, map01130
Qrob_T0315220.2	Cr_up	131.109	-2.06265	0.451639	-4.56704	4.94668e-06	0.00105186	arogenate dehydratase/prephenate dehydratase 6, chloroplastic-like	GO:0005737; GO:0009507; GO:0044464; GO:0043231; GO:0044444; GO:0044422; GO:0044435; GO:0044424; GO:0005575; GO:0044446; GO:0009532; GO:0044434; GO:0043227; GO:0043226; GO:0005623; GO:0043229; GO:0005622; GO:0009536; GO:0009570; GO:0016835; GO:0016836; GO:0003824; GO:0016829; GO:0003674; GO:0004664; GO:0016835; GO:0016836; GO:0003824; GO:0016829; GO:0003674; GO:0047769; GO:0046394; GO:0019752; GO:…	chloroplast stroma;prephenate dehydratase activity;arogenate dehydratase activity;L-phenylalanine biosynthetic process	map00400, map01130
Qrob_T0342600.2	Cr_up	213.277	-2.31993	0.604668	-3.8367	0.000124698	0.0109656	phospho-2-dehydro-3-deoxyheptonate aldolase 1, chloroplastic-like	GO:0005737; GO:0044464; GO:0043231; GO:0044444; GO:0005575; GO:0044424; GO:0043227; GO:0043226; GO:0043229; GO:0005623; GO:0009536; GO:0005622; GO:0009507; GO:0003824; GO:0016740; GO:0003674; GO:0016765; GO:0003849; GO:0046394; GO:0019752; GO:0009072; GO:0019438; GO:0008152; GO:0008150; GO:1901576; GO:0044237; GO:0008652; GO:0044238; GO:0009987; GO:0044281; GO:0044283; GO:0006725; GO:0006807; GO:…	chloroplast;3-deoxy-7-phosphoheptulonate synthase activity;aromatic amino acid family biosynthetic process;chorismate biosynthetic process	map00400, map01130
Qrob_T0339740.2	Cr_up	58.6986	-3.47768	0.798505	-4.35524	1.32921e-05	0.00223736	bifunctional 3-dehydroquinate dehydratase/shikimate dehydrogenase, chloroplastic-like	GO:0016835; GO:0016836; GO:0003824; GO:0016829; GO:0003674; GO:0003855; GO:0016614; GO:0016616; GO:0016491; GO:0003824; GO:0003674; GO:0004764; GO:0000166; GO:0050662; GO:1901265; GO:0097159; GO:1901363; GO:0048037; GO:0036094; GO:0005488; GO:0003674; GO:0050661; GO:0008152; GO:0044281; GO:0008150; GO:0006082; GO:0019752; GO:0044237; GO:0043436; GO:0071704; GO:0032787; GO:0009987; GO:1901615; GO:…	3-dehydroquinate dehydratase activity;shikimate 3-dehydrogenase (NADP+) activity;NADP binding;shikimate metabolic process;oxidation-reduction process	map00400, map01130
Qrob_T0208530.2	Cr_up	78.3748	-1.16066	0.354475	-3.27432	0.00105916	0.0433216	thioredoxin reductase NTRB-like	GO:0005737; GO:0005739; GO:0070013; GO:0044464; GO:0043231; GO:0031974; GO:0044429; GO:0044444; GO:0044422; GO:0043233; GO:0044424; GO:0005575; GO:0044446; GO:0043227; GO:0043226; GO:0005623; GO:0043229; GO:0005622; GO:0005759; GO:0016668; GO:0015036; GO:0016209; GO:0016491; GO:0003824; GO:0016651; GO:0003674; GO:0016667; GO:0004791; GO:0006979; GO:0071450; GO:0050896; GO:0071451; GO:0098754; GO:…	mitochondrial matrix;thioredoxin-disulfide reductase activity;removal of superoxide radicals;oxidation-reduction process	map00450
Qrob_T0377210.2	Cr_up	800.447	-1.30149	0.393362	-3.30865	0.000937481	0.0404531	endoglucanase 6	GO:0003824; GO:0004553; GO:0003674; GO:0016798; GO:0016787; GO:0008810; GO:0030246; GO:0005488; GO:0003674; GO:0030247; GO:0044275; GO:0000272; GO:0030243; GO:0008152; GO:0006073; GO:0008150; GO:1901575; GO:0044237; GO:0044238; GO:0009987; GO:0044260; GO:0005976; GO:0043170; GO:0044042; GO:0044262; GO:0044264; GO:0016052; GO:0051275; GO:0071704; GO:0009251; GO:0009057; GO:0009056; GO:0051273; GO:…	cellulase activity;polysaccharide binding;cellulose catabolic process	map00500
Qrob_T0473660.2	Cr_up	369.007	-1.42002	0.383897	-3.69896	0.000216486	0.0157233	endoglucanase 10	GO:0016020; GO:0031224; GO:0005575; GO:0044425; GO:0016021; GO:0003824; GO:0004553; GO:0003674; GO:0016798; GO:0016787; GO:0008810; GO:0044275; GO:0000272; GO:0030243; GO:0008152; GO:0006073; GO:0008150; GO:1901575; GO:0044237; GO:0044238; GO:0009987; GO:0044260; GO:0005976; GO:0043170; GO:0044042; GO:0044262; GO:0044264; GO:0016052; GO:0051275; GO:0071704; GO:0009251; GO:0009057; GO:0009056; GO:…	integral component of membrane;cellulase activity;cellulose catabolic process	map00500
Qrob_T0457730.2	Cr_up	15.1476	-3.13714	0.835725	-3.75379	0.000174182	0.0136629	endoglucanase 11	GO:0016020; GO:0031224; GO:0005575; GO:0044425; GO:0016021; GO:0003824; GO:0004553; GO:0003674; GO:0016798; GO:0016787; GO:0008810; GO:0044275; GO:0000272; GO:0030243; GO:0008152; GO:0006073; GO:0008150; GO:1901575; GO:0044237; GO:0044238; GO:0009987; GO:0044260; GO:0005976; GO:0043170; GO:0044042; GO:0044262; GO:0044264; GO:0016052; GO:0051275; GO:0071704; GO:0009251; GO:0009057; GO:0009056; GO:…	integral component of membrane;cellulase activity;cellulose catabolic process	map00500
Qrob_T0423780.2	Cr_up	20.6585	-3.58452	0.931351	-3.84873	0.00011873	0.0106369	chitotriosidase-1-like	GO:0005575; GO:0005576; GO:0005575; GO:0016020; GO:0003824; GO:0004553; GO:0003674; GO:0016798; GO:0016787; GO:0004568; GO:0097367; GO:0008144; GO:0005488; GO:0003674; GO:0008061; GO:0008152; GO:0008150; GO:0071704; GO:0044238; GO:0005975; GO:0043170; GO:0006807; GO:0017144; GO:0071704; GO:1901072; GO:1901071; GO:0008152; GO:0006040; GO:0008150; GO:0042737; GO:0006022; GO:0009057; GO:1901135; GO:…	extracellular region;membrane;chitinase activity;chitin binding;carbohydrate metabolic process;chitin catabolic process	map00520
Qrob_T0702170.2	Cr_up	462.625	-1.00884	0.211952	-4.75975	1.9383e-06	0.00055176	trifunctional UDP-glucose 4,6-dehydratase/UDP-4-keto-6-deoxy-D-glucose 3,5-epimerase/UDP-4-keto-L-rhamnose-reductase RHM1-like	GO:0016835; GO:0016836; GO:0003824; GO:0016829; GO:0003674; GO:0008460; GO:0016835; GO:0016836; GO:0003824; GO:0016829; GO:0003674; GO:0050377; GO:0048037; GO:0005488; GO:0003674; GO:0050662; GO:0046483; GO:0044281; GO:0006725; GO:0006807; GO:0071704; GO:0008152; GO:1901360; GO:0008150; GO:0055086; GO:0034641; GO:1901135; GO:0044237; GO:0006139; GO:0044238; GO:0009987; GO:0009225	dTDP-glucose 4,6-dehydratase activity;UDP-glucose 4,6-dehydratase activity;coenzyme binding;nucleotide-sugar metabolic process	map00520, map00521, map00523, map01055, map01130, map00525
Qrob_T0371470.2	Cr_up	576.192	-1.48235	0.355031	-4.17526	2.97643e-05	0.00376325	alpha-1,4-glucan-protein synthase [udp-forming] 2	GO:0005575; GO:0005576; GO:0044464; GO:0005575; GO:0030312; GO:0005623; GO:0071944; GO:0005618; GO:0005737; GO:0044464; GO:0043231; GO:0044444; GO:0012505; GO:0005575; GO:0044424; GO:0043227; GO:0043226; GO:0043229; GO:0005623; GO:0005622; GO:0005794; GO:0005737; GO:0044464; GO:0044444; GO:0044424; GO:0005575; GO:0005623; GO:0005622; GO:0005829; GO:0005911; GO:0055044; GO:0030054; GO:0005575; GO:…	extracellular region;cell wall;Golgi apparatus;cytosol;plasmodesma;GTPase activity;GTP binding;UDP-arabinopyranose mutase activity;protein glycosylation;plant-type cell wall biogenesis;cellulose biosynthetic process;UDP-L-arabinose metabolic process;cell wall organization	map00520, map00730, map00230
Qrob_T0183240.2	Cr_up	1208.14	-1.23253	0.372132	-3.31209	0.000926015	0.0402543	inositol-3-phosphate synthase	GO:0044464; GO:0044424; GO:0005575; GO:0005623; GO:0005622; GO:0005737; GO:0003824; GO:0016872; GO:0003674; GO:0016853; GO:0004512; GO:0044281; GO:0046165; GO:1901617; GO:0044262; GO:0046173; GO:0044283; GO:0016051; GO:0019751; GO:0071704; GO:0034637; GO:0008152; GO:0008150; GO:0009058; GO:0006066; GO:0006020; GO:1901576; GO:0044237; GO:0044238; GO:0044249; GO:0005975; GO:1901615; GO:0009987; GO:…	cytoplasm;inositol-3-phosphate synthase activity;inositol biosynthetic process;phospholipid biosynthetic process	map00521, map00562, map01130
Qrob_T0522330.2	Cr_up	170.304	-1.60284	0.454734	-3.52478	0.000423834	0.0250175	1-acyl-sn-glycerol-3-phosphate acyltransferase-like	GO:0005737; GO:0044464; GO:0043231; GO:0044444; GO:0012505; GO:0005575; GO:0044424; GO:0043227; GO:0043226; GO:0043229; GO:0005623; GO:0005622; GO:0005783; GO:0016020; GO:0031224; GO:0005575; GO:0044425; GO:0016021; GO:0016746; GO:0016747; GO:0042171; GO:0003824; GO:0008374; GO:0016740; GO:0016411; GO:0003674; GO:0071617; GO:0003841; GO:0046473; GO:0044255; GO:0006629; GO:0046474; GO:0046486; GO:…	endoplasmic reticulum;integral component of membrane;1-acylglycerol-3-phosphate O-acyltransferase activity;phosphatidic acid biosynthetic process	map00561, map00564
Qrob_T0352030.2	Cr_up	167.017	-2.56665	0.602115	-4.26272	2.01956e-05	0.0028737	phosphoethanolamine n-methyltransferase 1	GO:0003824; GO:0008168; GO:0016740; GO:0008170; GO:0016741; GO:0003674; GO:0008757; GO:0000234; GO:0046470; GO:0044255; GO:0046474; GO:0019637; GO:0090407; GO:0008152; GO:0008150; GO:0006796; GO:0008654; GO:0008610; GO:1901576; GO:0006650; GO:0006793; GO:0044237; GO:0044238; GO:0009987; GO:0097164; GO:0006807; GO:0006629; GO:0046486; GO:0071704; GO:0009058; GO:1901564; GO:0045017; GO:1901566; GO:…	phosphoethanolamine N-methyltransferase activity;phosphatidylcholine biosynthetic process;methylation	map00564
Qrob_T0400840.2	Cr_up	25.6415	-2.58418	0.743426	-3.47604	0.000508875	0.0279786	phosphatidylcholine:diacylglycerol cholinephosphotransferase 1-like	GO:0016020; GO:0031224; GO:0005575; GO:0044425; GO:0016021; GO:0003824; GO:0016780; GO:0016772; GO:0017169; GO:0016740; GO:0003674; GO:0004142; GO:0046470; GO:0044255; GO:0046474; GO:0019637; GO:0090407; GO:0008152; GO:0008150; GO:0006796; GO:0008654; GO:0008610; GO:1901576; GO:0006650; GO:0006793; GO:0044237; GO:0006656; GO:0044238; GO:0009987; GO:0097164; GO:0006807; GO:0006629; GO:0046486; GO:…	integral component of membrane;diacylglycerol cholinephosphotransferase activity;CDP-choline pathway	map00565, map00564, map00440
Qrob_T0338470.2	Cr_up	7290.99	-1.3833	0.417412	-3.31399	0.00091974	0.0401794	linoleate 13S-lipoxygenase 2-1, chloroplastic-like	GO:0016701; GO:0016702; GO:0051213; GO:0016491; GO:0003824; GO:0003674; GO:0016165; GO:0043167; GO:0043169; GO:0005488; GO:0003674; GO:0046872; GO:0031407; GO:0044281; GO:0072330; GO:0046394; GO:0044283; GO:0044255; GO:0006629; GO:0016053; GO:0019752; GO:0071704; GO:0032787; GO:0008152; GO:0008150; GO:0006082; GO:0009058; GO:0006631; GO:0008610; GO:1901576; GO:0044237; GO:0043436; GO:0044238; GO:…	linoleate 13S-lipoxygenase activity;metal ion binding;oxylipin biosynthetic process;oxidation-reduction process	map00591, map00592
Qrob_T0338490.2	Cr_up	31309.5	-1.52501	0.46445	-3.28348	0.00102535	0.04268	putative linoleate 13S-lipoxygenase	GO:0016701; GO:0016702; GO:0051213; GO:0016491; GO:0003824; GO:0003674; GO:0016165; GO:0043167; GO:0043169; GO:0005488; GO:0003674; GO:0046872; GO:0031407; GO:0044281; GO:0072330; GO:0046394; GO:0044283; GO:0044255; GO:0006629; GO:0016053; GO:0019752; GO:0071704; GO:0032787; GO:0008152; GO:0008150; GO:0006082; GO:0009058; GO:0006631; GO:0008610; GO:1901576; GO:0044237; GO:0043436; GO:0044238; GO:…	linoleate 13S-lipoxygenase activity;metal ion binding;oxylipin biosynthetic process;oxidation-reduction process	map00591, map00592
Qrob_T0758490.2	Cr_up	1587.52	-1.16155	0.266698	-4.35528	1.32895e-05	0.00223736	allene oxide cyclase, chloroplastic-like	GO:0003824; GO:0009975; GO:0016860; GO:0003674; GO:0016853; GO:0046423; GO:0044281; GO:0010817; GO:0072330; GO:0046394; GO:0044283; GO:0016053; GO:0019752; GO:0071704; GO:0032787; GO:0008152; GO:0065008; GO:0008150; GO:0006082; GO:0065007; GO:0009058; GO:0009694; GO:1901576; GO:0044237; GO:0043436; GO:0042445; GO:0042446; GO:0044249; GO:0009987; GO:0009695	allene-oxide cyclase activity;jasmonic acid biosynthetic process	map00592
Qrob_T0189920.2	Cr_up	1516.08	-1.18916	0.341186	-3.48538	0.000491438	0.0276609	12-oxophytodienoate reductase 3	GO:0005737; GO:0044464; GO:0043231; GO:0044444; GO:0005575; GO:0044424; GO:0043227; GO:0043226; GO:0042579; GO:0043229; GO:0005623; GO:0005622; GO:0005777; GO:0000166; GO:0097367; GO:0050662; GO:0097159; GO:0048037; GO:0032553; GO:1901265; GO:1901363; GO:0043168; GO:0036094; GO:0043167; GO:0005488; GO:0003674; GO:0010181; GO:0016627; GO:0016628; GO:0016491; GO:0003824; GO:0003674; GO:0016629; GO:…	peroxisome;FMN binding;12-oxophytodienoate reductase activity;jasmonic acid biosynthetic process;oxylipin biosynthetic process;oxidation-reduction process	map00592
Qrob_T0730970.2	Cr_up	364.2	-1.41061	0.413026	-3.41531	0.000637086	0.0321255	glutamate decarboxylase 1	GO:0003824; GO:0016829; GO:0016830; GO:0003674; GO:0016831; GO:0004351; GO:0050662; GO:0008144; GO:0097159; GO:1901363; GO:0048037; GO:0043168; GO:0043167; GO:0036094; GO:0070279; GO:0019842; GO:0005488; GO:0003674; GO:0030170; GO:0044281; GO:0006807; GO:0019752; GO:0071704; GO:0008152; GO:0009064; GO:0043648; GO:0008150; GO:0006082; GO:1901564; GO:0006520; GO:0044237; GO:0043436; GO:0044238; GO:…	glutamate decarboxylase activity;pyridoxal phosphate binding;glutamate metabolic process	map00650, map00250, map00430, map00410
Qrob_T0527880.2	Cr_up	8003.84	-0.671656	0.200693	-3.34668	0.000817844	0.0368218	fructose-bisphosphate aldolase 6, cytosolic	GO:0003824; GO:0016829; GO:0016830; GO:0003674; GO:0016832; GO:0004332; GO:0006757; GO:0046031; GO:0019693; GO:0072521; GO:0046034; GO:0019752; GO:0032787; GO:0019637; GO:0008152; GO:0046939; GO:0009185; GO:0008150; GO:0055086; GO:0034641; GO:1901135; GO:1901575; GO:0006796; GO:0044237; GO:0006793; GO:0006139; GO:0044238; GO:0006753; GO:0009987; GO:0046483; GO:0044281; GO:0006725; GO:0006807; GO:…	fructose-bisphosphate aldolase activity;glycolytic process	map00680, map00010, map00051, map01130, map00030, map00710
Qrob_T0388410.2	Cr_up	771.705	-1.68128	0.386144	-4.35401	1.33671e-05	0.00223736	4-coumarate--CoA ligase-like 7	GO:0016020; GO:0031224; GO:0005575; GO:0044425; GO:0016021; GO:0016877; GO:0016405; GO:0016878; GO:0003824; GO:0016874; GO:0003674; GO:0003987; GO:0016701; GO:0016703; GO:0016491; GO:0003824; GO:0045289; GO:0004497; GO:0003674; GO:0047077; GO:0008152; GO:0008150; GO:0055114	integral component of membrane;acetate-CoA ligase activity;Photinus-luciferin 4-monooxygenase (ATP-hydrolyzing) activity;oxidation-reduction process	map00680, map00010, map00640, map00720, map01130, map00630, map00620
Qrob_T0032570.2	Cr_up	1153.46	-1.00415	0.299507	-3.35269	0.000800293	0.0366867	methylenetetrahydrofolate reductase 2	GO:0005737; GO:0044464; GO:0044444; GO:0044424; GO:0005575; GO:0005623; GO:0005622; GO:0005829; GO:0016646; GO:0016491; GO:0003824; GO:0003674; GO:0016645; GO:0004489; GO:0000166; GO:0050662; GO:0050660; GO:1901265; GO:0097159; GO:1901363; GO:0048037; GO:0043168; GO:0036094; GO:0043167; GO:0005488; GO:0003674; GO:0071949; GO:0046394; GO:0044272; GO:0000097; GO:0000096; GO:0019752; GO:0008152; GO:…	cytosol;methylenetetrahydrofolate reductase (NAD(P)H) activity;FAD binding;methionine biosynthetic process;tetrahydrofolate interconversion;oxidation-reduction process	map00720, map00670
Qrob_T0336850.2	Cr_up	485.974	-0.661042	0.196779	-3.35932	0.000781355	0.0362898	kinesin-like protein KIN-7K, chloroplastic	GO:0005856; GO:0099512; GO:0099513; GO:0044464; GO:0043232; GO:0044430; GO:0015630; GO:0099081; GO:0099080; GO:0044422; GO:0044446; GO:0005575; GO:0044424; GO:0043226; GO:0005623; GO:0043229; GO:0005622; GO:0043228; GO:0005874; GO:0000166; GO:0097367; GO:0097159; GO:0017076; GO:0032555; GO:0032553; GO:0035639; GO:0032559; GO:0030554; GO:1901265; GO:0008144; GO:1901363; GO:0043168; GO:0036094; GO:…	microtubule;ATP binding;microtubule binding;ATP-dependent microtubule motor activity, plus-end-directed;microtubule-based movement	map00730, map00230
Qrob_T0666650.2	Cr_up	2465.78	-0.673219	0.169083	-3.98159	6.84571e-05	0.00674524	tubulin beta chain-like	GO:0005737; GO:0044464; GO:0043231; GO:0044444; GO:0005575; GO:0044424; GO:0043227; GO:0043226; GO:0043229; GO:0005623; GO:0005622; GO:0005773; GO:0005856; GO:0099512; GO:0099513; GO:0044464; GO:0043232; GO:0044430; GO:0015630; GO:0099081; GO:0099080; GO:0044422; GO:0044446; GO:0005575; GO:0044424; GO:0043226; GO:0005623; GO:0043229; GO:0005622; GO:0043228; GO:0005874; GO:0003824; GO:0016817; GO:…	vacuole;microtubule;GTPase activity;structural constituent of cytoskeleton;GTP binding;transferase activity, transferring glycosyl groups;microtubule cytoskeleton organization;mitotic cell cycle;response to light stimulus;unidimensional cell growth	map00730, map00230
Qrob_T0319330.2	Cr_up	507.492	-0.737829	0.21223	-3.47655	0.000507917	0.0279786	tubulin beta-2 chain	GO:0044464; GO:0044424; GO:0005575; GO:0005623; GO:0005622; GO:0005737; GO:0005856; GO:0099512; GO:0099513; GO:0044464; GO:0043232; GO:0044430; GO:0015630; GO:0099081; GO:0099080; GO:0044422; GO:0044446; GO:0005575; GO:0044424; GO:0043226; GO:0005623; GO:0043229; GO:0005622; GO:0043228; GO:0005874; GO:0003824; GO:0016817; GO:0016818; GO:0017111; GO:0016462; GO:0003674; GO:0016787; GO:0003924; GO:…	cytoplasm;microtubule;GTPase activity;structural constituent of cytoskeleton;protein binding;GTP binding;cytoskeleton organization;microtubule-based process	map00730, map00230
Qrob_T0404660.2	Cr_up	1605	-0.832933	0.252607	-3.29735	0.000976005	0.0414075	luminal-binding protein 5	GO:0044464; GO:0043231; GO:0005575; GO:0044424; GO:0043227; GO:0043226; GO:0043229; GO:0005623; GO:0005622; GO:0005634; GO:0005737; GO:0070013; GO:0044464; GO:0043231; GO:0012505; GO:0031974; GO:0044444; GO:0044422; GO:0044432; GO:0043233; GO:0044424; GO:0005575; GO:0044446; GO:0005783; GO:0043227; GO:0043226; GO:0005623; GO:0043229; GO:0005622; GO:0005788; GO:0005575; GO:0016020; GO:0005737; GO:…	nucleus;endoplasmic reticulum lumen;membrane;endoplasmic reticulum chaperone complex;ATP binding;heat shock protein binding;ATPase activity, coupled;protein folding chaperone;unfolded protein binding;misfolded protein binding;ubiquitin-dependent ERAD pathway;endoplasmic reticulum unfolded protein response;cellular response to heat;protein refolding;chaperone cofactor-dependent protein refolding	map00730, map00230
Qrob_T0081080.2	Cr_up	291.538	-1.88474	0.437339	-4.30956	1.6358e-05	0.00248168	plasma membrane ATPase 4-like	GO:0016020; GO:0044464; GO:0005575; GO:0005623; GO:0071944; GO:0005886; GO:0016020; GO:0031224; GO:0005575; GO:0044425; GO:0016021; GO:0000166; GO:0097367; GO:0097159; GO:0017076; GO:0032555; GO:0032553; GO:0035639; GO:0032559; GO:0030554; GO:1901265; GO:0008144; GO:1901363; GO:0043168; GO:0036094; GO:0043167; GO:0005488; GO:0003674; GO:0005524; GO:0003824; GO:0017111; GO:0016462; GO:0015405; GO:…	plasma membrane;integral component of membrane;ATP binding;proton-exporting ATPase activity, phosphorylative mechanism;proton export across plasma membrane	map00730, map00230
Qrob_T0605710.2	Cr_up	106.525	-1.39794	0.398653	-3.50666	0.000453766	0.0264175	probable adenylate kinase 6, chloroplastic	GO:0050145; GO:0003824; GO:0016772; GO:0016740; GO:0016301; GO:0003674; GO:0019205; GO:0016776; GO:0004017; GO:0000166; GO:0097367; GO:0097159; GO:0017076; GO:0032555; GO:0032553; GO:0035639; GO:0032559; GO:0030554; GO:1901265; GO:0008144; GO:1901363; GO:0043168; GO:0036094; GO:0043167; GO:0005488; GO:0003674; GO:0005524; GO:0008152; GO:0008150; GO:0006796; GO:0006793; GO:0044237; GO:0009987; GO:…	adenylate kinase activity;ATP binding;phosphorylation;nucleoside monophosphate phosphorylation	map00730, map01130, map00230
Qrob_T0522150.2	Cr_up	803.578	-1.12885	0.313755	-3.59787	0.000320829	0.0205156	probable aminotransferase TAT2	GO:0016769; GO:0003824; GO:0016740; GO:0003674; GO:0008483; GO:0016833; GO:0003824; GO:0016829; GO:0016830; GO:0003674; GO:0008696; GO:0050662; GO:0008144; GO:0097159; GO:1901363; GO:0048037; GO:0043168; GO:0043167; GO:0036094; GO:0070279; GO:0019842; GO:0005488; GO:0003674; GO:0030170; GO:0008152; GO:0044281; GO:0008150; GO:0006082; GO:0006807; GO:1901564; GO:0019752; GO:0044237; GO:0043436; GO:…	transaminase activity;4-amino-4-deoxychorismate lyase activity;pyridoxal phosphate binding;cellular amino acid metabolic process;folic acid biosynthetic process	map00790
Qrob_T0383080.2	Cr_up	1509.2	-2.02062	0.540922	-3.73552	0.00018733	0.0142508	iron-binding protein	GO:0005737; GO:0044464; GO:0043231; GO:0044444; GO:0005575; GO:0044424; GO:0043227; GO:0043226; GO:0043229; GO:0005623; GO:0005622; GO:0005739; GO:0009507; GO:0016020; GO:0031976; GO:0042651; GO:0044435; GO:0044434; GO:0043227; GO:0043226; GO:0044436; GO:0005623; GO:0043229; GO:0005622; GO:0005737; GO:0044464; GO:0043231; GO:0034357; GO:0031984; GO:0055035; GO:0044444; GO:0044422; GO:0009579; GO:…	mitochondrion;chloroplast thylakoid membrane;chloroplast stroma;ferroxidase activity;ferric iron binding;protein domain specific binding;iron ion transport;cellular iron ion homeostasis;response to cold;response to bacterium;response to cytokinin;flower development;response to iron ion;response to zinc ion;photosynthesis;response to hydrogen peroxide;leaf development;oxidation-reduction process	map00860
Qrob_T0462080.2	Cr_up	108.23	-5.70922	0.720263	-7.92657	2.25276e-15	6.6265e-12	1-deoxy-D-xylulose-5-phosphate synthase	GO:0003824; GO:0016740; GO:0003674; GO:0016744; GO:0008661; GO:0044255; GO:0006629; GO:0071704; GO:0008152; GO:0008150; GO:0008299; GO:0009058; GO:0008610; GO:1901576; GO:0044237; GO:0044238; GO:0044249; GO:0006720; GO:0006721; GO:0009987; GO:0016114	1-deoxy-D-xylulose-5-phosphate synthase activity;terpenoid biosynthetic process	map00900, map00730, map01130
Qrob_T0462070.2	Cr_up	14.7893	-6.39249	1.43495	-4.45485	8.39517e-06	0.00156524	1-deoxy-D-xylulose-5-phosphate synthase	GO:0003824; GO:0016740; GO:0003674; GO:0016744; GO:0008661; GO:0044255; GO:0006629; GO:0071704; GO:0008152; GO:0008150; GO:0008299; GO:0009058; GO:0008610; GO:1901576; GO:0044237; GO:0044238; GO:0044249; GO:0006720; GO:0006721; GO:0009987; GO:0016114	1-deoxy-D-xylulose-5-phosphate synthase activity;terpenoid biosynthetic process	map00900, map00730, map01130
Qrob_T0550990.2	Cr_up	3053.02	-1.06597	0.324356	-3.28643	0.00101467	0.0423357	2-C-methyl-D-erythritol 2,4-cyclodiphosphate synthase, chloroplastic	GO:0005737; GO:0009507; GO:0044464; GO:0043231; GO:0044444; GO:0044422; GO:0044435; GO:0044424; GO:0005575; GO:0044446; GO:0009532; GO:0044434; GO:0043227; GO:0043226; GO:0005623; GO:0043229; GO:0005622; GO:0009536; GO:0009570; GO:0003824; GO:0016849; GO:0016829; GO:0003674; GO:0008685; GO:0044271; GO:0006779; GO:0051188; GO:0051186; GO:0033014; GO:0019438; GO:0008152; GO:0008150; GO:0033013; GO:…	chloroplast stroma;2-C-methyl-D-erythritol 2,4-cyclodiphosphate synthase activity;chlorophyll biosynthetic process;carotenoid biosynthetic process	map00900, map01130
Qrob_T0632270.2	Cr_up	1202.14	-2.23031	0.610597	-3.65267	0.000259525	0.0176082	Hydroxymethylglutaryl-CoA reductase	GO:0005737; GO:0016020; GO:0044464; GO:0042175; GO:0043231; GO:0012505; GO:0044422; GO:0044444; GO:0044432; GO:0005575; GO:0044424; GO:0044446; GO:0005783; GO:0031090; GO:0043227; GO:0043226; GO:0044425; GO:0005623; GO:0043229; GO:0005622; GO:0005789; GO:0016020; GO:0031224; GO:0005575; GO:0044425; GO:0016021; GO:0005737; GO:0031967; GO:0005739; GO:0016020; GO:0044464; GO:0043231; GO:0031975; GO:…	endoplasmic reticulum membrane;integral component of membrane;mitochondrial membrane;plastid membrane;hydroxymethylglutaryl-CoA reductase (NADPH) activity;NADP binding;isoprenoid biosynthetic process;coenzyme A metabolic process;oxidation-reduction process	map00900, map01130
Qrob_T0418160.2	Cr_up	685.864	-1.41534	0.411766	-3.43725	0.000587656	0.0307761	1-aminocyclopropane-1-carboxylate oxidase homolog 4-like	GO:0043167; GO:0043169; GO:0005488; GO:0003674; GO:0046872; GO:0051213; GO:0016705; GO:0016491; GO:0003824; GO:0016706; GO:0003674; GO:0050590; GO:0008152; GO:0008150; GO:0055114	metal ion binding;desacetoxyvindoline 4-hydroxylase activity;oxidation-reduction process	map00901
Qrob_T0257550.2	Cr_up	1314.47	-4.91352	1.1223	-4.37807	1.19734e-05	0.00211319	(-)-germacrene D synthase-like	GO:0044464; GO:0044424; GO:0005575; GO:0005623; GO:0005622; GO:0005737; GO:0046872; GO:0043167; GO:0043169; GO:0005488; GO:0003674; GO:0000287; GO:0016835; GO:0003824; GO:0016838; GO:0016829; GO:0003674; GO:0034004; GO:0016835; GO:0003824; GO:0016838; GO:0016829; GO:0010333; GO:0003674; GO:0010334; GO:0052577; GO:0044255; GO:0006629; GO:0071704; GO:0008152; GO:0008150; GO:0008299; GO:0009058; GO:…	cytoplasm;magnesium ion binding;germacradienol synthase activity;germacrene-D synthase activity;terpenoid biosynthetic process	map00909
Qrob_T0681000.2	Cr_up	65.0948	-2.17792	0.650124	-3.35001	0.000808098	0.0367783	alpha carbonic anhydrase 7-like	GO:0016835; GO:0016836; GO:0003824; GO:0016829; GO:0003674; GO:0004089; GO:0046872; GO:0043167; GO:0043169; GO:0046914; GO:0005488; GO:0003674; GO:0008270	carbonate dehydratase activity;zinc ion binding	map00910
Qrob_T0296360.2	Cr_up	40.6858	-1.91329	0.584391	-3.27399	0.0010604	0.0433216	peroxidase 72-like	GO:0005575; GO:0005576; GO:0016209; GO:0016491; GO:0003824; GO:0016684; GO:0003674; GO:0004601; GO:0046906; GO:0097159; GO:1901363; GO:0048037; GO:0005488; GO:0003674; GO:0020037; GO:0043167; GO:0043169; GO:0005488; GO:0003674; GO:0046872; GO:0050896; GO:0008150; GO:0006950; GO:0006979; GO:0072593; GO:0051186; GO:0051187; GO:0017001; GO:0017144; GO:0008152; GO:0016999; GO:0008150; GO:0042737; GO:…	extracellular region;peroxidase activity;heme binding;metal ion binding;response to oxidative stress;hydrogen peroxide catabolic process;oxidation-reduction process;cellular oxidant detoxification	map00940
Qrob_T0008170.2	Cr_up	112.876	-1.99998	0.604596	-3.30797	0.000939757	0.0404531	peroxidase A2-like	GO:0005575; GO:0005576; GO:0016209; GO:0016491; GO:0003824; GO:0016684; GO:0003674; GO:0004601; GO:0046906; GO:0097159; GO:1901363; GO:0048037; GO:0005488; GO:0003674; GO:0020037; GO:0043167; GO:0043169; GO:0005488; GO:0003674; GO:0046872; GO:0050896; GO:0008150; GO:0006950; GO:0006979; GO:0072593; GO:0051186; GO:0051187; GO:0017001; GO:0017144; GO:0008152; GO:0016999; GO:0008150; GO:0042737; GO:…	extracellular region;peroxidase activity;heme binding;metal ion binding;response to oxidative stress;hydrogen peroxide catabolic process;oxidation-reduction process;cellular oxidant detoxification	map00940
Qrob_T0646130.2	Cr_up	1289.48	-2.01747	0.445214	-4.53147	5.8574e-06	0.00118824	peroxidase P7-like	GO:0050794; GO:0044550; GO:0009809; GO:0009808; GO:0019438; GO:0008152; GO:0008150; GO:1901576; GO:0044237; GO:0009889; GO:0048518; GO:0009987; GO:0031328; GO:0006725; GO:0048522; GO:0019222; GO:0031323; GO:0050789; GO:0031326; GO:0071704; GO:2000762; GO:0031325; GO:1901360; GO:0019748; GO:1901362; GO:0065007; GO:1901141; GO:1901064; GO:0009058; GO:0009893; GO:1901066; GO:1900376; GO:0009891; GO:…	positive regulation of syringal lignin biosynthetic process;Golgi apparatus;heme binding;hydrogen peroxide catabolic process;peroxidase activity;response to oxidative stress;metal ion binding;cell wall;apoplast;cellular oxidant detoxification;cytosol;oxidation-reduction process;xylem development	map00940
Qrob_T0008180.2	Cr_up	225.186	-2.08694	0.471292	-4.42812	9.50595e-06	0.00172959	peroxidase A2-like	GO:0005575; GO:0005576; GO:0016209; GO:0016491; GO:0003824; GO:0016684; GO:0003674; GO:0004601; GO:0046906; GO:0097159; GO:1901363; GO:0048037; GO:0005488; GO:0003674; GO:0020037; GO:0043167; GO:0043169; GO:0005488; GO:0003674; GO:0046872; GO:0050896; GO:0008150; GO:0006950; GO:0006979; GO:0072593; GO:0051186; GO:0051187; GO:0017001; GO:0017144; GO:0008152; GO:0016999; GO:0008150; GO:0042737; GO:…	extracellular region;peroxidase activity;heme binding;metal ion binding;response to oxidative stress;hydrogen peroxide catabolic process;oxidation-reduction process;cellular oxidant detoxification	map00940
Qrob_T0200360.2	Cr_up	662.134	-2.1591	0.452137	-4.77532	1.7942e-06	0.000519112	peroxidase 73-like	GO:0005575; GO:0005576; GO:0016209; GO:0016491; GO:0003824; GO:0016684; GO:0003674; GO:0004601; GO:0046906; GO:0097159; GO:1901363; GO:0048037; GO:0005488; GO:0003674; GO:0020037; GO:0043167; GO:0043169; GO:0005488; GO:0003674; GO:0046872; GO:0050896; GO:0008150; GO:0006950; GO:0006979; GO:0072593; GO:0051186; GO:0051187; GO:0017001; GO:0017144; GO:0008152; GO:0016999; GO:0008150; GO:0042737; GO:…	extracellular region;peroxidase activity;heme binding;metal ion binding;response to oxidative stress;hydrogen peroxide catabolic process;oxidation-reduction process;cellular oxidant detoxification	map00940
Qrob_T0008200.2	Cr_up	393.987	-2.24137	0.477031	-4.6986	2.61957e-06	0.000679894	peroxidase A2-like	GO:0005575; GO:0005576; GO:0016209; GO:0016491; GO:0003824; GO:0016684; GO:0003674; GO:0004601; GO:0046906; GO:0097159; GO:1901363; GO:0048037; GO:0005488; GO:0003674; GO:0020037; GO:0043167; GO:0043169; GO:0005488; GO:0003674; GO:0046872; GO:0050896; GO:0008150; GO:0006950; GO:0006979; GO:0072593; GO:0051186; GO:0051187; GO:0017001; GO:0017144; GO:0008152; GO:0016999; GO:0008150; GO:0042737; GO:…	extracellular region;peroxidase activity;heme binding;metal ion binding;response to oxidative stress;hydrogen peroxide catabolic process;oxidation-reduction process;cellular oxidant detoxification	map00940
Qrob_T0008190.2	Cr_up	88.3263	-2.74335	0.455061	-6.02854	1.65448e-09	1.62222e-06	peroxidase A2-like	GO:0005575; GO:0005576; GO:0016209; GO:0016491; GO:0003824; GO:0016684; GO:0003674; GO:0004601; GO:0046906; GO:0097159; GO:1901363; GO:0048037; GO:0005488; GO:0003674; GO:0020037; GO:0043167; GO:0043169; GO:0005488; GO:0003674; GO:0046872; GO:0050896; GO:0008150; GO:0006950; GO:0006979; GO:0072593; GO:0051186; GO:0051187; GO:0017001; GO:0017144; GO:0008152; GO:0016999; GO:0008150; GO:0042737; GO:…	extracellular region;peroxidase activity;heme binding;metal ion binding;response to oxidative stress;hydrogen peroxide catabolic process;oxidation-reduction process;cellular oxidant detoxification	map00940
Qrob_T0640950.2	Cr_up	34.4033	-2.88173	0.831679	-3.46496	0.000530307	0.028622	caffeic acid 3-O-methyltransferase	GO:0005515; GO:0005488; GO:0003674; GO:0046983; GO:0008171; GO:0003824; GO:0008168; GO:0016740; GO:0016741; GO:0003674; GO:0047763; GO:0008152; GO:0008150; GO:0032259	protein dimerization activity;caffeate O-methyltransferase activity;methylation	map00940
Qrob_T0142120.2	Cr_up	310.319	-2.99737	0.601466	-4.98345	6.24611e-07	0.000230833	peroxidase A2-like	GO:0005575; GO:0005576; GO:0016020; GO:0031224; GO:0005575; GO:0044425; GO:0016021; GO:0016209; GO:0016491; GO:0003824; GO:0016684; GO:0003674; GO:0004601; GO:0046906; GO:0097159; GO:1901363; GO:0048037; GO:0005488; GO:0003674; GO:0020037; GO:0043167; GO:0043169; GO:0005488; GO:0003674; GO:0046872; GO:0050896; GO:0008150; GO:0006950; GO:0006979; GO:0072593; GO:0051186; GO:0051187; GO:0017001; GO:…	extracellular region;integral component of membrane;peroxidase activity;heme binding;metal ion binding;response to oxidative stress;hydrogen peroxide catabolic process;oxidation-reduction process;cellular oxidant detoxification	map00940
Qrob_T0008210.2	Cr_up	140.064	-3.11692	0.451827	-6.89847	5.25667e-12	8.4341e-09	peroxidase A2-like	GO:0005575; GO:0005576; GO:0016209; GO:0016491; GO:0003824; GO:0016684; GO:0003674; GO:0004601; GO:0046906; GO:0097159; GO:1901363; GO:0048037; GO:0005488; GO:0003674; GO:0020037; GO:0043167; GO:0043169; GO:0005488; GO:0003674; GO:0046872; GO:0050896; GO:0008150; GO:0006950; GO:0006979; GO:0072593; GO:0051186; GO:0051187; GO:0017001; GO:0017144; GO:0008152; GO:0016999; GO:0008150; GO:0042737; GO:…	extracellular region;peroxidase activity;heme binding;metal ion binding;response to oxidative stress;hydrogen peroxide catabolic process;oxidation-reduction process;cellular oxidant detoxification	map00940
Qrob_T0280210.2	Cr_up	57.2144	-3.26298	0.542604	-6.01357	1.81483e-09	1.68579e-06	peroxidase 4-like	GO:0005575; GO:0005576; GO:0016209; GO:0016491; GO:0003824; GO:0016684; GO:0003674; GO:0004601; GO:0046906; GO:0097159; GO:1901363; GO:0048037; GO:0005488; GO:0003674; GO:0020037; GO:0043167; GO:0043169; GO:0005488; GO:0003674; GO:0046872; GO:0050896; GO:0008150; GO:0006950; GO:0006979; GO:0072593; GO:0051186; GO:0051187; GO:0017001; GO:0017144; GO:0008152; GO:0016999; GO:0008150; GO:0042737; GO:…	extracellular region;peroxidase activity;heme binding;metal ion binding;response to oxidative stress;hydrogen peroxide catabolic process;oxidation-reduction process;cellular oxidant detoxification	map00940
Qrob_T0491360.2	Cr_up	108.688	-1.36508	0.408273	-3.34354	0.000827171	0.0370526	beta-glucosidase 13-like	GO:0003824; GO:0015926; GO:0004553; GO:0003674; GO:0016798; GO:0016787; GO:0008422; GO:0003824; GO:0004553; GO:0003674; GO:0016798; GO:0016787; GO:0102483; GO:0008152; GO:0008150; GO:0071704; GO:0044238; GO:0005975	beta-glucosidase activity;scopolin beta-glucosidase activity;carbohydrate metabolic process	map00940, map00460, map00500
Qrob_T0624300.2	Cr_up	64.5693	-1.52697	0.466312	-3.27457	0.00105823	0.0433216	glucan endo-1,3-beta-glucosidase 7	GO:0003824; GO:0015926; GO:0008422; GO:0004553; GO:0003674; GO:0016798; GO:0016787; GO:0042973; GO:0008152; GO:0008150; GO:0071704; GO:0044238; GO:0005975	glucan endo-1,3-beta-D-glucosidase activity;carbohydrate metabolic process	map00940, map00460, map00500
Qrob_T0491340.2	Cr_up	93.7352	-2.28712	0.600401	-3.80931	0.000139354	0.0118592	beta-glucosidase 13-like	GO:0003824; GO:0015926; GO:0004553; GO:0003674; GO:0016798; GO:0016787; GO:0008422; GO:0003824; GO:0004553; GO:0003674; GO:0016798; GO:0016787; GO:0102483; GO:0008152; GO:0008150; GO:0071704; GO:0044238; GO:0005975	beta-glucosidase activity;scopolin beta-glucosidase activity;carbohydrate metabolic process	map00940, map00460, map00500
Qrob_T0200790.2	Cr_up	636.618	-2.40676	0.593078	-4.05809	4.94762e-05	0.00545753	flavanone 3-hydroxylase	GO:0051213; GO:0016705; GO:0016491; GO:0003824; GO:0016706; GO:0003674; GO:0045486; GO:0043167; GO:0043169; GO:0005488; GO:0003674; GO:0046872; GO:0008152; GO:0008150; GO:0055114	naringenin 3-dioxygenase activity;metal ion binding;oxidation-reduction process	map00941
Qrob_T0599020.2	Cr_up	22.9509	-6.07711	1.21287	-5.01054	5.42787e-07	0.000216162	dihydroflavonol 4-reductase-like	GO:0016614; GO:0016616; GO:0016491; GO:0003824; GO:0003674; GO:0045552; GO:0048037; GO:0005488; GO:0003674; GO:0050662; GO:0008152; GO:0008150; GO:0046283; GO:0009058; GO:0042440; GO:1901576; GO:0046148; GO:0071704; GO:0009813; GO:0009812; GO:0009718; GO:0008152; GO:0008150; GO:0055114	dihydrokaempferol 4-reductase activity;coenzyme binding;anthocyanin-containing compound biosynthetic process;oxidation-reduction process	map00941
Qrob_T0316660.2	Cr_up	713.799	-1.94926	0.387667	-5.02818	4.95148e-07	0.000208068	berberine bridge enzyme-like 13	GO:0016627; GO:0016491; GO:0003824; GO:0003674; GO:0016634; GO:0050328; GO:0000166; GO:0050662; GO:0050660; GO:1901265; GO:0097159; GO:1901363; GO:0048037; GO:0043168; GO:0036094; GO:0043167; GO:0005488; GO:0003674; GO:0071949; GO:0008152; GO:0008150; GO:0055114	tetrahydroberberine oxidase activity;FAD binding;oxidation-reduction process	map00950
Qrob_T0283740.2	Cr_up	125.954	-1.28895	0.313394	-4.11288	3.90753e-05	0.0045976	GDSL esterase/lipase EXL3-like	GO:0005575; GO:0005576; GO:0005575; GO:0016020; GO:0052689; GO:0003824; GO:0016298; GO:0003674; GO:0016787; GO:0016788; GO:0004806; GO:0008152; GO:0008150; GO:0071704; GO:0044238; GO:0006629	extracellular region;membrane;triglyceride lipase activity;lipid metabolic process	map00983, map00561
Qrob_T0132480.2	Cr_up	65.8174	-2.89931	0.625907	-4.63218	3.61843e-06	0.000829372	probable glutathione S-transferase	GO:0044464; GO:0044424; GO:0005575; GO:0005623; GO:0005622; GO:0005737; GO:0003824; GO:0016740; GO:0003674; GO:0016765; GO:0004364	cytoplasm;glutathione transferase activity	map00983, map00982, map00980, map00480
Qrob_T0378100.2	Cr_up	51.5929	-3.80994	0.645804	-5.89953	3.64544e-09	2.95405e-06	probable glutathione S-transferase	GO:0044464; GO:0044424; GO:0005575; GO:0005623; GO:0005622; GO:0005737; GO:0003824; GO:0016740; GO:0003674; GO:0016765; GO:0004364; GO:0006518; GO:0006807; GO:0051186; GO:0071704; GO:0008152; GO:0008150; GO:0034641; GO:1901564; GO:0006790; GO:0006575; GO:0044237; GO:0043603; GO:0009987; GO:0006749	cytoplasm;glutathione transferase activity;glutathione metabolic process	map00983, map00982, map00980, map00480
Qrob_T0285570.2	Cr_up	65.4843	-1.85513	0.474483	-3.9098	9.23737e-05	0.00853562	probable gluconokinase isoform X1	GO:0000166; GO:0097367; GO:0097159; GO:0017076; GO:0032555; GO:0032553; GO:0035639; GO:0032559; GO:0030554; GO:1901265; GO:0008144; GO:1901363; GO:0043168; GO:0036094; GO:0043167; GO:0005488; GO:0003674; GO:0005524; GO:0003824; GO:0003674; GO:0016787; GO:0003824; GO:0016772; GO:0016740; GO:0016773; GO:0016301; GO:0003674; GO:0046316; GO:0008152; GO:0008150; GO:0006796; GO:0006793; GO:0044237; GO:…	ATP binding;hydrolase activity;gluconokinase activity;phosphorylation;D-gluconate catabolic process	map01130, map00030
Qrob_T0154320.2	Cr_up	290.795	-1.70523	0.458566	-3.71862	0.000200313	0.0150439	probable protein phosphatase 2C 34	GO:0004722; GO:0140096; GO:0003824; GO:0016791; GO:0042578; GO:0003674; GO:0004721; GO:0016787; GO:0016788; GO:0004724; GO:0044260; GO:0043170; GO:0006807; GO:0016311; GO:0071704; GO:0019538; GO:0036211; GO:0008152; GO:0008150; GO:1901564; GO:0044267; GO:0006796; GO:0043412; GO:0044237; GO:0006793; GO:0006464; GO:0044238; GO:0009987; GO:0006470	magnesium-dependent protein serine/threonine phosphatase activity;protein dephosphorylation	map04658, map04660
Qrob_T0387100.2	Cr_up	5146.36	-0.61509	0.186833	-3.29219	0.000994101	0.0417736	myeloid leukemia factor 1-like isoform X2	NULL	0	NULL
Qrob_T0463790.2	Cr_up	1833.71	-0.641707	0.178092	-3.60324	0.00031428	0.0203177	subtilisin-like protease SBT1.6	GO:0140096; GO:0017171; GO:0008233; GO:0003824; GO:0070011; GO:0004175; GO:0008236; GO:0003674; GO:0016787; GO:0004252; GO:0008152; GO:0043170; GO:0008150; GO:0006807; GO:1901564; GO:0071704; GO:0044238; GO:0019538; GO:0006508	serine-type endopeptidase activity;proteolysis	NULL
Qrob_T0198510.2	Cr_up	502.342	-0.663563	0.199337	-3.32884	0.000872074	0.0384991	long-chain-alcohol oxidase fao4a	GO:0016020; GO:0031224; GO:0005575; GO:0044425; GO:0016021; GO:0016899; GO:0016614; GO:0016491; GO:0003824; GO:0003674; GO:0046577; GO:0000166; GO:0050662; GO:1901265; GO:0097159; GO:1901363; GO:0048037; GO:0043168; GO:0036094; GO:0043167; GO:0005488; GO:0003674; GO:0050660; GO:0008152; GO:0008150; GO:0055114	integral component of membrane;long-chain-alcohol oxidase activity;flavin adenine dinucleotide binding;oxidation-reduction process	NULL
Qrob_T0198490.2	Cr_up	1033.36	-0.671959	0.192532	-3.49012	0.000482803	0.027576	long-chain-alcohol oxidase fao4a	GO:0016020; GO:0031224; GO:0005575; GO:0044425; GO:0016021; GO:0016899; GO:0016614; GO:0016491; GO:0003824; GO:0003674; GO:0046577; GO:0000166; GO:0050662; GO:1901265; GO:0097159; GO:1901363; GO:0048037; GO:0043168; GO:0036094; GO:0043167; GO:0005488; GO:0003674; GO:0050660; GO:0008152; GO:0008150; GO:0055114	integral component of membrane;long-chain-alcohol oxidase activity;flavin adenine dinucleotide binding;oxidation-reduction process	NULL
Qrob_T0741860.2	Cr_up	596.525	-0.74219	0.19492	-3.80767	0.000140284	0.0118592	protein nrt1/ ptr family 5.7	GO:0003674; GO:0005215; GO:0022857	transmembrane transporter activity	NULL
Qrob_T0214990.2	Cr_up	2132.37	-0.744799	0.214148	-3.47797	0.000505229	0.0279523	pollen-specific protein C13-like	GO:0044421; GO:0005575; GO:0005576; GO:0005615	extracellular space	NULL
Qrob_T0524990.2	Cr_up	664.995	-0.746711	0.232239	-3.21526	0.00130325	0.0493587	probable WRKY transcription factor 65	GO:0044464; GO:0043231; GO:0005575; GO:0044424; GO:0043227; GO:0043226; GO:0043229; GO:0005623; GO:0005622; GO:0005634; GO:0140110; GO:0003674; GO:0003700; GO:0003677; GO:0097159; GO:1901363; GO:0005488; GO:0003674; GO:0003676; GO:0043565; GO:0044271; GO:0050794; GO:0034645; GO:0010556; GO:2000112; GO:0080090; GO:0019219; GO:0019438; GO:0008152; GO:2001141; GO:0008150; GO:0034641; GO:0006351; GO:…	nucleus;DNA-binding transcription factor activity;sequence-specific DNA binding;regulation of transcription, DNA-templated	NULL
Qrob_T0422780.2	Cr_up	747.998	-0.75811	0.224673	-3.37429	0.000740077	0.0352065	trihelix transcription factor GT-2-like	GO:0044464; GO:0043231; GO:0005575; GO:0044424; GO:0043227; GO:0043226; GO:0043229; GO:0005623; GO:0005622; GO:0005634; GO:0140110; GO:0003674; GO:0003700; GO:0003677; GO:0097159; GO:1901363; GO:0005488; GO:0003674; GO:0003676; GO:0043565	nucleus;DNA-binding transcription factor activity;sequence-specific DNA binding	NULL
Qrob_T0742340.2	Cr_up	737.411	-0.827509	0.226157	-3.659	0.000253201	0.0175245	BES1/BZR1 homolog protein 4 isoform X1	GO:0140110; GO:0003674; GO:0003700; GO:0044271; GO:0050794; GO:0034645; GO:0010556; GO:2000112; GO:0080090; GO:0019219; GO:0019438; GO:0008152; GO:2001141; GO:0008150; GO:0034641; GO:0006351; GO:1901576; GO:0044237; GO:0006139; GO:0044238; GO:0009889; GO:0009987; GO:0046483; GO:0044260; GO:0043170; GO:0016070; GO:0006725; GO:0006807; GO:0018130; GO:0019222; GO:0051252; GO:0032774; GO:0097659; GO:…	DNA-binding transcription factor activity;regulation of transcription, DNA-templated;brassinosteroid mediated signaling pathway	NULL
Qrob_T0559050.2	Cr_up	1417.1	-0.833418	0.219941	-3.78928	0.000151083	0.0124299	UDP-glucuronic acid decarboxylase 2-like	GO:0016020; GO:0031224; GO:0005575; GO:0044425; GO:0016021	integral component of membrane	NULL
Qrob_T0458970.2	Cr_up	1527.23	-0.845174	0.22052	-3.83264	0.000126776	0.011022	calnexin homolog 1	GO:0005737; GO:0044464; GO:0043231; GO:0044444; GO:0005575; GO:0044424; GO:0043227; GO:0043226; GO:0043229; GO:0005623; GO:0005622; GO:0005739; GO:0098588; GO:0005737; GO:0044464; GO:0016020; GO:0043231; GO:0098805; GO:0044444; GO:0044422; GO:0044424; GO:0005575; GO:0044446; GO:0005773; GO:0044437; GO:0043227; GO:0031090; GO:0043226; GO:0005623; GO:0043229; GO:0005622; GO:0005774; GO:0005737; GO:…	mitochondrion;vacuolar membrane;endoplasmic reticulum membrane;Golgi apparatus;plasma membrane;plant-type cell wall;plasmodesma;chloroplast;integral component of membrane;calcium ion binding;carbohydrate binding;unfolded protein binding;protein folding	NULL
Qrob_T0525910.2	Cr_up	522.089	-0.856478	0.264081	-3.24324	0.00118178	0.0470457	UBP1-associated proteins 1C-like isoform X3	GO:0043167; GO:0043169; GO:0005488; GO:0003674; GO:0046872	metal ion binding	NULL
Qrob_T0489230.2	Cr_up	1063.58	-0.861526	0.231534	-3.72095	0.000198474	0.0150337	omega-hydroxypalmitate o-feruloyl transferase	GO:0044464; GO:0043231; GO:0005575; GO:0044424; GO:0043227; GO:0043226; GO:0043229; GO:0005623; GO:0005622; GO:0005634; GO:0044464; GO:0044424; GO:0005575; GO:0005623; GO:0005622; GO:0005737; GO:0016020; GO:0031224; GO:0005575; GO:0044425; GO:0016021; GO:0016746; GO:0003824; GO:0016740; GO:0003674; GO:0016747; GO:0008150; GO:0022414; GO:0009566; GO:0051704; GO:0019953; GO:0044703; GO:0000003; GO:…	nucleus;cytoplasm;integral component of membrane;transferase activity, transferring acyl groups other than amino-acyl groups;double fertilization forming a zygote and endosperm	NULL
Qrob_T0608160.2	Cr_up	4548.21	-0.887384	0.249176	-3.56127	0.000369061	0.0226953	Maternal effect embryo arrest 59	NULL	0	NULL
Qrob_T0459460.2	Cr_up	257.813	-0.911227	0.281979	-3.23155	0.00123123	0.0478633	G-type lectin S-receptor-like serine/threonine-protein kinase RKS1	GO:0005575; GO:0016020; GO:1901265; GO:0097159; GO:1901363; GO:0036094; GO:0005488; GO:0003674; GO:0000166; GO:0140096; GO:0003824; GO:0016772; GO:0016740; GO:0016773; GO:0016301; GO:0003674; GO:0004672; GO:0008152; GO:0008150; GO:0006796; GO:0006793; GO:0044237; GO:0009987; GO:0016310	membrane;nucleotide binding;protein kinase activity;phosphorylation	NULL
Qrob_T0600200.2	Cr_up	458.088	-0.936247	0.234417	-3.99394	6.49831e-05	0.00655363	probable LRR receptor-like serine/threonine-protein kinase At1g56130	GO:0016020; GO:0044464; GO:0005575; GO:0005623; GO:0071944; GO:0005886; GO:0016020; GO:0031224; GO:0005575; GO:0044425; GO:0016021; GO:0140096; GO:0003824; GO:0016772; GO:0004672; GO:0016740; GO:0016773; GO:0016301; GO:0003674; GO:0004674; GO:0000166; GO:0097367; GO:0097159; GO:0017076; GO:0032555; GO:0032553; GO:0035639; GO:0032559; GO:0030554; GO:1901265; GO:0008144; GO:1901363; GO:0043168; GO:…	plasma membrane;integral component of membrane;protein serine/threonine kinase activity;ATP binding;protein autophosphorylation	NULL
Qrob_T0127040.2	Cr_up	1753.57	-0.949983	0.249822	-3.80264	0.000143161	0.0119641	trans-cinnamate 4-monooxygenase	GO:0016020; GO:0031224; GO:0005575; GO:0044425; GO:0016021; GO:0046872; GO:0043167; GO:0043169; GO:0046914; GO:0005488; GO:0003674; GO:0005506; GO:0016491; GO:0003824; GO:0016705; GO:0016709; GO:0004497; GO:0003674; GO:0016710; GO:0046906; GO:0097159; GO:1901363; GO:0048037; GO:0005488; GO:0003674; GO:0020037; GO:0008152; GO:0008150; GO:0055114	integral component of membrane;iron ion binding;trans-cinnamate 4-monooxygenase activity;heme binding;oxidation-reduction process	NULL
Qrob_T0555710.2	Cr_up	279.144	-0.976266	0.286712	-3.40504	0.000661552	0.032797	thaumatin-like protein 1b	GO:0016020; GO:0031224; GO:0005575; GO:0044425; GO:0016021	integral component of membrane	NULL
Qrob_T0152690.2	Cr_up	2997.77	-0.978541	0.218131	-4.48602	7.25659e-06	0.00143901	protein SRC2	NULL	0	NULL
Qrob_T0666770.2	Cr_up	452.428	-1.00278	0.299542	-3.34772	0.000814796	0.0367783	thaumatin-like protein 1b	GO:0016020; GO:0031224; GO:0005575; GO:0044425; GO:0016021	integral component of membrane	NULL
Qrob_T0511140.2	Cr_up	729.591	-1.03505	0.306159	-3.38075	0.000722879	0.0346687	CBL-interacting protein kinase 2-like	GO:0016020; GO:0031224; GO:0005575; GO:0044425; GO:0016021; GO:0140096; GO:0003824; GO:0016772; GO:0004672; GO:0016740; GO:0016773; GO:0016301; GO:0003674; GO:0004674; GO:0000166; GO:0097367; GO:0097159; GO:0017076; GO:0032555; GO:0032553; GO:0035639; GO:0032559; GO:0030554; GO:1901265; GO:0008144; GO:1901363; GO:0043168; GO:0036094; GO:0043167; GO:0005488; GO:0003674; GO:0005524; GO:0044260; GO:…	integral component of membrane;protein serine/threonine kinase activity;ATP binding;protein phosphorylation;signal transduction	NULL
Qrob_T0014350.2	Cr_up	309.226	-1.04989	0.312393	-3.3608	0.000777178	0.0361911	BAG family molecular chaperone regulator 1	GO:0005515; GO:0005488; GO:0003674; GO:0051087	chaperone binding	NULL
Qrob_T0236610.2	Cr_up	193.736	-1.05531	0.29854	-3.53492	0.000407903	0.0242394	Tetratricopeptide-like helical domain containing protein	NULL	0	NULL
Qrob_T0438180.2	Cr_up	16328.3	-1.05703	0.31829	-3.32097	0.000897053	0.0392856	polyubiquitin 3	GO:0044464; GO:0043231; GO:0005575; GO:0044424; GO:0043227; GO:0043226; GO:0043229; GO:0005623; GO:0005622; GO:0005634; GO:0005737; GO:0044464; GO:0043231; GO:0044444; GO:0005575; GO:0044424; GO:0043227; GO:0043226; GO:0043229; GO:0005623; GO:0005622; GO:0005773; GO:0003824; GO:0042578; GO:0003674; GO:0016787; GO:0016788; GO:0008081; GO:0003674; GO:0031386; GO:0005515; GO:0044389; GO:0019899; GO:…	nucleus;vacuole;phosphoric diester hydrolase activity;protein tag;ubiquitin protein ligase binding;DNA repair;ubiquitin-dependent protein catabolic process;response to UV-B;protein ubiquitination	NULL
Qrob_T0612670.2	Cr_up	896.811	-1.06614	0.291315	-3.65974	0.000252467	0.0175245	methyl-CpG-binding domain-containing protein 13 isoform X1	NULL	0	NULL
Qrob_T0388360.2	Cr_up	314.127	-1.06803	0.330005	-3.23639	0.0012105	0.0475816	transcription factor RAX2	GO:0044464; GO:0043231; GO:0005575; GO:0044424; GO:0043227; GO:0043226; GO:0043229; GO:0005623; GO:0005622; GO:0005634; GO:0003677; GO:0097159; GO:1901363; GO:0005488; GO:0003674; GO:0003676; GO:0043565; GO:0003677; GO:0001067; GO:0097159; GO:1901363; GO:0005488; GO:0003674; GO:0003676; GO:0044212; GO:0008150; GO:0048869; GO:0009987; GO:0032502; GO:0030154	nucleus;sequence-specific DNA binding;transcription regulatory region DNA binding;cell differentiation	NULL
Qrob_T0095830.2	Cr_up	571.855	-1.07425	0.266232	-4.03501	5.46002e-05	0.00577554	probable WRKY transcription factor 47	GO:0097159; GO:1901363; GO:0005488; GO:0003674; GO:0003676; GO:0003677	DNA binding	NULL
Qrob_T0449180.2	Cr_up	1259.34	-1.10896	0.304824	-3.63805	0.000274715	0.018296	CBL-interacting serine/threonine-protein kinase 14	GO:0140096; GO:0003824; GO:0016772; GO:0004672; GO:0016740; GO:0016773; GO:0016301; GO:0003674; GO:0004674; GO:0000166; GO:0097367; GO:0097159; GO:0017076; GO:0032555; GO:0032553; GO:0035639; GO:0032559; GO:0030554; GO:1901265; GO:0008144; GO:1901363; GO:0043168; GO:0036094; GO:0043167; GO:0005488; GO:0003674; GO:0005524; GO:0044260; GO:0043170; GO:0006807; GO:0016310; GO:0071704; GO:0019538; GO:…	protein serine/threonine kinase activity;ATP binding;protein phosphorylation;signal transduction	NULL
Qrob_T0540730.2	Cr_up	1297.21	-1.13368	0.346175	-3.27487	0.00105711	0.0433216	aspartyl protease family protein At5g10770-like	GO:0140096; GO:0008233; GO:0003824; GO:0070011; GO:0070001; GO:0004175; GO:0003674; GO:0016787; GO:0004190; GO:0008152; GO:0043170; GO:0008150; GO:0006807; GO:1901564; GO:0071704; GO:0044238; GO:0019538; GO:0006508; GO:0008152; GO:0043170; GO:0008150; GO:0006807; GO:0009057; GO:1901575; GO:0009056; GO:1901564; GO:1901565; GO:0071704; GO:0044238; GO:0019538; GO:0030163	aspartic-type endopeptidase activity;proteolysis;protein catabolic process	NULL
Qrob_T0309980.2	Cr_up	1168.82	-1.1378	0.306888	-3.70752	0.000209298	0.0153274	protein mard1	NULL	0	NULL
Qrob_T0546740.2	Cr_up	853.244	-1.13909	0.33428	-3.4076	0.000655367	0.0327419	mitogen-activated protein kinase kinase 9-like	GO:0140096; GO:0003824; GO:0016772; GO:0004672; GO:0016740; GO:0016773; GO:0016301; GO:0003674; GO:0004674; GO:0000166; GO:0097367; GO:0097159; GO:0017076; GO:0032555; GO:0032553; GO:0035639; GO:0032559; GO:0030554; GO:1901265; GO:0008144; GO:1901363; GO:0043168; GO:0036094; GO:0043167; GO:0005488; GO:0003674; GO:0005524; GO:0044260; GO:0043170; GO:0006807; GO:0016310; GO:0071704; GO:0019538; GO:…	protein serine/threonine kinase activity;ATP binding;protein phosphorylation	NULL
Qrob_T0350890.2	Cr_up	339.575	-1.16401	0.286216	-4.0669	4.76425e-05	0.00535569	long-chain-alcohol oxidase fao1	GO:0016020; GO:0031224; GO:0005575; GO:0044425; GO:0016021; GO:0044464; GO:0005575; GO:0044424; GO:0043227; GO:0043226; GO:0043229; GO:0005623; GO:0005622; GO:0043231; GO:0016899; GO:0016614; GO:0016491; GO:0003824; GO:0003674; GO:0046577; GO:0000166; GO:0050662; GO:1901265; GO:0097159; GO:1901363; GO:0048037; GO:0043168; GO:0036094; GO:0043167; GO:0005488; GO:0003674; GO:0050660; GO:0008152; GO:…	integral component of membrane;intracellular membrane-bounded organelle;long-chain-alcohol oxidase activity;flavin adenine dinucleotide binding;alcohol metabolic process;oxidation-reduction process	NULL
Qrob_T0656140.2	Cr_up	911.628	-1.19132	0.292665	-4.07059	4.68937e-05	0.0053053	probable WRKY transcription factor 31	GO:0044464; GO:0043231; GO:0005575; GO:0044424; GO:0043227; GO:0043226; GO:0043229; GO:0005623; GO:0005622; GO:0005634; GO:0140110; GO:0003674; GO:0003700; GO:0003677; GO:0097159; GO:1901363; GO:0005488; GO:0003674; GO:0003676; GO:0043565; GO:0044271; GO:0050794; GO:0034645; GO:0010556; GO:2000112; GO:0080090; GO:0019219; GO:0019438; GO:0008152; GO:2001141; GO:0008150; GO:0034641; GO:0006351; GO:…	nucleus;DNA-binding transcription factor activity;sequence-specific DNA binding;regulation of transcription, DNA-templated	NULL
Qrob_T0117030.2	Cr_up	116.793	-1.21568	0.322328	-3.77156	0.00016223	0.013074	histone deacetylase 5	GO:0016811; GO:0140096; GO:0003824; GO:0004407; GO:0019213; GO:0031078; GO:0017136; GO:0034979; GO:0003674; GO:0016787; GO:0033558; GO:0016810; GO:0032041; GO:0098732; GO:0016043; GO:0019538; GO:0008152; GO:0016569; GO:0008150; GO:0006476; GO:0044237; GO:0044238; GO:0009987; GO:0006996; GO:0044260; GO:0043170; GO:0006807; GO:0051276; GO:0071840; GO:0016570; GO:0016575; GO:0071704; GO:0035601; GO:…	NAD-dependent histone deacetylase activity (H3-K14 specific);histone H3 deacetylation	NULL
Qrob_T0185790.2	Cr_up	132.197	-1.21625	0.309117	-3.93461	8.33333e-05	0.00786497	protein ACCELERATED CELL DEATH 6-like	NULL	0	NULL
Qrob_T0464920.2	Cr_up	1930.58	-1.22312	0.264698	-4.62082	3.82225e-06	0.000864858	BES1/BZR1 homolog protein 2-like	GO:0140110; GO:0003674; GO:0003700; GO:0044271; GO:0050794; GO:0034645; GO:0010556; GO:2000112; GO:0080090; GO:0019219; GO:0019438; GO:0008152; GO:2001141; GO:0008150; GO:0034641; GO:0006351; GO:1901576; GO:0044237; GO:0006139; GO:0044238; GO:0009889; GO:0009987; GO:0046483; GO:0044260; GO:0043170; GO:0016070; GO:0006725; GO:0006807; GO:0018130; GO:0019222; GO:0051252; GO:0032774; GO:0097659; GO:…	DNA-binding transcription factor activity;regulation of transcription, DNA-templated;brassinosteroid mediated signaling pathway	NULL
Qrob_T0520310.2	Cr_up	2295.46	-1.23723	0.374845	-3.30064	0.000964639	0.0413226	omega-3 fatty acid desaturase, chloroplastic-like	GO:0016020; GO:0031224; GO:0005575; GO:0044425; GO:0016021; GO:0016705; GO:0016491; GO:0003824; GO:0003674; GO:0016717; GO:0008152; GO:0008150; GO:0071704; GO:0044238; GO:0006629; GO:0008152; GO:0008150; GO:0055114	integral component of membrane;oxidoreductase activity, acting on paired donors, with oxidation of a pair of donors resulting in the reduction of molecular oxygen to two molecules of water;lipid metabolic process;oxidation-reduction process	NULL
Qrob_T0125010.2	Cr_up	381.884	-1.24193	0.266668	-4.65722	3.20513e-06	0.000764423	cytochrome P450 98A2	GO:0016020; GO:0031224; GO:0005575; GO:0044425; GO:0016021; GO:0046872; GO:0043167; GO:0043169; GO:0046914; GO:0005488; GO:0003674; GO:0005506; GO:0016491; GO:0003824; GO:0016705; GO:0016709; GO:0004497; GO:0003674; GO:0016711; GO:0046906; GO:0097159; GO:1901363; GO:0048037; GO:0005488; GO:0003674; GO:0020037; GO:0006725; GO:0044550; GO:0009808; GO:0071704; GO:0019438; GO:0008152; GO:1901360; GO:…	integral component of membrane;iron ion binding;flavonoid 3'-monooxygenase activity;heme binding;lignin biosynthetic process;oxidation-reduction process	NULL
Qrob_T0080370.2	Cr_up	884.004	-1.24556	0.383044	-3.25175	0.00114697	0.0461114	homeobox-leucine zipper protein HAT4	GO:0044464; GO:0043231; GO:0005575; GO:0044424; GO:0043227; GO:0043226; GO:0043229; GO:0005623; GO:0005622; GO:0005634; GO:0140110; GO:0003674; GO:0003700; GO:0003677; GO:0097159; GO:1901363; GO:0005488; GO:0003674; GO:0003676; GO:0043565; GO:0044271; GO:0050794; GO:0034645; GO:0010556; GO:2000112; GO:0080090; GO:0019219; GO:0019438; GO:0008152; GO:2001141; GO:0008150; GO:0034641; GO:0006351; GO:…	nucleus;DNA-binding transcription factor activity;sequence-specific DNA binding;regulation of transcription, DNA-templated	NULL
Qrob_T0208630.2	Cr_up	831.61	-1.25047	0.245069	-5.10251	3.35171e-07	0.000151678	trafficking protein particle complex subunit 6B	GO:0051336; GO:0065009; GO:0008150; GO:0065007; GO:0050790; GO:0043087; GO:0016192; GO:0051234; GO:0051179; GO:0008150; GO:0006810; GO:0048193	regulation of GTPase activity;Golgi vesicle transport	NULL
Qrob_T0481540.2	Cr_up	153.115	-1.25754	0.290263	-4.33243	1.47476e-05	0.00231932	transcription factor BIM1 isoform X1	GO:0005515; GO:0005488; GO:0003674; GO:0046983; GO:0044271; GO:0050794; GO:0034645; GO:0010556; GO:2000112; GO:0080090; GO:0019219; GO:0019438; GO:0008152; GO:2001141; GO:0008150; GO:0034641; GO:0006351; GO:1901576; GO:0044237; GO:0006139; GO:0044238; GO:0009889; GO:0009987; GO:0046483; GO:0044260; GO:0043170; GO:0016070; GO:0006725; GO:0006807; GO:0018130; GO:0019222; GO:0051252; GO:0032774; GO:…	protein dimerization activity;regulation of transcription, DNA-templated	NULL
Qrob_T0610910.2	Cr_up	132.382	-1.25793	0.371592	-3.38525	0.000711145	0.0343145	probable inactive receptor kinase At4g23740	GO:0016020; GO:0031224; GO:0005575; GO:0044425; GO:0016021; GO:0004888; GO:0004713; GO:0003824; GO:0019199; GO:0016772; GO:0016740; GO:0016773; GO:0016301; GO:0060089; GO:0140096; GO:0038023; GO:0004672; GO:0003674; GO:0004714; GO:0000166; GO:0097367; GO:0097159; GO:0017076; GO:0032555; GO:0032553; GO:0035639; GO:0032559; GO:0030554; GO:1901265; GO:0008144; GO:1901363; GO:0043168; GO:0036094; GO:…	integral component of membrane;transmembrane receptor protein tyrosine kinase activity;ATP binding;peptidyl-tyrosine phosphorylation	NULL
Qrob_T0592920.2	Cr_up	114.84	-1.27177	0.353171	-3.601	0.000316995	0.0203441	patellin-6	NULL	0	NULL
Qrob_T0279450.2	Cr_up	918.403	-1.28325	0.392287	-3.27121	0.00107089	0.0436492	sugar transport protein 13	GO:0016020; GO:0044464; GO:0016021; GO:0031224; GO:0005575; GO:0044459; GO:0044425; GO:0005623; GO:0071944; GO:0031226; GO:0005886; GO:0005887; GO:0005911; GO:0055044; GO:0030054; GO:0005575; GO:0009506; GO:0022890; GO:0051119; GO:0015318; GO:0015149; GO:0015145; GO:0015144; GO:0022804; GO:0015078; GO:0005351; GO:0015077; GO:0015075; GO:0015295; GO:0015294; GO:0008324; GO:0005355; GO:0015293; GO:…	integral component of plasma membrane;plasmodesma;high-affinity glucose:proton symporter activity;response to water deprivation;response to salt stress;response to abscisic acid;proton transmembrane transport;glucose transmembrane transport	NULL
Qrob_T0530460.2	Cr_up	332.914	-1.28687	0.283983	-4.53149	5.85683e-06	0.00118824	fasciclin-like arabinogalactan protein 17	NULL	0	NULL
Qrob_T0714410.2	Cr_up	176.984	-1.29073	0.285995	-4.51312	6.38794e-06	0.00128114	CASP-like protein 4C1	GO:0016020; GO:0044464; GO:0005575; GO:0005623; GO:0071944; GO:0005886; GO:0016020; GO:0031224; GO:0005575; GO:0044425; GO:0016021	plasma membrane;integral component of membrane	NULL
Qrob_T0389480.2	Cr_up	170.156	-1.29594	0.307305	-4.21711	2.47449e-05	0.00328362	protein ACCELERATED CELL DEATH 6-like	NULL	0	NULL
Qrob_T0367140.2	Cr_up	248.729	-1.33771	0.388884	-3.43987	0.000581999	0.0305706	fasciclin-like arabinogalactan protein 2	GO:0008150; GO:0022610; GO:0007155	cell adhesion	NULL
Qrob_T0424860.2	Cr_up	251.258	-1.35396	0.416114	-3.25383	0.0011386	0.0458792	Transport protein sec31 isoform 1	GO:0003824; GO:0003674; GO:0016491; GO:0008152; GO:0008150; GO:0055114	oxidoreductase activity;oxidation-reduction process	NULL
Qrob_T0650890.2	Cr_up	73.676	-1.36394	0.420814	-3.24121	0.00119025	0.0471481	GDSL esterase/lipase At5g14450-like	GO:0005618; GO:0044464; GO:0005575; GO:0030312; GO:0005623; GO:0071944; GO:0009505; GO:0005911; GO:0055044; GO:0030054; GO:0005575; GO:0009506; GO:0003824; GO:0003674; GO:0016787; GO:0016788	plant-type cell wall;plasmodesma;hydrolase activity, acting on ester bonds	NULL
Qrob_T0145620.2	Cr_up	347.756	-1.38464	0.220341	-6.28407	3.29822e-10	4.15787e-07	heat stress transcription factor b-3	GO:0044464; GO:0043231; GO:0005575; GO:0044424; GO:0043227; GO:0043226; GO:0043229; GO:0005623; GO:0005622; GO:0005634; GO:0003677; GO:0001067; GO:0001012; GO:0097159; GO:1990837; GO:1901363; GO:0003690; GO:0000977; GO:0044212; GO:0000976; GO:0000987; GO:0043565; GO:0005488; GO:0003674; GO:0003676; GO:0000978; GO:0140110; GO:0003674; GO:0003700; GO:0050896; GO:0008150; GO:0042221; GO:0010035; GO:…	nucleus;RNA polymerase II proximal promoter sequence-specific DNA binding;DNA-binding transcription factor activity;response to cadmium ion;positive regulation of transcription from RNA polymerase II promoter in response to heat stress	NULL
Qrob_T0417370.2	Cr_up	98.1539	-1.40542	0.347571	-4.04354	5.26508e-05	0.0056783	myb-like protein X	GO:0005575; GO:0016020	membrane	NULL
Qrob_T0011270.2	Cr_up	5949.86	-1.40914	0.398466	-3.53642	0.000405588	0.0242341	4-hydroxy-3-methylbut-2-enyl diphosphate reductase, chloroplastic	GO:0043167; GO:0043169; GO:0005488; GO:0003674; GO:0046872; GO:0016725; GO:0016726; GO:0016491; GO:0003824; GO:0003674; GO:0051745; GO:0044255; GO:0019752; GO:0046490; GO:0032787; GO:0019637; GO:0090407; GO:0008152; GO:0009240; GO:0008150; GO:0008299; GO:1901135; GO:0008654; GO:0006796; GO:0008610; GO:1901576; GO:0044237; GO:0006793; GO:0044238; GO:0009987; GO:0044281; GO:0019682; GO:0006629; GO:…	metal ion binding;4-hydroxy-3-methylbut-2-en-1-yl diphosphate reductase activity;isopentenyl diphosphate biosynthetic process, methylerythritol 4-phosphate pathway;dimethylallyl diphosphate biosynthetic process;oxidation-reduction process	NULL
Qrob_T0003660.2	Cr_up	758.811	-1.43209	0.396105	-3.61544	0.000299834	0.0195269	magnesium transporter MRS2-5	GO:0016020; GO:0031224; GO:0005575; GO:0044425; GO:0016021; GO:0022890; GO:0046873; GO:0015075; GO:0008324; GO:0022857; GO:0015318; GO:0003674; GO:0005215; GO:0015095; GO:0006812; GO:0051234; GO:0051179; GO:0008150; GO:0070838; GO:0072511; GO:0030001; GO:0006810; GO:0006811; GO:0015693; GO:0051234; GO:0051179; GO:0008150; GO:0006810; GO:0055085	integral component of membrane;magnesium ion transmembrane transporter activity;magnesium ion transport;transmembrane transport	NULL
Qrob_T0601880.2	Cr_up	962.878	-1.46833	0.34887	-4.20882	2.56704e-05	0.00335598	probable voltage-gated potassium channel subunit beta	GO:0140096; GO:0003824; GO:0016772; GO:0016740; GO:0016773; GO:0016301; GO:0003674; GO:0004672; GO:0000166; GO:0097367; GO:0097159; GO:0017076; GO:0032555; GO:0032553; GO:0035639; GO:0032559; GO:0030554; GO:1901265; GO:0008144; GO:1901363; GO:0043168; GO:0036094; GO:0043167; GO:0005488; GO:0003674; GO:0005524; GO:0044260; GO:0043170; GO:0006807; GO:0016310; GO:0071704; GO:0019538; GO:0036211; GO:…	protein kinase activity;ATP binding;protein phosphorylation	NULL
Qrob_T0231270.2	Cr_up	75.1752	-1.47037	0.421914	-3.48499	0.000492152	0.0276609	biotin carboxyl carrier protein of acetyl-CoA carboxylase 2, chloroplastic	GO:0005737; GO:0009507; GO:0044464; GO:0043231; GO:0044444; GO:0044422; GO:0044435; GO:0044424; GO:0005575; GO:0044446; GO:0043227; GO:0043226; GO:0005623; GO:0043229; GO:0005622; GO:0009536; GO:0044434; GO:0044281; GO:0044255; GO:0006629; GO:0019752; GO:0071704; GO:0032787; GO:0008152; GO:0008150; GO:0006082; GO:0044237; GO:0043436; GO:0044238; GO:0009987; GO:0006631	chloroplast part;fatty acid metabolic process	NULL
Qrob_T0146610.2	Cr_up	108.633	-1.47148	0.356533	-4.12719	3.6722e-05	0.00440889	wall-associated receptor kinase 2-like	GO:0003674; GO:0005488; GO:0003824; GO:0016772; GO:0016740; GO:0003674; GO:0016301	binding;kinase activity	NULL
Qrob_T0739010.2	Cr_up	2625.28	-1.50272	0.302493	-4.96777	6.77271e-07	0.000234376	neurofilament heavy protein, putative	NULL	0	NULL
Qrob_T0593940.2	Cr_up	3074.61	-1.54964	0.395523	-3.91796	8.93021e-05	0.00829523	benzyl alcohol O-benzoyltransferase-like	GO:0016746; GO:0003824; GO:0016740; GO:0003674; GO:0016747	transferase activity, transferring acyl groups other than amino-acyl groups	NULL
Qrob_T0497670.2	Cr_up	119.702	-1.55682	0.38979	-3.994	6.49685e-05	0.00655363	protein nsp-interacting kinase 2	GO:0016020; GO:0031224; GO:0005575; GO:0044425; GO:0016021; GO:0140096; GO:0003824; GO:0016772; GO:0016740; GO:0016773; GO:0016301; GO:0003674; GO:0004672; GO:0000166; GO:0097367; GO:0097159; GO:0017076; GO:0032555; GO:0032553; GO:0035639; GO:0032559; GO:0030554; GO:1901265; GO:0008144; GO:1901363; GO:0043168; GO:0036094; GO:0043167; GO:0005488; GO:0003674; GO:0005524; GO:0044260; GO:0043170; GO:…	integral component of membrane;protein kinase activity;ATP binding;protein phosphorylation	NULL
Qrob_T0464950.2	Cr_up	82.1147	-1.56966	0.467778	-3.35558	0.000791999	0.0364874	BES1/BZR1 homolog protein 2	GO:0140110; GO:0003674; GO:0003700; GO:0044271; GO:0050794; GO:0034645; GO:0010556; GO:2000112; GO:0080090; GO:0019219; GO:0019438; GO:0008152; GO:2001141; GO:0008150; GO:0034641; GO:0006351; GO:1901576; GO:0044237; GO:0006139; GO:0044238; GO:0009889; GO:0009987; GO:0046483; GO:0044260; GO:0043170; GO:0016070; GO:0006725; GO:0006807; GO:0018130; GO:0019222; GO:0051252; GO:0032774; GO:0097659; GO:…	DNA-binding transcription factor activity;regulation of transcription, DNA-templated;brassinosteroid mediated signaling pathway	NULL
Qrob_T0492030.2	Cr_up	541.074	-1.58795	0.372569	-4.26218	2.02442e-05	0.0028737	protein e6	NULL	0	NULL
Qrob_T0701860.2	Cr_up	178.863	-1.5992	0.387807	-4.12371	3.72811e-05	0.00444577	protein ODORANT1-like	GO:0044464; GO:0043231; GO:0005575; GO:0044424; GO:0043227; GO:0043226; GO:0043229; GO:0005623; GO:0005622; GO:0005634; GO:0003677; GO:0097159; GO:1901363; GO:0005488; GO:0003674; GO:0003676; GO:0043565; GO:0003677; GO:0001067; GO:0097159; GO:1901363; GO:0005488; GO:0003674; GO:0003676; GO:0044212; GO:0008150; GO:0048869; GO:0009987; GO:0032502; GO:0030154	nucleus;sequence-specific DNA binding;transcription regulatory region DNA binding;cell differentiation	NULL
Qrob_T0565010.2	Cr_up	653.333	-1.60066	0.402974	-3.97211	7.12393e-05	0.00687051	NAC domain-containing protein 72-like	GO:0044464; GO:0043231; GO:0005575; GO:0044424; GO:0043227; GO:0043226; GO:0043229; GO:0005623; GO:0005622; GO:0005634; GO:0140110; GO:0003674; GO:0003700; GO:0003677; GO:0097159; GO:1901363; GO:0005488; GO:0003674; GO:0003676; GO:0043565; GO:0050896; GO:0001101; GO:0008150; GO:0009628; GO:0042221; GO:0006950; GO:1901700; GO:0010035; GO:0009415; GO:0009414; GO:0009719; GO:0001101; GO:0050896; GO:…	nucleus;DNA-binding transcription factor activity;sequence-specific DNA binding;response to water deprivation;response to abscisic acid;positive regulation of transcription, DNA-templated	NULL
Qrob_T0739020.2	Cr_up	2372.8	-1.60264	0.305134	-5.25227	1.5024e-07	7.79876e-05	neurofilament heavy protein, putative	NULL	0	NULL
Qrob_T0766390.2	Cr_up	131.01	-1.61174	0.450123	-3.58066	0.000342726	0.0215259	monoacylglycerol lipase ABHD6	GO:0003674; GO:0003824	catalytic activity	NULL
Qrob_T0000290.2	Cr_up	303.644	-1.65854	0.372208	-4.45593	8.35286e-06	0.00156524	36.4 kDa proline-rich protein	GO:0005198; GO:0003674; GO:0005199	structural constituent of cell wall	NULL
Qrob_T0591820.2	Cr_up	61.8061	-1.67393	0.515864	-3.2449	0.00117492	0.0469143	DNA polymerase zeta catalytic subunit	GO:0003674; GO:0005488; GO:0008150; GO:0050896	binding;response to stimulus	NULL
Qrob_T0058290.2	Cr_up	142.096	-1.718	0.513103	-3.34826	0.000813215	0.0367783	4-coumarate--CoA ligase 1-like	GO:0003824; GO:0003674; GO:0016874	ligase activity	NULL
Qrob_T0735140.2	Cr_up	556.59	-1.7433	0.497931	-3.50109	0.000463356	0.0266981	UDP-glycosyltransferase 74E2-like	GO:0044464; GO:0005575; GO:0044424; GO:0043227; GO:0043226; GO:0043229; GO:0005623; GO:0005622; GO:0043231; GO:0016757; GO:0008194; GO:0016758; GO:0003824; GO:0035251; GO:0016740; GO:0003674; GO:0046527; GO:0080043; GO:0016757; GO:0008194; GO:0016758; GO:0003824; GO:0035251; GO:0016740; GO:0003674; GO:0046527; GO:0080044	intracellular membrane-bounded organelle;quercetin 3-O-glucosyltransferase activity;quercetin 7-O-glucosyltransferase activity	NULL
Qrob_T0583200.2	Cr_up	43.5012	-1.74368	0.488392	-3.57024	0.00035665	0.022086	ankyrin repeat and protein kinase domain-containing protein 1	NULL	0	NULL
Qrob_T0591910.2	Cr_up	154.312	-1.77231	0.514854	-3.44237	0.000576649	0.0304048	DNA polymerase zeta catalytic subunit	GO:0003824; GO:0003674; GO:0016740; GO:0005488; GO:0003674; GO:0097159; GO:0005488; GO:0003674; GO:1901363; GO:0008152; GO:0043170; GO:0008150; GO:0044237; GO:0071704; GO:0009987; GO:0044260; GO:0008150; GO:0050896	transferase activity;organic cyclic compound binding;heterocyclic compound binding;cellular macromolecule metabolic process;response to stimulus	NULL
Qrob_T0530060.2	Cr_up	2862.74	-1.7978	0.381591	-4.71132	2.46113e-06	0.000661079	aquaporin PIP2-4-like	GO:0005737; GO:0044464; GO:0043231; GO:0044444; GO:0005575; GO:0044424; GO:0043227; GO:0043226; GO:0043229; GO:0005623; GO:0005622; GO:0005773; GO:0016020; GO:0044464; GO:0005575; GO:0005623; GO:0071944; GO:0005886; GO:0005911; GO:0055044; GO:0030054; GO:0005575; GO:0009506; GO:0016020; GO:0031224; GO:0005575; GO:0044425; GO:0016021; GO:0015267; GO:0022803; GO:0005372; GO:0022857; GO:0015318; GO:…	vacuole;plasma membrane;plasmodesma;integral component of membrane;water channel activity;water transport;response to water deprivation;transmembrane transport	NULL
Qrob_T0241620.2	Cr_up	371.323	-1.80807	0.459006	-3.9391	8.17873e-05	0.00776056	receptor-like protein kinase FERONIA	GO:0016020; GO:0031224; GO:0005575; GO:0044425; GO:0016021; GO:0140096; GO:0003824; GO:0016772; GO:0016740; GO:0016773; GO:0016301; GO:0003674; GO:0004672; GO:0000166; GO:0097367; GO:0097159; GO:0017076; GO:0032555; GO:0032553; GO:0035639; GO:0032559; GO:0030554; GO:1901265; GO:0008144; GO:1901363; GO:0043168; GO:0036094; GO:0043167; GO:0005488; GO:0003674; GO:0005524; GO:0044260; GO:0043170; GO:…	integral component of membrane;protein kinase activity;ATP binding;protein phosphorylation	NULL
Qrob_T0457340.2	Cr_up	447.592	-1.8256	0.392976	-4.64556	3.39154e-06	0.000787596	expansin-a8	GO:0005575; GO:0005576; GO:0044464; GO:0005575; GO:0030312; GO:0005623; GO:0071944; GO:0005618; GO:0005575; GO:0016020; GO:0008150; GO:0071840; GO:0071554; GO:0016043; GO:0071555; GO:0071669; GO:0045229; GO:0009987; GO:0009664	extracellular region;cell wall;membrane;plant-type cell wall organization	NULL
Qrob_T0318370.2	Cr_up	144.927	-1.831	0.375034	-4.88221	1.04903e-06	0.000356045	Os02g0110101	NULL	0	NULL
Qrob_T0603680.2	Cr_up	166.021	-1.85205	0.486797	-3.80456	0.000142057	0.0119389	protein PIN-LIKES 3-like isoform X1	GO:0016020; GO:0031224; GO:0005575; GO:0044425; GO:0016021; GO:0051234; GO:0051179; GO:0008150; GO:0006810; GO:0055085	integral component of membrane;transmembrane transport	NULL
Qrob_T0272050.2	Cr_up	174.641	-1.86501	0.566166	-3.2941	0.000987371	0.0415897	aspartyl protease family protein At5g10770-like	GO:0140096; GO:0008233; GO:0003824; GO:0070011; GO:0070001; GO:0004175; GO:0003674; GO:0016787; GO:0004190; GO:0008152; GO:0043170; GO:0008150; GO:0006807; GO:1901564; GO:0071704; GO:0044238; GO:0019538; GO:0006508; GO:0008152; GO:0043170; GO:0008150; GO:0006807; GO:0009057; GO:1901575; GO:0009056; GO:1901564; GO:1901565; GO:0071704; GO:0044238; GO:0019538; GO:0030163	aspartic-type endopeptidase activity;proteolysis;protein catabolic process	NULL
Qrob_T0430490.2	Cr_up	1237.87	-1.92172	0.526842	-3.64763	0.000264673	0.0177613	caffeoyl-CoA O-methyltransferase	GO:0003824; GO:0008168; GO:0016740; GO:0016741; GO:0003674; GO:0008171; GO:0008152; GO:0008150; GO:0032259	O-methyltransferase activity;methylation	NULL
Qrob_T0338570.2	Cr_up	102.051	-1.93791	0.566517	-3.42075	0.000624497	0.031763	pathogen-related protein-like	NULL	0	NULL
Qrob_T0685110.2	Cr_up	9859.71	-1.96045	0.381756	-5.13535	2.81622e-07	0.000136739	hypothetical protein CR513_61571	NULL	0	NULL
Qrob_T0516520.2	Cr_up	140.055	-1.96566	0.535148	-3.67311	0.000239612	0.0169157	probable receptor-like serine/threonine-protein kinase At5g57670	GO:0140096; GO:0003824; GO:0016772; GO:0004672; GO:0016740; GO:0016773; GO:0016301; GO:0003674; GO:0004674; GO:0000166; GO:0097367; GO:0097159; GO:0017076; GO:0032555; GO:0032553; GO:0035639; GO:0032559; GO:0030554; GO:1901265; GO:0008144; GO:1901363; GO:0043168; GO:0036094; GO:0043167; GO:0005488; GO:0003674; GO:0005524; GO:0044260; GO:0043170; GO:0006807; GO:0016310; GO:0071704; GO:0019538; GO:…	protein serine/threonine kinase activity;ATP binding;protein phosphorylation	NULL
Qrob_T0377610.2	Cr_up	474.873	-1.96878	0.459049	-4.28884	1.7961e-05	0.00266381	probable receptor-like serine/threonine-protein kinase At5g57670	GO:0016020; GO:0044464; GO:0005575; GO:0005623; GO:0071944; GO:0005886; GO:0004888; GO:0003824; GO:0019199; GO:0016772; GO:0016740; GO:0016773; GO:0016301; GO:0060089; GO:0140096; GO:0038023; GO:0004672; GO:0004674; GO:0003674; GO:0004675; GO:0000166; GO:0097367; GO:0097159; GO:0017076; GO:0032555; GO:0032553; GO:0035639; GO:0032559; GO:0030554; GO:1901265; GO:0008144; GO:1901363; GO:0043168; GO:…	plasma membrane;transmembrane receptor protein serine/threonine kinase activity;ATP binding;hydrolase activity;protein phosphorylation	NULL
Qrob_T0687690.2	Cr_up	886.757	-1.9952	0.540998	-3.68801	0.000226016	0.0161347	transcription factor MYC2-like	GO:0097159; GO:1901363; GO:0005488; GO:0003674; GO:0003676; GO:0003677; GO:0005515; GO:0005488; GO:0003674; GO:0046983	DNA binding;protein dimerization activity	NULL
Qrob_T0666830.2	Cr_up	146.023	-2.00681	0.437592	-4.58603	4.5175e-06	0.000972309	uncharacterized protein LOC112036706	NULL	0	NULL
Qrob_T0481550.2	Cr_up	31.4849	-2.04275	0.552891	-3.69467	0.000220171	0.0159254	transcription factor BIM1 isoform X1	GO:0005515; GO:0005488; GO:0003674; GO:0046983; GO:0044271; GO:0050794; GO:0034645; GO:0010556; GO:2000112; GO:0080090; GO:0019219; GO:0019438; GO:0008152; GO:2001141; GO:0008150; GO:0034641; GO:0006351; GO:1901576; GO:0044237; GO:0006139; GO:0044238; GO:0009889; GO:0009987; GO:0046483; GO:0044260; GO:0043170; GO:0016070; GO:0006725; GO:0006807; GO:0018130; GO:0019222; GO:0051252; GO:0032774; GO:…	protein dimerization activity;regulation of transcription, DNA-templated	NULL
Qrob_T0108450.2	Cr_up	53.1191	-2.04335	0.60377	-3.38432	0.000713548	0.0343145	uncharacterized protein LOC111994440	NULL	0	NULL
Qrob_T0492110.2	Cr_up	127.982	-2.10763	0.53025	-3.97478	7.04455e-05	0.00683128	ethylene-responsive transcription factor 12	GO:0044464; GO:0043231; GO:0005575; GO:0044424; GO:0043227; GO:0043226; GO:0043229; GO:0005623; GO:0005622; GO:0005634; GO:0097159; GO:1901363; GO:0005488; GO:0003674; GO:0003676; GO:0003677; GO:0140110; GO:0003674; GO:0003700; GO:0044271; GO:0050794; GO:0034645; GO:0010556; GO:2000112; GO:0080090; GO:0019219; GO:0019438; GO:0008152; GO:2001141; GO:0008150; GO:0034641; GO:0006351; GO:1901576; GO:…	nucleus;DNA binding;DNA-binding transcription factor activity;regulation of transcription, DNA-templated	NULL
Qrob_T0322620.2	Cr_up	214.459	-2.11879	0.459245	-4.61363	3.95688e-06	0.000883987	putative expansin-B2	GO:0005575; GO:0005576; GO:0016020; GO:0031224; GO:0005575; GO:0044425; GO:0016021; GO:0008150; GO:0022414; GO:0051704; GO:0044703; GO:0000003; GO:0019953	extracellular region;integral component of membrane;sexual reproduction	NULL
Qrob_T0248580.2	Cr_up	100.267	-2.14376	0.501155	-4.27763	1.88891e-05	0.0027399	formin-2 isoform X2	NULL	0	NULL
Qrob_T0204700.2	Cr_up	92.4018	-2.15469	0.647309	-3.32869	0.000872551	0.0384991	L-ascorbate oxidase homolog	GO:0003824; GO:0003674; GO:0016491	oxidoreductase activity	NULL
Qrob_T0272060.2	Cr_up	260.314	-2.19996	0.429095	-5.12699	2.94413e-07	0.000136739	aspartyl protease family protein At5g10770-like	GO:0005575; GO:0016020; GO:0140096; GO:0008233; GO:0003824; GO:0070011; GO:0070001; GO:0004175; GO:0003674; GO:0016787; GO:0004190; GO:0008152; GO:0043170; GO:0008150; GO:0006807; GO:1901564; GO:0071704; GO:0044238; GO:0019538; GO:0006508; GO:0008152; GO:0043170; GO:0008150; GO:0006807; GO:0009057; GO:1901575; GO:0009056; GO:1901564; GO:1901565; GO:0071704; GO:0044238; GO:0019538; GO:0030163	membrane;aspartic-type endopeptidase activity;proteolysis;protein catabolic process	NULL
Qrob_T0050470.2	Cr_up	34.2245	-2.20867	0.677022	-3.26232	0.00110503	0.0446286	---NA---	NULL	0	NULL
Qrob_T0098390.2	Cr_up	142.941	-2.21253	0.45827	-4.828	1.37913e-06	0.000434648	dihydrofolate reductase	GO:0044464; GO:0043231; GO:0005575; GO:0044424; GO:0043227; GO:0043226; GO:0043229; GO:0005623; GO:0005622; GO:0005634; GO:0044464; GO:0044424; GO:0005575; GO:0005623; GO:0005622; GO:0005737; GO:0003824; GO:0003674; GO:0016787	nucleus;cytoplasm;hydrolase activity	NULL
Qrob_T0594310.2	Cr_up	179.55	-2.27581	0.566386	-4.01812	5.8665e-05	0.0061265	germin-like protein subfamily 1 member 14	GO:0005575; GO:0005576; GO:0044464; GO:0005575; GO:0030312; GO:0005623; GO:0071944; GO:0005618; GO:0046872; GO:0043167; GO:0043169; GO:0046914; GO:0005488; GO:0003674; GO:0030145; GO:0003674; GO:0045735	extracellular region;cell wall;manganese ion binding;nutrient reservoir activity	NULL
Qrob_T0656340.2	Cr_up	95.9426	-2.30185	0.581304	-3.95981	7.50094e-05	0.00715589	transcription factor FER-LIKE IRON DEFICIENCY-INDUCED TRANSCRIPTION FACTOR	GO:0005515; GO:0005488; GO:0003674; GO:0046983	protein dimerization activity	NULL
Qrob_T0521280.2	Cr_up	1358.05	-2.30714	0.557274	-4.14005	3.47233e-05	0.00425577	IAA-amino acid hydrolase ILR1-like 4	GO:0003824; GO:0003674; GO:0016787	hydrolase activity	NULL
Qrob_T0622480.2	Cr_up	78.5726	-2.30984	0.481461	-4.79757	1.60599e-06	0.00048572	receptor-like serine/threonine-protein kinase SD1-8	GO:0016020; GO:0044464; GO:0005575; GO:0005623; GO:0071944; GO:0005886; GO:0016020; GO:0031224; GO:0005575; GO:0044425; GO:0016021; GO:0140096; GO:0003824; GO:0016772; GO:0004672; GO:0016740; GO:0016773; GO:0016301; GO:0003674; GO:0004674; GO:0000166; GO:0097367; GO:0097159; GO:0017076; GO:0032555; GO:0032553; GO:0035639; GO:0032559; GO:0030554; GO:1901265; GO:0008144; GO:1901363; GO:0043168; GO:…	plasma membrane;integral component of membrane;protein serine/threonine kinase activity;ATP binding;protein phosphorylation;recognition of pollen	NULL
Qrob_T0070400.2	Cr_up	51.7333	-2.32465	0.635751	-3.65654	0.000255647	0.0175561	transcription initiation factor iib-2	GO:0044464; GO:0043231; GO:0005575; GO:0044424; GO:0043227; GO:0043226; GO:0043229; GO:0005623; GO:0005622; GO:0005634; GO:0032991; GO:0005575; GO:0032993; GO:0097550; GO:0003677; GO:0001047; GO:0001046; GO:0001067; GO:0001012; GO:0097159; GO:1990837; GO:1901363; GO:0003690; GO:0000977; GO:0044212; GO:0000976; GO:0043565; GO:0005488; GO:0003674; GO:0003676; GO:0000979; GO:0005515; GO:0001099; GO:…	nucleus;transcriptional preinitiation complex;RNA polymerase II core promoter sequence-specific DNA binding;RNA polymerase II complex recruiting activity;translation initiation factor activity;TBP-class protein binding;metal ion binding;transcriptional start site selection at RNA polymerase II promoter;regulation of transcription, DNA-templated;translational initiation;RNA polymerase II preinitia…	NULL
Qrob_T0575950.2	Cr_up	49.1829	-2.33894	0.6395	-3.65744	0.000254742	0.0175561	myb-related protein Myb4-like	GO:0097159; GO:1901363; GO:0005488; GO:0003674; GO:0003676; GO:0003677	DNA binding	NULL
Qrob_T0226150.2	Cr_up	318.536	-2.39	0.713746	-3.34853	0.00081241	0.0367783	subtilisin-like protease SBT5.3	GO:0140096; GO:0017171; GO:0008233; GO:0003824; GO:0070011; GO:0004175; GO:0008236; GO:0003674; GO:0016787; GO:0004252; GO:0008152; GO:0043170; GO:0008150; GO:0006807; GO:1901564; GO:0071704; GO:0044238; GO:0019538; GO:0006508	serine-type endopeptidase activity;proteolysis	NULL
Qrob_T0136130.2	Cr_up	23.8792	-2.44566	0.713788	-3.42631	0.000611834	0.0313805	hyoscyamine 6-dioxygenase-like	GO:0003824; GO:0003674; GO:0016491	oxidoreductase activity	NULL
Qrob_T0178220.2	Cr_up	68.3296	-2.47801	0.750342	-3.30251	0.00095823	0.0411479	uncharacterized protein LOC112022183	NULL	0	NULL
Qrob_T0225380.2	Cr_up	184.536	-2.50184	0.611335	-4.09242	4.26902e-05	0.00492444	flavonoid 3'-monooxygenase-like	GO:0016020; GO:0031224; GO:0005575; GO:0044425; GO:0016021; GO:0046872; GO:0043167; GO:0043169; GO:0046914; GO:0005488; GO:0003674; GO:0005506; GO:0016491; GO:0003824; GO:0016705; GO:0016709; GO:0004497; GO:0003674; GO:0016711; GO:0046906; GO:0097159; GO:1901363; GO:0048037; GO:0005488; GO:0003674; GO:0020037; GO:0016491; GO:0003824; GO:0016705; GO:0016709; GO:0004497; GO:0003674; GO:0033772; GO:…	integral component of membrane;iron ion binding;flavonoid 3'-monooxygenase activity;heme binding;flavonoid 3',5'-hydroxylase activity;oxidation-reduction process	NULL
Qrob_T0348530.2	Cr_up	1613.21	-2.65082	0.463854	-5.71477	1.0985e-08	7.75497e-06	probable aquaporin PIP1-4	GO:0016020; GO:0031224; GO:0005575; GO:0044425; GO:0016021; GO:0022803; GO:0022857; GO:0003674; GO:0005215; GO:0015267; GO:0051234; GO:0051179; GO:0008150; GO:0006810; GO:0055085	integral component of membrane;channel activity;transmembrane transport	NULL
Qrob_T0085330.2	Cr_up	33.1504	-2.67493	0.799982	-3.34373	0.000826598	0.0370526	glutaredoxin-c9	GO:0005575; GO:0005623; GO:0016491; GO:0003824; GO:0003674; GO:0009055; GO:0015036; GO:0016491; GO:0003824; GO:0003674; GO:0016667; GO:0015035; GO:0050896; GO:0008150; GO:0042221; GO:0001101; GO:0009719; GO:0050896; GO:0008150; GO:0010033; GO:0042221; GO:0009725; GO:0008152; GO:0008150; GO:0055114; GO:0044237; GO:0006091; GO:0009987; GO:0022900; GO:0065008; GO:0008150; GO:0050794; GO:0065007; GO:…	cell;electron transfer activity;protein disulfide oxidoreductase activity;response to acid chemical;response to hormone;electron transport chain;cell redox homeostasis;response to oxygen-containing compound	NULL
Qrob_T0754610.2	Cr_up	36.1536	-2.68693	0.735977	-3.65083	0.000261395	0.0176082	early nodulin-93	GO:0016020; GO:0031224; GO:0005575; GO:0044425; GO:0016021	integral component of membrane	NULL
Qrob_T0578250.2	Cr_up	108.801	-2.76904	0.812941	-3.40621	0.000658724	0.0327488	metalloendoproteinase 3-MMP-like	GO:0140096; GO:0008233; GO:0003824; GO:0070011; GO:0003674; GO:0016787; GO:0008237; GO:0043167; GO:0043169; GO:0005488; GO:0003674; GO:0046872	metallopeptidase activity;metal ion binding	NULL
Qrob_T0004180.2	Cr_up	36.4426	-2.77388	0.855965	-3.24065	0.00119259	0.0471481	laccase-12-like	GO:0005575; GO:0005576; GO:0048046; GO:0046872; GO:0043167; GO:0043169; GO:0046914; GO:0005488; GO:0003674; GO:0005507; GO:0016679; GO:0016491; GO:0003824; GO:0016682; GO:0003674; GO:0052716; GO:0006725; GO:0009808; GO:0071704; GO:0046271; GO:0019439; GO:0008152; GO:1901360; GO:0019748; GO:0008150; GO:1901361; GO:0009056; GO:1901575; GO:0009698; GO:0044237; GO:0044248; GO:0009987; GO:0046274; GO:…	apoplast;copper ion binding;hydroquinone:oxygen oxidoreductase activity;lignin catabolic process;oxidation-reduction process	NULL
Qrob_T0502780.2	Cr_up	47.9209	-2.78123	0.623671	-4.45946	8.21671e-06	0.00156524	NDR1/HIN1-like protein 13	GO:0016020; GO:0044464; GO:0005575; GO:0005623; GO:0071944; GO:0005886; GO:0016020; GO:0031224; GO:0005575; GO:0044425; GO:0016021	plasma membrane;integral component of membrane	NULL
Qrob_T0532880.2	Cr_up	29.7406	-2.78801	0.660078	-4.22375	2.4027e-05	0.00321252	probable galacturonosyltransferase-like 1	GO:0003824; GO:0016740; GO:0003674; GO:0016757	transferase activity, transferring glycosyl groups	NULL
Qrob_T0597260.2	Cr_up	37.5259	-2.8322	0.677542	-4.18011	2.9137e-05	0.00373039	beta-glucosidase 13-like	GO:0003824; GO:0003674; GO:0016798; GO:0016787; GO:0004553; GO:0008152; GO:0008150; GO:0071704; GO:0044238; GO:0005975	hydrolase activity, hydrolyzing O-glycosyl compounds;carbohydrate metabolic process	NULL
Qrob_T0640960.2	Cr_up	36.6249	-2.86236	0.742245	-3.85635	0.000115092	0.0103636	caffeic acid 3-O-methyltransferase	GO:0005737; GO:0044464; GO:0044444; GO:0044424; GO:0005575; GO:0005623; GO:0005622; GO:0005829; GO:0003824; GO:0008168; GO:0016740; GO:0016741; GO:0003674; GO:0008171; GO:0003824; GO:0008168; GO:0016740; GO:0016741; GO:0003674; GO:0008757; GO:0005515; GO:0005488; GO:0003674; GO:0046983; GO:0008152; GO:0008150; GO:0006725; GO:0009058; GO:0044237; GO:0044249; GO:0009987; GO:0019438; GO:0008152; GO:…	cytosol;O-methyltransferase activity;S-adenosylmethionine-dependent methyltransferase activity;protein dimerization activity;aromatic compound biosynthetic process;methylation	NULL
Qrob_T0435860.2	Cr_up	951.871	-2.86477	0.623796	-4.59248	4.38005e-06	0.000954364	probable 2-oxoglutarate-dependent dioxygenase At5g05600	GO:0043167; GO:0043169; GO:0005488; GO:0003674; GO:0046872; GO:0016491; GO:0003824; GO:0003674; GO:0051213; GO:0003824; GO:0003674; GO:0016787; GO:0016810; GO:0120091; GO:0008152; GO:0008150; GO:0055114; GO:0071395; GO:0050896; GO:0071495; GO:0001101; GO:0050794; GO:0023052; GO:0023051; GO:0071310; GO:0070887; GO:0008150; GO:0010033; GO:0007165; GO:0009725; GO:0009966; GO:0009867; GO:0009987; GO:…	metal ion binding;dioxygenase activity;jasmonic acid hydrolase;oxidation-reduction process;regulation of jasmonic acid mediated signaling pathway	NULL
Qrob_T0491690.2	Cr_up	16.7898	-2.94737	0.869667	-3.38909	0.000701262	0.0341894	putative lrr receptor-like serine/threonine-protein kinase	GO:0003824; GO:0016772; GO:0016740; GO:0003674; GO:0016301	kinase activity	NULL
Qrob_T0479410.2	Cr_up	19.4568	-2.94878	0.815884	-3.61421	0.000301263	0.0195478	udp-glycosyltransferase 82a1	GO:0044464; GO:0005575; GO:0044424; GO:0043227; GO:0043226; GO:0043229; GO:0005623; GO:0005622; GO:0043231; GO:0016757; GO:0008194; GO:0016758; GO:0003824; GO:0035251; GO:0016740; GO:0003674; GO:0046527; GO:0080043; GO:0016757; GO:0008194; GO:0016758; GO:0003824; GO:0035251; GO:0016740; GO:0003674; GO:0046527; GO:0080044	intracellular membrane-bounded organelle;quercetin 3-O-glucosyltransferase activity;quercetin 7-O-glucosyltransferase activity	NULL
Qrob_T0456480.2	Cr_up	223.251	-2.97626	0.681547	-4.36692	1.26012e-05	0.00218038	ethylene-responsive transcription factor ERF113-like	NULL	0	NULL
Qrob_T0173140.2	Cr_up	86.5814	-3.07647	0.658522	-4.67178	2.98593e-06	0.000721901	---NA---	NULL	0	NULL
Qrob_T0068120.2	Cr_up	28.9179	-3.10047	0.712285	-4.35286	1.34376e-05	0.00223736	non-specific lipid-transfer protein-like protein At2g13820	GO:0016020; GO:0031224; GO:0005575; GO:0044425; GO:0016021; GO:0005488; GO:0003674; GO:0008289; GO:0051234; GO:0051179; GO:0008150; GO:0010876; GO:0033036; GO:0006810; GO:0071702; GO:0006869	integral component of membrane;lipid binding;lipid transport	NULL
Qrob_T0104000.2	Cr_up	14.893	-3.15817	0.836484	-3.77552	0.000159672	0.0129864	ethylene-responsive transcription factor 12	NULL	0	NULL
Qrob_T0111110.2	Cr_up	39.7756	-3.15909	0.91723	-3.44416	0.000572834	0.0303602	metalloendoproteinase 2-MMP-like	GO:0140096; GO:0008233; GO:0003824; GO:0070011; GO:0003674; GO:0016787; GO:0008237; GO:0043167; GO:0043169; GO:0005488; GO:0003674; GO:0046872	metallopeptidase activity;metal ion binding	NULL
Qrob_T0240810.2	Cr_up	159.583	-3.16025	0.886135	-3.56633	0.000362014	0.0223398	agglutinin-like isoform X2	GO:0003674; GO:0005488	binding	NULL
Qrob_T0245380.2	Cr_up	33.1226	-3.16388	0.92516	-3.41981	0.000626641	0.0317804	transcription factor MYB82-like	GO:0044464; GO:0043231; GO:0005575; GO:0044424; GO:0043227; GO:0043226; GO:0043229; GO:0005623; GO:0005622; GO:0005634; GO:0097159; GO:1901363; GO:0005488; GO:0003674; GO:0003676; GO:0003677	nucleus;DNA binding	NULL
Qrob_T0700010.2	Cr_up	28.7551	-3.17212	0.636937	-4.98028	6.34926e-07	0.000230833	4-coumarate--CoA ligase-like 9	GO:0003824; GO:0003674; GO:0016874	ligase activity	NULL
Qrob_T0648930.2	Cr_up	58.8198	-3.24163	0.814598	-3.97942	6.90844e-05	0.00674524	alpha-amylase/subtilisin inhibitor-like	GO:0061134; GO:0061135; GO:0004857; GO:0098772; GO:0030234; GO:0003674; GO:0030414; GO:0004866; GO:0051346; GO:0051248; GO:0050794; GO:0051246; GO:0045861; GO:0043086; GO:0050790; GO:0032268; GO:0032269; GO:0080090; GO:0019538; GO:0044092; GO:0008152; GO:0008150; GO:0030162; GO:0044237; GO:0044238; GO:0048519; GO:0009987; GO:0044260; GO:0043170; GO:0051336; GO:0006807; GO:0048523; GO:0010605; GO:…	endopeptidase inhibitor activity;negative regulation of endopeptidase activity	NULL
Qrob_T0322240.2	Cr_up	42.6506	-3.24749	0.956617	-3.39476	0.000686882	0.0335814	alpha-amylase/subtilisin inhibitor-like	GO:0061134; GO:0061135; GO:0004857; GO:0098772; GO:0030234; GO:0003674; GO:0030414; GO:0004866; GO:0051346; GO:0051248; GO:0050794; GO:0051246; GO:0045861; GO:0043086; GO:0050790; GO:0032268; GO:0032269; GO:0080090; GO:0019538; GO:0044092; GO:0008152; GO:0008150; GO:0030162; GO:0044237; GO:0044238; GO:0048519; GO:0009987; GO:0044260; GO:0043170; GO:0051336; GO:0006807; GO:0048523; GO:0010605; GO:…	endopeptidase inhibitor activity;negative regulation of endopeptidase activity	NULL
Qrob_T0015840.2	Cr_up	26.7234	-3.29382	0.955766	-3.44627	0.000568386	0.0303065	probable aldo-keto reductase 1	GO:0003824; GO:0003674; GO:0016491; GO:0008152; GO:0008150; GO:0055114	oxidoreductase activity;oxidation-reduction process	NULL
Qrob_T0393670.2	Cr_up	31.153	-3.3172	0.937887	-3.53688	0.000404881	0.0242341	cytochrome P450 94C1-like	GO:0016020; GO:0031224; GO:0005575; GO:0044425; GO:0016021; GO:0046872; GO:0043167; GO:0043169; GO:0046914; GO:0005488; GO:0003674; GO:0005506; GO:0016491; GO:0003824; GO:0003674; GO:0016705; GO:0046906; GO:0097159; GO:1901363; GO:0048037; GO:0005488; GO:0003674; GO:0020037; GO:0008152; GO:0008150; GO:0055114	integral component of membrane;iron ion binding;oxidoreductase activity, acting on paired donors, with incorporation or reduction of molecular oxygen;heme binding;oxidation-reduction process	NULL
Qrob_T0648950.2	Cr_up	108.908	-3.32822	0.875603	-3.80107	0.000144074	0.0119641	alpha-amylase/subtilisin inhibitor-like	GO:0061134; GO:0061135; GO:0004857; GO:0098772; GO:0030234; GO:0003674; GO:0030414; GO:0004866; GO:0051346; GO:0051248; GO:0050794; GO:0051246; GO:0045861; GO:0043086; GO:0050790; GO:0032268; GO:0032269; GO:0080090; GO:0019538; GO:0044092; GO:0008152; GO:0008150; GO:0030162; GO:0044237; GO:0044238; GO:0048519; GO:0009987; GO:0044260; GO:0043170; GO:0051336; GO:0006807; GO:0048523; GO:0010605; GO:…	endopeptidase inhibitor activity;negative regulation of endopeptidase activity	NULL
Qrob_T0198300.2	Cr_up	48.581	-3.33469	1.01172	-3.29606	0.000980523	0.041411	methanol o-anthraniloyltransferase	GO:0016746; GO:0003824; GO:0016740; GO:0003674; GO:0016747	transferase activity, transferring acyl groups other than amino-acyl groups	NULL
Qrob_T0612010.2	Cr_up	602.064	-3.45739	0.498846	-6.93077	4.18545e-12	7.3869e-09	von willebrand factor a domain-containing protein	NULL	0	NULL
Qrob_T0317100.2	Cr_up	48.5528	-3.6789	0.527241	-6.97765	3.00155e-12	6.63591e-09	myb-like protein V	NULL	0	NULL
Qrob_T0499840.2	Cr_up	101.427	-3.68342	0.786676	-4.68226	2.83734e-06	0.000705299	aldo-keto reductase family 4 member c9	NULL	0	NULL
Qrob_T0135090.2	Cr_up	40.6475	-3.6895	0.689436	-5.35148	8.72389e-08	5.13227e-05	probable xyloglucan endotransglucosylase/hydrolase protein B	GO:0044464; GO:0005575; GO:0030312; GO:0005623; GO:0071944; GO:0005618; GO:0016020; GO:0031224; GO:0005575; GO:0044425; GO:0016021; GO:0005575; GO:0005576; GO:0048046; GO:0003824; GO:0003674; GO:0016798; GO:0016787; GO:0004553; GO:0016757; GO:0016758; GO:0003824; GO:0016740; GO:0003674; GO:0046527; GO:0016762; GO:0044260; GO:0005976; GO:0043170; GO:0044042; GO:0044262; GO:0044264; GO:0071554; GO:…	cell wall;integral component of membrane;apoplast;hydrolase activity, hydrolyzing O-glycosyl compounds;xyloglucan:xyloglucosyl transferase activity;xyloglucan metabolic process;cell wall biogenesis;cell wall organization	NULL
Qrob_T0648980.2	Cr_up	86.384	-3.80079	1.01517	-3.74399	0.000181124	0.0139592	alpha-amylase/subtilisin inhibitor-like	GO:0061134; GO:0061135; GO:0004857; GO:0098772; GO:0030234; GO:0003674; GO:0030414; GO:0004866; GO:0051346; GO:0051248; GO:0050794; GO:0051246; GO:0045861; GO:0043086; GO:0050790; GO:0032268; GO:0032269; GO:0080090; GO:0019538; GO:0044092; GO:0008152; GO:0008150; GO:0030162; GO:0044237; GO:0044238; GO:0048519; GO:0009987; GO:0044260; GO:0043170; GO:0051336; GO:0006807; GO:0048523; GO:0010605; GO:…	endopeptidase inhibitor activity;negative regulation of endopeptidase activity	NULL
Qrob_T0108440.2	Cr_up	89.8086	-3.86983	0.904105	-4.28029	1.86649e-05	0.0027399	aquaporin tip1-3	GO:0016020; GO:0031224; GO:0005575; GO:0044425; GO:0016021; GO:0022857; GO:0003674; GO:0042887; GO:0005215; GO:0015204; GO:0015267; GO:0022803; GO:0005372; GO:0022857; GO:0015318; GO:0003674; GO:0005215; GO:0015250; GO:0051234; GO:0051179; GO:0008150; GO:0042044; GO:0006810; GO:0006833; GO:0015840; GO:0051234; GO:0051179; GO:0008150; GO:0055085; GO:0006810; GO:0019755; GO:0042886; GO:0071705; GO:…	integral component of membrane;urea transmembrane transporter activity;water channel activity;water transport;urea transmembrane transport	NULL
Qrob_T0512030.2	Cr_up	32.7953	-3.87149	1.08268	-3.57583	0.000349119	0.0217724	phospholipase A1-Ibeta2, chloroplastic	GO:0003824; GO:0016298; GO:0003674; GO:0016787; GO:0016788; GO:0004620; GO:0008152; GO:0008150; GO:0071704; GO:0044238; GO:0006629	phospholipase activity;lipid metabolic process	NULL
Qrob_T0648970.2	Cr_up	75.6911	-3.87532	0.72105	-5.37455	7.67745e-08	4.67239e-05	alpha-amylase/subtilisin inhibitor-like	GO:0061134; GO:0061135; GO:0004857; GO:0098772; GO:0030234; GO:0003674; GO:0030414; GO:0004866; GO:0051346; GO:0051248; GO:0050794; GO:0051246; GO:0045861; GO:0043086; GO:0050790; GO:0032268; GO:0032269; GO:0080090; GO:0019538; GO:0044092; GO:0008152; GO:0008150; GO:0030162; GO:0044237; GO:0044238; GO:0048519; GO:0009987; GO:0044260; GO:0043170; GO:0051336; GO:0006807; GO:0048523; GO:0010605; GO:…	endopeptidase inhibitor activity;negative regulation of endopeptidase activity	NULL
Qrob_T0648900.2	Cr_up	42.9022	-3.89927	0.783227	-4.97847	6.40876e-07	0.000230833	alpha-amylase/subtilisin inhibitor-like	NULL	0	NULL
Qrob_T0055690.2	Cr_up	25.1499	-3.90648	0.931378	-4.1943	2.73711e-05	0.003552	serine carboxypeptidase-like 18	GO:0140096; GO:0008233; GO:0003824; GO:0070011; GO:0003674; GO:0016787; GO:0008238; GO:0004180	carboxypeptidase activity	NULL
Qrob_T0444080.2	Cr_up	12.9376	-3.91079	0.945666	-4.13548	3.54207e-05	0.00431131	carboxylesterase 1-like	GO:0003824; GO:0003674; GO:0016787	hydrolase activity	NULL
Qrob_T0322250.2	Cr_up	67.5457	-3.94666	0.933169	-4.22931	2.3441e-05	0.00315809	alpha-amylase/subtilisin inhibitor-like	GO:0061134; GO:0061135; GO:0004857; GO:0098772; GO:0030234; GO:0003674; GO:0030414; GO:0004866; GO:0051346; GO:0051248; GO:0050794; GO:0051246; GO:0045861; GO:0043086; GO:0050790; GO:0032268; GO:0032269; GO:0080090; GO:0019538; GO:0044092; GO:0008152; GO:0008150; GO:0030162; GO:0044237; GO:0044238; GO:0048519; GO:0009987; GO:0044260; GO:0043170; GO:0051336; GO:0006807; GO:0048523; GO:0010605; GO:…	endopeptidase inhibitor activity;negative regulation of endopeptidase activity	NULL
Qrob_T0648990.2	Cr_up	40.2415	-3.9895	0.91302	-4.36956	1.24495e-05	0.00217546	alpha-amylase/subtilisin inhibitor-like	GO:0061134; GO:0061135; GO:0004857; GO:0098772; GO:0030234; GO:0003674; GO:0030414; GO:0004866; GO:0051346; GO:0051248; GO:0050794; GO:0051246; GO:0045861; GO:0043086; GO:0050790; GO:0032268; GO:0032269; GO:0080090; GO:0019538; GO:0044092; GO:0008152; GO:0008150; GO:0030162; GO:0044237; GO:0044238; GO:0048519; GO:0009987; GO:0044260; GO:0043170; GO:0051336; GO:0006807; GO:0048523; GO:0010605; GO:…	endopeptidase inhibitor activity;negative regulation of endopeptidase activity	NULL
Qrob_T0359030.2	Cr_up	86.7864	-4.01676	0.988585	-4.06314	4.84165e-05	0.00537423	glu s.griseus protease inhibitor	GO:0004866; GO:0061134; GO:0061135; GO:0004857; GO:0098772; GO:0030234; GO:0003674; GO:0030414; GO:0004867; GO:0050896; GO:0008150; GO:0006950; GO:0009611; GO:0051346; GO:0051248; GO:0050794; GO:0051246; GO:0045861; GO:0043086; GO:0050790; GO:0032268; GO:0032269; GO:0080090; GO:0019538; GO:0044092; GO:0008152; GO:0008150; GO:0030162; GO:0044237; GO:0044238; GO:0048519; GO:0009987; GO:0044260; GO:…	serine-type endopeptidase inhibitor activity;response to wounding;negative regulation of endopeptidase activity;peptidase activity	NULL
Qrob_T0570700.2	Cr_up	65.0954	-4.03	0.860188	-4.68502	2.79932e-06	0.000705299	epoxide hydrolase 3	GO:0003824; GO:0016740; GO:0003674; GO:0016746; GO:0003824; GO:0003674; GO:0016787	transferase activity, transferring acyl groups;hydrolase activity	NULL
Qrob_T0244690.2	Cr_up	9.48019	-4.06192	1.1829	-3.43386	0.000595043	0.030888	putative inactive leucine-rich repeat receptor kinase xiao	NULL	0	NULL
Qrob_T0418130.2	Cr_up	1530.36	-4.07321	1.15151	-3.53729	0.00040426	0.0242341	1-aminocyclopropane-1-carboxylate oxidase homolog 4-like	GO:0003824; GO:0003674; GO:0016491; GO:0043167; GO:0043169; GO:0005488; GO:0003674; GO:0046872; GO:0008152; GO:0008150; GO:0055114	oxidoreductase activity;metal ion binding;oxidation-reduction process	NULL
Qrob_T0244720.2	Cr_up	12.9758	-4.07927	1.11672	-3.65291	0.00025928	0.0176082	putative inactive leucine-rich repeat receptor kinase xiao	NULL	0	NULL
Qrob_T0537870.2	Cr_up	3553.67	-4.12193	1.23538	-3.33658	0.000848148	0.0378034	cytochrome P450 82G1-like	GO:0016020; GO:0031224; GO:0005575; GO:0044425; GO:0016021; GO:0046872; GO:0043167; GO:0043169; GO:0046914; GO:0005488; GO:0003674; GO:0005506; GO:0016491; GO:0003824; GO:0016705; GO:0016709; GO:0004497; GO:0003674; GO:0016711; GO:0046906; GO:0097159; GO:1901363; GO:0048037; GO:0005488; GO:0003674; GO:0020037; GO:0016491; GO:0003824; GO:0016705; GO:0016709; GO:0004497; GO:0003674; GO:0097007; GO:…	integral component of membrane;iron ion binding;flavonoid 3'-monooxygenase activity;heme binding;4,8,12-trimethyltrideca-1,3,7,11-tetraene synthase activity;(3E)-4,8-dimethyl-1,3,7-nonatriene synthase activity;terpene biosynthetic process;oxidation-reduction process	NULL
Qrob_T0275430.2	Cr_up	26.9097	-4.30608	0.913049	-4.71616	2.40338e-06	0.000661079	carboxylesterase 1-like	NULL	0	NULL
Qrob_T0099230.2	Cr_up	786.335	-4.30977	1.24521	-3.46107	0.000538032	0.0288398	probable xyloglucan endotransglucosylase/hydrolase protein 6	GO:0044464; GO:0005575; GO:0030312; GO:0005623; GO:0071944; GO:0005618; GO:0005575; GO:0005576; GO:0048046; GO:0003824; GO:0003674; GO:0016798; GO:0016787; GO:0004553; GO:0016757; GO:0016758; GO:0003824; GO:0016740; GO:0003674; GO:0046527; GO:0016762; GO:0050896; GO:0001101; GO:0008150; GO:0009628; GO:0042221; GO:0006950; GO:1901700; GO:0010035; GO:0009415; GO:0009414; GO:0009719; GO:0001101; GO:…	cell wall;apoplast;hydrolase activity, hydrolyzing O-glycosyl compounds;xyloglucan:xyloglucosyl transferase activity;response to water deprivation;response to gibberellin;response to brassinosteroid;xyloglucan metabolic process;cell wall biogenesis;cell wall organization	NULL
Qrob_T0012060.2	Cr_up	142.57	-4.37048	0.760086	-5.74999	8.92499e-09	6.56321e-06	protein TIFY 9-like	NULL	0	NULL
Qrob_T0200780.2	Cr_up	17.0469	-4.40397	1.0211	-4.31296	1.61082e-05	0.00247225	Chalcone-flavanone isomerase family protein	NULL	0	NULL
Qrob_T0244990.2	Cr_up	12.5273	-4.51104	1.25459	-3.59564	0.000323597	0.0206179	lrr receptor-like serine/threonine-protein kinase gso1	NULL	0	NULL
Qrob_T0088560.2	Cr_up	36.9076	-4.52845	0.963324	-4.70086	2.59067e-06	0.000679894	glucomannan 4-beta-mannosyltransferase 9	GO:0016020; GO:0031224; GO:0005575; GO:0044425; GO:0016021; GO:0016757; GO:0016758; GO:0019187; GO:0003824; GO:0000030; GO:0016740; GO:0003674; GO:0047259; GO:0008152; GO:0008150; GO:0070085; GO:0097502	integral component of membrane;glucomannan 4-beta-mannosyltransferase activity;mannosylation	NULL
Qrob_T0664140.2	Cr_up	14.3262	-4.54633	1.15992	-3.91954	8.87186e-05	0.00829523	laccase-7	GO:0005575; GO:0005576; GO:0048046; GO:0046872; GO:0043167; GO:0043169; GO:0046914; GO:0005488; GO:0003674; GO:0005507; GO:0016679; GO:0016491; GO:0003824; GO:0016682; GO:0003674; GO:0052716; GO:0006725; GO:0009808; GO:0071704; GO:0046271; GO:0019439; GO:0008152; GO:1901360; GO:0019748; GO:0008150; GO:1901361; GO:0009056; GO:1901575; GO:0009698; GO:0044237; GO:0044248; GO:0009987; GO:0046274; GO:…	apoplast;copper ion binding;hydroquinone:oxygen oxidoreductase activity;lignin catabolic process;oxidation-reduction process	NULL
Qrob_T0257200.2	Cr_up	23.1959	-4.55053	1.38287	-3.29065	0.000999548	0.0419027	leucine-rich repeat receptor-like protein	GO:0016811; GO:0140096; GO:0003824; GO:0004407; GO:0019213; GO:0031078; GO:0017136; GO:0034979; GO:0003674; GO:0016787; GO:0033558; GO:0016810; GO:0032041; GO:0098732; GO:0016043; GO:0019538; GO:0008152; GO:0016569; GO:0008150; GO:0006476; GO:0044237; GO:0044238; GO:0009987; GO:0006996; GO:0044260; GO:0043170; GO:0006807; GO:0051276; GO:0071840; GO:0016570; GO:0016575; GO:0071704; GO:0035601; GO:…	NAD-dependent histone deacetylase activity (H3-K14 specific);histone H3 deacetylation	NULL
Qrob_T0542040.2	Cr_up	13.7548	-4.64042	1.32265	-3.50842	0.000450782	0.0263439	lachrymatory-factor synthase	GO:0044464; GO:0043231; GO:0005575; GO:0044424; GO:0043227; GO:0043226; GO:0043229; GO:0005623; GO:0005622; GO:0005634; GO:0044464; GO:0044424; GO:0005575; GO:0005623; GO:0005622; GO:0005737; GO:0004857; GO:0098772; GO:0019212; GO:0030234; GO:0019888; GO:0003674; GO:0019208; GO:0004864; GO:0033293; GO:0031406; GO:0043177; GO:0019840; GO:0043168; GO:0042562; GO:0043167; GO:0036094; GO:0043178; GO:…	nucleus;cytoplasm;protein phosphatase inhibitor activity;abscisic acid binding;signaling receptor activity;abscisic acid-activated signaling pathway;regulation of protein serine/threonine phosphatase activity	NULL
Qrob_T0274830.2	Cr_up	15.027	-4.64452	1.39853	-3.32101	0.000896933	0.0392856	dirigent protein 23-like	GO:0005575; GO:0005576; GO:0048046	apoplast	NULL
Qrob_T0398210.2	Cr_up	113.386	-4.69852	0.796647	-5.89787	3.68231e-09	2.95405e-06	aquaporin TIP1-3	GO:0098588; GO:0005737; GO:0044464; GO:0016020; GO:0043231; GO:0098805; GO:0044444; GO:0044422; GO:0044424; GO:0005575; GO:0044446; GO:0005773; GO:0044437; GO:0043227; GO:0031090; GO:0043226; GO:0005623; GO:0043229; GO:0005622; GO:0005774; GO:0016020; GO:0031224; GO:0005575; GO:0044425; GO:0016021; GO:0022857; GO:0003674; GO:0042887; GO:0005215; GO:0015204; GO:0015267; GO:0022803; GO:0005372; GO:…	vacuolar membrane;integral component of membrane;urea transmembrane transporter activity;water channel activity;water transport;urea transmembrane transport	NULL
Qrob_T0008560.2	Cr_up	53.3855	-4.81359	1.00173	-4.80527	1.54544e-06	0.000478517	E3 ubiquitin-protein ligase RHA2B-like	NULL	0	NULL
Qrob_T0234500.2	Cr_up	29.5778	-4.87339	1.27628	-3.81844	0.000134298	0.0115621	GDSL esterase/lipase 1-like	GO:0003824; GO:0003674; GO:0016787; GO:0016788; GO:0016298; GO:0008152; GO:0008150; GO:0071704; GO:0044238; GO:0006629	lipase activity;lipid metabolic process	NULL
Qrob_T0170450.2	Cr_up	24.2831	-4.87342	0.922818	-5.28102	1.28466e-07	6.87059e-05	protein BONZAI 3-like	GO:0043168; GO:0043167; GO:0008289; GO:0005543; GO:0005488; GO:0003674; GO:0005544; GO:0050794; GO:0008150; GO:0065007; GO:0048523; GO:0010941; GO:0050789; GO:0008219; GO:0048519; GO:0009987; GO:0060548	calcium-dependent phospholipid binding;negative regulation of cell death	NULL
Qrob_T0669360.2	Cr_up	16.2334	-4.9383	1.20803	-4.08789	4.3531e-05	0.00498882	flavonoid 3',5'-methyltransferase-like	GO:0044464; GO:0044424; GO:0005575; GO:0005623; GO:0005622; GO:0005737; GO:0003824; GO:0008168; GO:0016740; GO:0016741; GO:0003674; GO:0008171; GO:0043167; GO:0043169; GO:0005488; GO:0003674; GO:0046872; GO:0008152; GO:0008150; GO:0046283; GO:0009058; GO:0042440; GO:1901576; GO:0046148; GO:0071704; GO:0009813; GO:0009812; GO:0009718; GO:0008152; GO:0008150; GO:0032259; GO:1901804; GO:1901806; GO:…	cytoplasm;O-methyltransferase activity;metal ion binding;anthocyanin-containing compound biosynthetic process;methylation;cyanidin 3-O-glucoside biosynthetic process;delphinidin 3-O-glucoside biosynthetic process;pigmentation	NULL
Qrob_T0161460.2	Cr_up	43.4899	-4.98553	1.44709	-3.44522	0.000570605	0.0303331	eukaryotic translation initiation factor isoform 4g-1	GO:0005737; GO:0032991; GO:0044464; GO:0044444; GO:0005575; GO:0044424; GO:0005623; GO:0005622; GO:0016281; GO:0003723; GO:0097159; GO:1901363; GO:0005488; GO:0003674; GO:0003676; GO:0003729; GO:0003723; GO:0097159; GO:1901363; GO:0090079; GO:0008135; GO:0005488; GO:0003674; GO:0045182; GO:0003676; GO:0003743	eukaryotic translation initiation factor 4F complex;mRNA binding;translation initiation factor activity	NULL
Qrob_T0583350.2	Cr_up	14.5769	-5.08346	1.17301	-4.3337	1.46622e-05	0.00231932	ankyrin repeat-containing protein ITN1-like	NULL	0	NULL
Qrob_T0244800.2	Cr_up	17.7794	-5.64135	1.12489	-5.01503	5.30247e-07	0.000216162	putative inactive leucine-rich repeat receptor kinase xiao	NULL	0	NULL
Qrob_T0126540.2	Cr_up	6.94459	-6.80404	1.82948	-3.71911	0.000199925	0.0150439	Hypoxia-responsive family protein	GO:0016020; GO:0016021; GO:0031975; GO:0044455; GO:0005740; GO:0031090; GO:0043227; GO:0098573; GO:0043226; GO:0005623; GO:0043229; GO:0005622; GO:0005743; GO:0005737; GO:0031966; GO:0031967; GO:0005739; GO:0044464; GO:0043231; GO:0031300; GO:0031224; GO:0031301; GO:0031304; GO:0019866; GO:0044429; GO:0032592; GO:0044422; GO:0044444; GO:0005575; GO:0044424; GO:0044446; GO:0044425; GO:0031305; GO:…	integral component of mitochondrial inner membrane;mitochondrial respiratory chain complex IV assembly	NULL
Qrob_T0257520.2	Cr_up	8.69106	-7.12187	2.10398	-3.38495	0.000711919	0.0343145	(-)-germacrene d synthase	GO:0046872; GO:0043167; GO:0043169; GO:0005488; GO:0003674; GO:0000287; GO:0016835; GO:0003824; GO:0016838; GO:0016829; GO:0003674; GO:0010333	magnesium ion binding;terpene synthase activity	NULL
Qrob_T0244870.2	Cr_up	10.6054	-7.41172	1.55924	-4.75343	1.99995e-06	0.000560271	lrr receptor-like serine/threonine-protein kinase gso1	NULL	0	NULL
Qrob_T0244740.2	Cr_up	28.1467	-8.81923	1.26398	-6.97735	3.00795e-12	6.63591e-09	probable LRR receptor-like serine/threonine-protein kinase At4g36180	GO:0005575; GO:0016020	membrane	NULL

## Sheet: ReadMe
Original file name	Qrob35_Cr_Cs_Fam12_t0
Column label	Description
DEG	Differentially expressed gene according to DESeq2
expression	DEG cateogry, up or downregulation
baseMean	the mean of normalized counts of all samples
log2	Log2 ratio
lfcSE	Log fold standard error
stat	Wald statistics
pvalue	p-value
padj	FDR according to Benjamini-Hochberg
SeqDesc	gene description according to Blast2GO
GO concat	GO IDs concatenated
GOTerm	GO terms
KEGG 2019	KEGG ID concatenated
